# Supplementary material for: Genome-Wide Association Analysis for Stem Cross Section Properties, Height and Heading Date in a Collection of Spanish Durum Wheat Landraces
Source: Plants (Basel). 2021 Jun 1;10(6):1123. doi: 10.3390/plants10061123 (PMC8230085; doi:10.3390/plants10061123)
Supplement: Supplementary file 1 [file plants-10-01123-s001.zip]

Archive with 1 entries (1 files):
- plants-1210006-supplementary.xlsx
