# Supplementary material for: Genome-Wide Association Analysis for Stem Cross Section Properties, Height and Heading Date in a Collection of Spanish Durum Wheat Landraces
Source: Plants (Basel). 2021 Jun 1;10(6):1123. doi: 10.3390/plants10061123 (PMC8230085; doi:10.3390/plants10061123)
Supplement: Supplementary file 1 [file plants-10-01123-s001.zip › plants-1210006-supplementary.xlsx]

## Sheet: Table S1
Avila et al. Table S1. DArTSeq markers with a significant match with Svevo High Confidence and Low Confidence gene models.
Type	Identifier	AlleleSequence	TrimmedSequence	Match to Svevo gene	Gene_pos_start	Gene_pos_end	Annotation
PAV	DArTSeqDW-3960885	TGCAGAAATGCATGGGCGCATCTTCGGACGTGCTCGGCTACCCGAGATCGGAAGAGCGGTTCAGCAGGA	TGCAGAAATGCATGGGCGCATCTTCGGACGTGCTCGGCTACCCG	TRITD1Av1G000090	130446	131722	biotype=protein_coding;description=Amino
SNP	DArTSeqDW-3960885	TGCAGAAATGCATGGGCGCATCTTCGGACGTGCTCGGCTACCCGAGATCGGAAGAGCGGTTCAGCAGGA	TGCAGAAATGCATGGGCGCATCTTCGGACGTGCTCGGCTACCCG	TRITD1Av1G000090	130446	131722	biotype=protein_coding.description=Amino
SNP	DArTSeqDW-1064273	TGCAGGGTCCATGGATGGCGACCACATGTCCTCTCTAAAAGAGCTCACCGATGGCTTCTCCGATGAGCG	TGCAGGGTCCATGGATGGCGACCACATGTCCTCTCTAAAAGAGCTCACCGATGGCTTCTCCGATGAGCG	TRITD1Av1G000360	981483	985759	biotype=protein_coding.description=receptor
PAV	DArTSeqDW-1089771	TGCAGAGAATAGAGGAGGGGAGGTATAGTATACTACCTTGACAAAGACTGCGGCGCTGGCTCCGAAGCC	TGCAGAGAATAGAGGAGGGGAGGTATAGTATACTACCTTGACAAAGACTGCGGCGCTGGCTCCGAAGCC	TRITD1Av1G000580	1219368	1227585	biotype=protein_coding;description=RING-finger
PAV	DArTSeqDW-1380226	TGCAGAGAAGAGAGGAGAGGTGTAGTATACTACCTTGACAAAGACTGCGGCGCTGGCTCCGAAGCCGAG	TGCAGAGAAGAGAGGAGAGGTGTAGTATACTACCTTGACAAAGACTGCGGCGCTGGCTCCGAAGCCGAG	TRITD1Av1G000580	1219368	1227585	biotype=protein_coding;description=RING-finger
PAV	DArTSeqDW-1019554	TGCAGGTTCACAAATTGCTGCTTCTTGGTCTTGTGGTTGGAGAAGGACACCTTGTTGGCCCGGTTCGTC	TGCAGGTTCACAAATTGCTGCTTCTTGGTCTTGTGGTTGGAGAAGGACACCTTGTTGGCCCGGTTCGTC	TRITD1Av1G000590	1241353	1242498	biotype=protein_coding;description=50S
PAV	DArTSeqDW-1864625	TGCAGGTTCACAAATTGCTGTTTCTTGGTCTTGTGGTTGGAGAAGGACACCTTGTTGGCCCGAGATCGG	TGCAGGTTCACAAATTGCTGTTTCTTGGTCTTGTGGTTGGAGAAGGACACCTTGTTGGCCCG	TRITD1Av1G000590	1241353	1242498	biotype=protein_coding;description=50S
PAV	DArTSeqDW-4262310	TGCAGTACAAGAAGCTGTGGTGGGAGGCCGAGATCGGAAGAGCGGTTCAGCAGGAATGCCGAGACCGAT	TGCAGTACAAGAAGCTGTGGTGGGAGGCCG	TRITD1Av1G000590	1241353	1242498	biotype=protein_coding;description=50S
SNP	DArTSeqDW-1019554	TGCAGGTTCACAAATTGCTGCTTCTTGGTCTTGTGGTTGGAGAAGGACACCTTGTTGGCCCGGTTCGTC	TGCAGGTTCACAAATTGCTGCTTCTTGGTCTTGTGGTTGGAGAAGGACACCTTGTTGGCCCGGTTCGTC	TRITD1Av1G000590	1241353	1242498	biotype=protein_coding.description=50S
SNP	DArTSeqDW-1019554	TGCAGGTTCACAAATTGCTGCTTCTTGGTCTTGTGGTTGGAGAAGGACACCTTGTTGGCCCGGTTCGTC	TGCAGGTTCACAAATTGCTGCTTCTTGGTCTTGTGGTTGGAGAAGGACACCTTGTTGGCCCGGTTCGTC	TRITD1Av1G000590	1241353	1242498	biotype=protein_coding.description=50S
SNP	DArTSeqDW-1021118	TGCAGGTTCACAAACTGCTGCTTCTTGGTCTTGTGGTTGGAGAAGGACACCTTGTTGGCCCGAGATCGG	TGCAGGTTCACAAACTGCTGCTTCTTGGTCTTGTGGTTGGAGAAGGACACCTTGTTGGCCCG	TRITD1Av1G000590	1241353	1242498	biotype=protein_coding.description=50S
SNP	DArTSeqDW-1021118	TGCAGGTTCACAAACTGCTGCTTCTTGGTCTTGTGGTTGGAGAAGGACACCTTGTTAGCCCGAGATCGG	TGCAGGTTCACAAACTGCTGCTTCTTGGTCTTGTGGTTGGAGAAGGACACCTTGTTAGCCCG	TRITD1Av1G000590	1241353	1242498	biotype=protein_coding.description=50S
SNP	DArTSeqDW-1021118	TGCAGGTTCACAAACTGCTGCTTCTTGGTCTTGTGGTTGGAGAAGGACACCTTGTTGGCCCGAGATCGG	TGCAGGTTCACAAACTGCTGCTTCTTGGTCTTGTGGTTGGAGAAGGACACCTTGTTGGCCCG	TRITD1Av1G000590	1241353	1242498	biotype=protein_coding.description=50S
SNP	DArTSeqDW-1864625	TGCAGGTTCACAAATTGCTGTTTCTTGGTCTTGTGGTTGGAGAAGGACACCTTGTTGGCCCGAGATCGG	TGCAGGTTCACAAATTGCTGTTTCTTGGTCTTGTGGTTGGAGAAGGACACCTTGTTGGCCCG	TRITD1Av1G000590	1241353	1242498	biotype=protein_coding.description=50S
PAV	DArTSeqDW-1118242	TGCAGTAGTCTTTGCAAAAGCTTTCACAGTCATATGAAGCACCTCTTTGGACTTTGCACGCACTTGAGC	TGCAGTAGTCTTTGCAAAAGCTTTCACAGTCATATGAAGCACCTCTTTGGACTTTGCACGCACTTGAGC	TRITD1Av1G001370	3300595	3300993	biotype=protein_coding;description=Glutamyl-tRNA(Gln)
PAV	DArTSeqDW-4538665	TGCAGTCCGTGCGGCACGTCCCCGCCCCGAGATCGGAAGAGCGGTTCAGCAGGAATGCCGAGACCGATC	TGCAGTCCGTGCGGCACGTCCCCGCCCCG	TRITD1Av1G001370	3300595	3300993	biotype=protein_coding;description=Glutamyl-tRNA(Gln)
PAV	DArTSeqDW-5332931	TGCAGCGACCGAAGCGGCTTGTGCAGCAGCGTCTGCGCTGAGTCGCCGAGATCGGAAGAGCGGTTCAGC	TGCAGCGACCGAAGCGGCTTGTGCAGCAGCGTCTGCGCTGAGTCGCCG	TRITD1Av1G001370	3300595	3300993	biotype=protein_coding;description=Glutamyl-tRNA(Gln)
SNP	DArTSeqDW-1118242	TGCAGTAGTCTTTGCAAAAGCTTTCACAGTCATATGAAGCACCTCTTTGGACTTTGCACGCACTTGAGC	TGCAGTAGTCTTTGCAAAAGCTTTCACAGTCATATGAAGCACCTCTTTGGACTTTGCACGCACTTGAGC	TRITD1Av1G001370	3300595	3300993	biotype=protein_coding.description=Glutamyl-tRNA(Gln)
SNP	DArTSeqDW-1118242	TGCAGTAGTCTTTGCAAAAGCTTTCACAGTCATATGAAGCACCTCTTTGGACTTTGCACGCACTTGAGC	TGCAGTAGTCTTTGCAAAAGCTTTCACAGTCATATGAAGCACCTCTTTGGACTTTGCACGCACTTGAGC	TRITD1Av1G001370	3300595	3300993	biotype=protein_coding.description=Glutamyl-tRNA(Gln)
SNP	DArTSeqDW-1118242	TGCAGTAGTCTTTGCAAAAGCTTTCACAGTCATATGAAGCACCTCTTTGGACTTTGCACGCACTTGAGC	TGCAGTAGTCTTTGCAAAAGCTTTCACAGTCATATGAAGCACCTCTTTGGACTTTGCACGCACTTGAGC	TRITD1Av1G001370	3300595	3300993	biotype=protein_coding.description=Glutamyl-tRNA(Gln)
PAV	DArTSeqDW-1205565	TGCAGCATTAATAGCTAACTCCAGGATTTGGAGCTTTTGCAACGTTCCTTGTGCAAAAATGAAACCAAT	TGCAGCATTAATAGCTAACTCCAGGATTTGGAGCTTTTGCAACGTTCCTTGTGCAAAAATGAAACCAAT	TRITD1Av1G001380	3316871	3518492	biotype=protein_coding;description=Disease
PAV	DArTSeqDW-1106451	TGCAGCACCGACGGTGCATGCTTCCAACAGCAATATGAGCATCCCATCCGCTGCCGTGCTCGCCGAGAT	TGCAGCACCGACGGTGCATGCTTCCAACAGCAATATGAGCATCCCATCCGCTGCCGTGCTCGCCGAGAT	TRITD1Av1G001390	3345813	3353494	biotype=protein_coding;description=Protein
PAV	DArTSeqDW-1251432	TGCAGCACCGACGGTGCATGCTTCCACCGACAATATGAGCATCCCATCCGCTGCCGTGCTCGCCGAGAT	TGCAGCACCGACGGTGCATGCTTCCACCGACAATATGAGCATCCCATCCGCTGCCGTGCTCGCCGAGAT	TRITD1Av1G001390	3345813	3353494	biotype=protein_coding;description=Protein
SNP	DArTSeqDW-1106451	TGCAGCACCGACGGTGCATGCTTCCAACAGCAATATGAGCATCCCATCCGCTGCCGTGCTCGCCGAGAT	TGCAGCACCGACGGTGCATGCTTCCAACAGCAATATGAGCATCCCATCCGCTGCCGTGCTCGCCGAGAT	TRITD1Av1G001390	3345813	3353494	biotype=protein_coding.description=Protein
PAV	DArTSeqDW-5000653	TGCAGCAGCTTACCTATCTCCGTGAACAGCTCGAAGAAATGGTGGGCGCTGATGGTGATGTCCAGGTAG	TGCAGCAGCTTACCTATCTCCGTGAACAGCTCGAAGAAATGGTGGGCGCTGATGGTGATGTCCAGGTAG	TRITD1Av1G001440	3496110	3497540	biotype=protein_coding;description=ATP-dependent
SNP	DArTSeqDW-5000653	TGCAGCAGCTTACCTATCTCCGTGAACAGCTCGAAGAAATGGTGGGCGCTGATGGTGATGTCCAGGTAG	TGCAGCAGCTTACCTATCTCCGTGAACAGCTCGAAGAAATGGTGGGCGCTGATGGTGATGTCCAGGTAG	TRITD1Av1G001440	3496110	3497540	biotype=protein_coding.description=ATP-dependent
SNP	DArTSeqDW-5577913	TGCAGATGAGCTCTTGGCAGGAAAACACCGAGATCGGAAGAGCGGTTCAGCAGGAATGCCGAGACCGAT	TGCAGATGAGCTCTTGGCAGGAAAACACCG	TRITD1Av1G001550	3645468	3730431	biotype=protein_coding.description=Receptor
PAV	DArTSeqDW-4008282	TGCAGGCGCTGAACGTCTCCAGCAACATGTTCACCGAGATCGGAAGAGCGGTTCAGCAGGAATGCCGAG	TGCAGGCGCTGAACGTCTCCAGCAACATGTTCACCG	TRITD1Av1G002000	4477765	4479939	biotype=protein_coding;description=Leucine-rich
PAV	DArTSeqDW-1068748	TGCAGGCATCTAGGGAGCTTCTTTATAGCAGGGCAGCCTCTAATTTCAAGATACCGAGATCGGAAGAGC	TGCAGGCATCTAGGGAGCTTCTTTATAGCAGGGCAGCCTCTAATTTCAAGATACCG	TRITD1Av1G002410	5125896	5256346	biotype=protein_coding;description=Pm3-like
PAV	DArTSeqDW-1159452	TGCAGCCATAAATCCGTATGGTCTTTAAGGACAAAGGCAGGTTCAGAACCGCCGAGATCGGAAGAGCGG	TGCAGCCATAAATCCGTATGGTCTTTAAGGACAAAGGCAGGTTCAGAACCGCCG	TRITD1Av1G002410	5125896	5256346	biotype=protein_coding;description=Pm3-like
PAV	DArTSeqDW-1252811	TGCAGTGCACTTGTGTTGTGCGTGAGGTTTCCAATGGCGGAGCTGGTGGTCACCATGGCGATCCGAGAT	TGCAGTGCACTTGTGTTGTGCGTGAGGTTTCCAATGGCGGAGCTGGTGGTCACCATGGCGATCCGAGAT	TRITD1Av1G002410	5125896	5256346	biotype=protein_coding;description=Pm3-like
PAV	DArTSeqDW-1700439	TGCAGCAGCGCCTGGGCAGCATTGCCATCAAAGGACTAGATGCCCGTTATGAAGGTATGCTTGCAGCAC	TGCAGCAGCGCCTGGGCAGCATTGCCATCAAAGGACTAGATGCCCGTTATGAAGGTATGCTTGCAGCAC	TRITD1Av1G002410	5125896	5256346	biotype=protein_coding;description=Pm3-like
PAV	DArTSeqDW-3022573	TGCAGCTTAGTGAGATTTTCAAGTCCTGGAGGCATGCTCTTCAACCCCGAGATCGGAAGAGCGGTTCAG	TGCAGCTTAGTGAGATTTTCAAGTCCTGGAGGCATGCTCTTCAACCCCG	TRITD1Av1G002410	5125896	5256346	biotype=protein_coding;description=Pm3-like
SNP	DArTSeqDW-3022573	TGCAGCTTAGTGAGATTTTCAAGTCCTGGAGGCATGCTCTTCAACCCCGAGATCGGAAGAGCGGTTCAG	TGCAGCTTAGTGAGATTTTCAAGTCCTGGAGGCATGCTCTTCAACCCCG	TRITD1Av1G002410	5125896	5256346	biotype=protein_coding.description=Pm3-like
SNP	DArTSeqDW-3022573	TGCAGCTTAGTGAGATTTTCAAGTCCTGGAGGCATGCTCTTCAACCCCGAGATCGGAAGAGCGGTTCAG	TGCAGCTTAGTGAGATTTTCAAGTCCTGGAGGCATGCTCTTCAACCCCG	TRITD1Av1G002410	5125896	5256346	biotype=protein_coding.description=Pm3-like
SNP	DArTSeqDW-3022979	TGCAGCATTTAAACCTTGGTGGTCAGCTAGAGCTACACCGAGATCGGAAGAGCGGTTCAGCAGGAATGC	TGCAGCATTTAAACCTTGGTGGTCAGCTAGAGCTACACCG	TRITD1Av1G002410	5125896	5256346	biotype=protein_coding.description=Pm3-like
PAV	DArTSeqDW-1391267	TGCAGGTCGACGGCAAGACCTGGACGCTCCTACGTAACATGATGGCGCTGGAGGAGCATGCGGAGATGA	TGCAGGTCGACGGCAAGACCTGGACGCTCCTACGTAACATGATGGCGCTGGAGGAGCATGCGGAGATGA	TRITD1Av1G002550	5461064	5467918	biotype=protein_coding;description=transmembrane
PAV	DArTSeqDW-2333687	TGCAGTACTTGTGGCGGAACGATCCCCTGAGGTTACGCGCCTTGCTGTCGCATAGTTTTTCCAGGTCGT	TGCAGTACTTGTGGCGGAACGATCCCCTGAGGTTACGCGCCTTGCTGTCGCATAGTTTTTCCAGGTCGT	TRITD1Av1G002550	5461064	5467918	biotype=protein_coding;description=transmembrane
PAV	DArTSeqDW-4997608	TGCAGGTCGACAGCAAGACCTGGACGCTCCTACGTAACCTGATGGCGCTGGAGGAGCATGCGGAGATGA	TGCAGGTCGACAGCAAGACCTGGACGCTCCTACGTAACCTGATGGCGCTGGAGGAGCATGCGGAGATGA	TRITD1Av1G002550	5461064	5467918	biotype=protein_coding;description=transmembrane
SNP	DArTSeqDW-1391267	TGCAGGTCGACGGCAAGACCTGGACGCTCCTACGTAACATGATGGCGCTGGAGGAGCATGCGGAGATGA	TGCAGGTCGACGGCAAGACCTGGACGCTCCTACGTAACATGATGGCGCTGGAGGAGCATGCGGAGATGA	TRITD1Av1G002550	5461064	5467918	biotype=protein_coding.description=transmembrane
SNP	DArTSeqDW-2333687	TGCAGTACTTGTGGCGGAACGATCCCCTGAGGTTACGCGCCTTGCTGTCGCATAGTTTTTCCAGGTCGT	TGCAGTACTTGTGGCGGAACGATCCCCTGAGGTTACGCGCCTTGCTGTCGCATAGTTTTTCCAGGTCGT	TRITD1Av1G002550	5461064	5467918	biotype=protein_coding.description=transmembrane
SNP	DArTSeqDW-2339716	TGCAGGTCACCATCGACAAGTTTGAGGACCTGAAGAAGAAGGAGGCGGCCGCCTCCACCGCCGCAAGCG	TGCAGGTCACCATCGACAAGTTTGAGGACCTGAAGAAGAAGGAGGCGGCCGCCTCCACCGCCGCAAGCG	TRITD1Av1G002700	5947987	5949541	biotype=protein_coding.description=cytochrome
PAV	DArTSeqDW-1075345	TGCAGCTGGCCATCTACCTCTGCGTCGTCATGTCCCTCATGCTGTTCGCCGACCGCCTCTACATGGGCC	TGCAGCTGGCCATCTACCTCTGCGTCGTCATGTCCCTCATGCTGTTCGCCGACCGCCTCTACATGGGCC	TRITD1Av1G002810	6177603	6179734	biotype=protein_coding;description=Cellulose
SNP	DArTSeqDW-1075345	TGCAGCTGGCCATCTACCTCTGCGTCGTCATGTCCCTCATGCTGTTCGCCGACCGCCTCTACATGGGCC	TGCAGCTGGCCATCTACCTCTGCGTCGTCATGTCCCTCATGCTGTTCGCCGACCGCCTCTACATGGGCC	TRITD1Av1G002810	6177603	6179734	biotype=protein_coding.description=Cellulose
SNP	DArTSeqDW-1075345	TGCAGCTGGCCATCTACCTCTGCGTCGTCATGTCCCTCATGCTGTTCGCCGACCGCCTCTACATGGGCC	TGCAGCTGGCCATCTACCTCTGCGTCGTCATGTCCCTCATGCTGTTCGCCGACCGCCTCTACATGGGCC	TRITD1Av1G002810	6177603	6179734	biotype=protein_coding.description=Cellulose
SNP	DArTSeqDW-1075345	TGCAGCTGGCCATCTACCTCTGCGTCGTCATGTCCCTCATGCTGTTCGCCGACCGCCTCTACATGGGCC	TGCAGCTGGCCATCTACCTCTGCGTCGTCATGTCCCTCATGCTGTTCGCCGACCGCCTCTACATGGGCC	TRITD1Av1G002810	6177603	6179734	biotype=protein_coding.description=Cellulose
PAV	DArTSeqDW-1268281	TGCAGCAGAGTTAAGTTGTAGAAGCAATCACAGGCCATTCCCCTAGCAGAGCAGAACAGAGCAGTGCAA	TGCAGCAGAGTTAAGTTGTAGAAGCAATCACAGGCCATTCCCCTAGCAGAGCAGAACAGAGCAGTGCAA	TRITD1Av1G002840	6266847	6604392	biotype=protein_coding;description=Pm3-like
PAV	DArTSeqDW-1263808	TGCAGAAGAAGGAGGCGATGATGCGCGAGGAGCTCACCAAGAGGGCCAAGGAGCTGGCAGGGAACCCCT	TGCAGAAGAAGGAGGCGATGATGCGCGAGGAGCTCACCAAGAGGGCCAAGGAGCTGGCAGGGAACCCCT	TRITD1Av1G002850	6272221	6605889	biotype=protein_coding;description=MICOS
PAV	DArTSeqDW-2294341	TGCAGCTTCTCATCATCGCGCGCGAGCTGCTCGATCAAGCTGGTGCTTATCCGAGATCGGAAGAGCGGT	TGCAGCTTCTCATCATCGCGCGCGAGCTGCTCGATCAAGCTGGTGCTTATCCG	TRITD1Av1G002850	6272221	6605889	biotype=protein_coding;description=MICOS
PAV	DArTSeqDW-1082616	TGCAGGTTGTGAACCATGGCGTGGGCGACGAGGTGGTCGGGGCGTTCCGGTCCGCGGCGGCGGAGTTCT	TGCAGGTTGTGAACCATGGCGTGGGCGACGAGGTGGTCGGGGCGTTCCGGTCCGCGGCGGCGGAGTTCT	TRITD1Av1G002860	6376604	6377839	biotype=protein_coding;description=2-oxoglutarate
PAV	DArTSeqDW-1765789	TGCAGGTTGTGAACCATGGCGTGGGCGACGAGGTGGTCGGGGCGTTCCGAGATCGGAAGAGCGGTTCAG	TGCAGGTTGTGAACCATGGCGTGGGCGACGAGGTGGTCGGGGCGTTCCG	TRITD1Av1G002860	6376604	6377839	biotype=protein_coding;description=2-oxoglutarate
PAV	DArTSeqDW-3949935	TGCAGTGCTTCCCCGTTGACAGGTTTTCGCAGGACTGGCCGAGATCGGAAGAGCGGTTCAGCAGGAATG	TGCAGTGCTTCCCCGTTGACAGGTTTTCGCAGGACTGGCCG	TRITD1Av1G002860	6376604	6377839	biotype=protein_coding;description=2-oxoglutarate
PAV	DArTSeqDW-4009202	TGCAGCTGGAGGTAGTCGCGCCAGTACCGACCGCCGCCGCTACGGTCGAGGACGTAGGTGGTGCTGGTG	TGCAGCTGGAGGTAGTCGCGCCAGTACCGACCGCCGCCGCTACGGTCGAGGACGTAGGTGGTGCTGGTG	TRITD1Av1G002860	6376604	6377839	biotype=protein_coding;description=2-oxoglutarate
PAV	DArTSeqDW-4909406	TGCAGCTGGAGGTAGTCGCGCCAGTACCGACCGCCGCTGCTACGGTCGAGGACGTAGGTGGTGCTAGTG	TGCAGCTGGAGGTAGTCGCGCCAGTACCGACCGCCGCTGCTACGGTCGAGGACGTAGGTGGTGCTAGTG	TRITD1Av1G002860	6376604	6377839	biotype=protein_coding;description=2-oxoglutarate
SNP	DArTSeqDW-1082616	TGCAGGTTGTGAACCATGGCGTGGGCGACGAGGTGGTCGGGGCGTTCCGGTCCGCGGCGGCGGAGTTCT	TGCAGGTTGTGAACCATGGCGTGGGCGACGAGGTGGTCGGGGCGTTCCGGTCCGCGGCGGCGGAGTTCT	TRITD1Av1G002860	6376604	6377839	biotype=protein_coding.description=2-oxoglutarate
SNP	DArTSeqDW-3949935	TGCAGTGCTTCCCCGTTGACAGGTTTTCGCAGGACTGGCCGAGATCGGAAGAGCGGTTCAGCAGGAATG	TGCAGTGCTTCCCCGTTGACAGGTTTTCGCAGGACTGGCCG	TRITD1Av1G002860	6376604	6377839	biotype=protein_coding.description=2-oxoglutarate
SNP	DArTSeqDW-4009202	TGCAGCTGGAGGTAGTCGCGCCAGTACAGACCGCCGCCGCTACGGTCGAGGACGTAGGTGGTGCTGGTG	TGCAGCTGGAGGTAGTCGCGCCAGTACAGACCGCCGCCGCTACGGTCGAGGACGTAGGTGGTGCTGGTG	TRITD1Av1G002860	6376604	6377839	biotype=protein_coding.description=2-oxoglutarate
SNP	DArTSeqDW-4009202	TGCAGCTGGAGGTAGTCGCGCCAGTACCGACCGCCGCCGCTACGGTCGAGGACGTAGGTGGTGCTGGTG	TGCAGCTGGAGGTAGTCGCGCCAGTACCGACCGCCGCCGCTACGGTCGAGGACGTAGGTGGTGCTGGTG	TRITD1Av1G002860	6376604	6377839	biotype=protein_coding.description=2-oxoglutarate
SNP	DArTSeqDW-4009202	TGCAGCTGGAGGTAGTCGCGCCAGTACCGACCGCCGCCGCTACGGTCGAGGACGTAGGCGGTGCTGGTG	TGCAGCTGGAGGTAGTCGCGCCAGTACCGACCGCCGCCGCTACGGTCGAGGACGTAGGCGGTGCTGGTG	TRITD1Av1G002860	6376604	6377839	biotype=protein_coding.description=2-oxoglutarate
SNP	DArTSeqDW-4009202	TGCAGCTGGAGGTAGTCGCGCCAGTACCGACCGCCGCCGCTACGGTCGAGGACGTAGGTGGTGCTGGTG	TGCAGCTGGAGGTAGTCGCGCCAGTACCGACCGCCGCCGCTACGGTCGAGGACGTAGGTGGTGCTGGTG	TRITD1Av1G002860	6376604	6377839	biotype=protein_coding.description=2-oxoglutarate
PAV	DArTSeqDW-1062160	TGCAGCGAGGAAACGGTGGCCGTGCCTGATATCTCGGCGTTGGCTCTCGCTTTGAGGCTCCTGATGCTC	TGCAGCGAGGAAACGGTGGCCGTGCCTGATATCTCGGCGTTGGCTCTCGCTTTGAGGCTCCTGATGCTC	TRITD1Av1G002870	6385125	6386540	biotype=protein_coding;description=HXXXD-type
PAV	DArTSeqDW-1094539	TGCAGGTCCCACGGCGTGAGGTGCACCGTCTCAGTGGACTTTGGTTTCGTCGTCGTCGTCTCCCCGTCG	TGCAGGTCCCACGGCGTGAGGTGCACCGTCTCAGTGGACTTTGGTTTCGTCGTCGTCGTCTCCCCGTCG	TRITD1Av1G002870	6385125	6386540	biotype=protein_coding;description=HXXXD-type
PAV	DArTSeqDW-1260541	TGCAGGTCCCACGGCGTGAGGTGCACCGTCTCAGACGACTTTGGTATCGTCGTCGTCGTCTCCCCGTCG	TGCAGGTCCCACGGCGTGAGGTGCACCGTCTCAGACGACTTTGGTATCGTCGTCGTCGTCTCCCCGTCG	TRITD1Av1G002870	6385125	6386540	biotype=protein_coding;description=HXXXD-type
PAV	DArTSeqDW-1380333	TGCAGCGAGGAAACTGTGGCCGTGCCTGATGTCTCGGTGTTGGCTCTCGCTTTGAGGCTCCTGATGCTC	TGCAGCGAGGAAACTGTGGCCGTGCCTGATGTCTCGGTGTTGGCTCTCGCTTTGAGGCTCCTGATGCTC	TRITD1Av1G002870	6385125	6386540	biotype=protein_coding;description=HXXXD-type
PAV	DArTSeqDW-1686475	TGCAGCGAGGAGACGGTGGCCGTGCCTGATATCTCGGCGTTGGCTCTCGCTTTCAGGCTCCTGATGCTC	TGCAGCGAGGAGACGGTGGCCGTGCCTGATATCTCGGCGTTGGCTCTCGCTTTCAGGCTCCTGATGCTC	TRITD1Av1G002870	6385125	6386540	biotype=protein_coding;description=HXXXD-type
PAV	DArTSeqDW-3030304	TGCAGGTCCCACGGCGTGAGGTGCACCGTCTCAGTCGACTTTGGTTTCGTCGTCGTCTCCGTCTCCCCG	TGCAGGTCCCACGGCGTGAGGTGCACCGTCTCAGTCGACTTTGGTTTCGTCGTCGTCTCCGTCTCCCCG	TRITD1Av1G002870	6385125	6386540	biotype=protein_coding;description=HXXXD-type
PAV	DArTSeqDW-3572696	TGCAGATGCTCACCGTCGACTACATCCAGATGGGCGTCCTCCTGCCCCGAGATCGGAAGAGCGGTTCAG	TGCAGATGCTCACCGTCGACTACATCCAGATGGGCGTCCTCCTGCCCCG	TRITD1Av1G002870	6385125	6386540	biotype=protein_coding;description=HXXXD-type
PAV	DArTSeqDW-4407287	TGCAGGTCCCACGGCGTGAGGTGCACCGTCTCAGTCGACTTTGGTTTCGTCGCCGTCGTCTCCCCGTCG	TGCAGGTCCCACGGCGTGAGGTGCACCGTCTCAGTCGACTTTGGTTTCGTCGCCGTCGTCTCCCCGTCG	TRITD1Av1G002870	6385125	6386540	biotype=protein_coding;description=HXXXD-type
PAV	DArTSeqDW-5411872	TGCAGTGCCTGCTCGCGCACCTGTGGCTCGCCGTGACCCGCGCCCGAGATCGGAAGAGCGGTTCAGCAG	TGCAGTGCCTGCTCGCGCACCTGTGGCTCGCCGTGACCCGCGCCCG	TRITD1Av1G002870	6385125	6386540	biotype=protein_coding;description=HXXXD-type
PAV	DArTSeqDW-5582681	TGCAGTCCCTACTGGCGCACCTGTGGCTCGCCGTGACCCGCGCCCGAGATCGGAAGAGCGGTTCAGCAG	TGCAGTCCCTACTGGCGCACCTGTGGCTCGCCGTGACCCGCGCCCG	TRITD1Av1G002870	6385125	6386540	biotype=protein_coding;description=HXXXD-type
SNP	DArTSeqDW-1094539	TGCAGGTCCCACGGCGTGAGGTGCACCGTCTCAGTGGACTTTGGTTTCGTCGTCGTCGTCTCCCCGTCG	TGCAGGTCCCACGGCGTGAGGTGCACCGTCTCAGTGGACTTTGGTTTCGTCGTCGTCGTCTCCCCGTCG	TRITD1Av1G002870	6385125	6386540	biotype=protein_coding.description=HXXXD-type
SNP	DArTSeqDW-1260541	TGCAGGTCCCACGGCGTGAGGTGCACCGTCTCAGACGACTTTGGTATCGTCGTCGTCGTCTCCCCGTCG	TGCAGGTCCCACGGCGTGAGGTGCACCGTCTCAGACGACTTTGGTATCGTCGTCGTCGTCTCCCCGTCG	TRITD1Av1G002870	6385125	6386540	biotype=protein_coding.description=HXXXD-type
SNP	DArTSeqDW-1380333	TGCAGCGAGGAAACTGTGGCCGTGCCTGATGTCTCGGTGTTGGCTCTCGCTTTGAGGCTCCTGATGCTC	TGCAGCGAGGAAACTGTGGCCGTGCCTGATGTCTCGGTGTTGGCTCTCGCTTTGAGGCTCCTGATGCTC	TRITD1Av1G002870	6385125	6386540	biotype=protein_coding.description=HXXXD-type
SNP	DArTSeqDW-3030304	TGCAGGTCCCACGGCGTGAGGTGCACCGTCTCAGTCGACTTTGGTTTCGTCGTCGTCTCCGTCTCCCCG	TGCAGGTCCCACGGCGTGAGGTGCACCGTCTCAGTCGACTTTGGTTTCGTCGTCGTCTCCGTCTCCCCG	TRITD1Av1G002870	6385125	6386540	biotype=protein_coding.description=HXXXD-type
SNP	DArTSeqDW-5411872	TGCAGTGCCTGCTCGCGCACCTGTGGCTCGCCGTGACCCGCGCCCGAGATCGGAAGAGCGGTTCAGCAG	TGCAGTGCCTGCTCGCGCACCTGTGGCTCGCCGTGACCCGCGCCCG	TRITD1Av1G002870	6385125	6386540	biotype=protein_coding.description=HXXXD-type
SNP	DArTSeqDW-5582681	TGCAGTCCCTACTGGCGCACCTGTGGCTCGCCGTGACCCGCGCCCGAGATCGGAAGAGCGGTTCAGCAG	TGCAGTCCCTACTGGCGCACCTGTGGCTCGCCGTGACCCGCGCCCG	TRITD1Av1G002870	6385125	6386540	biotype=protein_coding.description=HXXXD-type
PAV	DArTSeqDW-3945159	TGCAGCTCGGAGCAAGGTGCAGGGCTTCCTGGAGGCCGCGTGCTCCGAGATCGGAAGAGCGGTTCAGCA	TGCAGCTCGGAGCAAGGTGCAGGGCTTCCTGGAGGCCGCGTGCTCCG	TRITD1Av1G002970	6610249	6613911	biotype=protein_coding;description=Ankyrin
SNP	DArTSeqDW-3945159	TGCAGCTCGGAGCAAGGTGCAGGGCTTCCTGGAGGCCGCGTGCTCCGAGATCGGAAGAGCGGTTCAGCA	TGCAGCTCGGAGCAAGGTGCAGGGCTTCCTGGAGGCCGCGTGCTCCG	TRITD1Av1G002970	6610249	6613911	biotype=protein_coding.description=Ankyrin
PAV	DArTSeqDW-1075248	TGCAGGATCAACCGCTGGGTTGCTGCTGCTGCAAGGAGAAGTAGTAGTCTTAGAGTTAGCAATGGACTC	TGCAGGATCAACCGCTGGGTTGCTGCTGCTGCAAGGAGAAGTAGTAGTCTTAGAGTTAGCAATGGACTC	TRITD1Av1G003010	6831213	6834702	biotype=protein_coding;description=Protein
PAV	DArTSeqDW-2275375	TGCAGTCGGATCTCACTAGTCCGTACGCCCGTGCCTCGCTCTTGGCAATCGATATGTCCATGAGTTCCA	TGCAGTCGGATCTCACTAGTCCGTACGCCCGTGCCTCGCTCTTGGCAATCGATATGTCCATGAGTTCCA	TRITD1Av1G003010	6831213	6834702	biotype=protein_coding;description=Protein
PAV	DArTSeqDW-1095770	TGCAGACCTTGCTCTTCACCCTGCCACAGAGACAGAGTTGCTGCTGCGGCGAGTAGCAGGAACTTCAGA	TGCAGACCTTGCTCTTCACCCTGCCACAGAGACAGAGTTGCTGCTGCGGCGAGTAGCAGGAACTTCAGA	TRITD1Av1G003020	6847339	6850849	biotype=protein_coding;description=Protein
PAV	DArTSeqDW-26673371	TGCAGCGCCCGCCCATCACGCTTGAGGGTTGCCAGGCCATGTGCGGCCACATCACATCAGCATCCCCCT	TGCAGCGCCCGCCCATCACGCTTGAGGGTTGCCAGGCCATGTGCGGCCACATCACATCAGCATCCCCCT	TRITD1Av1G003020	6847339	6850849	biotype=protein_coding;description=Protein
PAV	DArTSeqDW-1215119	TGCAGAGCTCCTTGAGACCCTCGTCGGTTAGGTAGTGATGGCCGTCGGCTCCGAGATCGGAAGAGCGGT	TGCAGAGCTCCTTGAGACCCTCGTCGGTTAGGTAGTGATGGCCGTCGGCTCCG	TRITD1Av1G003230	7188965	7189669	biotype=protein_coding;description=Fatty
PAV	DArTSeqDW-1257291	TGCAGCGAGCTTGCCAAGATCCGCGAGGACGCAGCGTCCGAGCCATGCCGTGCCCTCATCACCACCTCG	TGCAGCGAGCTTGCCAAGATCCGCGAGGACGCAGCGTCCGAGCCATGCCGTGCCCTCATCACCACCTCG	TRITD1Av1G003230	7188965	7189669	biotype=protein_coding;description=Fatty
PAV	DArTSeqDW-1723651	TGCAGCGAGCTTGCCAAGATCCGCGAGGATGCAGCGTCCGAGCCATGCCGTGCCCTCATCACCACCTCA	TGCAGCGAGCTTGCCAAGATCCGCGAGGATGCAGCGTCCGAGCCATGCCGTGCCCTCATCACCACCTCA	TRITD1Av1G003230	7188965	7189669	biotype=protein_coding;description=Fatty
SNP	DArTSeqDW-1257291	TGCAGCGAGCTTGCCAAGATCCGCGAGGACGCAGCGTCCGAGCCATGCCGTGCCCTCATCACCACCTCG	TGCAGCGAGCTTGCCAAGATCCGCGAGGACGCAGCGTCCGAGCCATGCCGTGCCCTCATCACCACCTCG	TRITD1Av1G003230	7188965	7189669	biotype=protein_coding.description=Fatty
PAV	DArTSeqDW-10993005	TGCAGACGCTCGACATAAGCAAGACCGCTGTCGTGGAGATTCACCCGCATTTCTGGAGGATCAAAACGC	TGCAGACGCTCGACATAAGCAAGACCGCTGTCGTGGAGATTCACCCGCATTTCTGGAGGATCAAAACGC	TRITD1Av1G003250	7196881	7211122	biotype=protein_coding;description=Disease
PAV	DArTSeqDW-5365047	TGCAGACGCTCGACATAAGCAAGACCGATGTCGTGGAGATTCACCCGCATTTCTGGAAGATCAAAACGC	TGCAGACGCTCGACATAAGCAAGACCGATGTCGTGGAGATTCACCCGCATTTCTGGAAGATCAAAACGC	TRITD1Av1G003250	7196881	7211122	biotype=protein_coding;description=Disease
SNP	DArTSeqDW-10993005	TGCAGACGCTCGACATAAGCAAGACCGCTGTCGTGGAGATTCACCCGCATTTCTGGAGGATCAAAACGC	TGCAGACGCTCGACATAAGCAAGACCGCTGTCGTGGAGATTCACCCGCATTTCTGGAGGATCAAAACGC	TRITD1Av1G003250	7196881	7211122	biotype=protein_coding.description=Disease
SNP	DArTSeqDW-5365047	TGCAGACGCTCGACATAAGCAAGACCGATGTCGTGGAGATTCACCCGCATTTCTGGAAGATCAAAACGC	TGCAGACGCTCGACATAAGCAAGACCGATGTCGTGGAGATTCACCCGCATTTCTGGAAGATCAAAACGC	TRITD1Av1G003250	7196881	7211122	biotype=protein_coding.description=Disease
PAV	DArTSeqDW-1377951	TGCAGACCATCCATGGCGATGAAGATGAAGACGAAGAAGGGAGGGACGGGGAGGAAGAAGAGAGACGAG	TGCAGACCATCCATGGCGATGAAGATGAAGACGAAGAAGGGAGGGACGGGGAGGAAGAAGAGAGACGAG	TRITD1Av1G003280	7230120	7230695	biotype=protein_coding;description=MADS-box
PAV	DArTSeqDW-1229619	TGCAGCGAACGTCGCAGTCGCTACGAGAACGGACCCGACACCAACAATCTGTGCGAATGCCGTTATTTT	TGCAGCGAACGTCGCAGTCGCTACGAGAACGGACCCGACACCAACAATCTGTGCGAATGCCGTTATTTT	TRITD1Av1G003290	7233584	7243890	biotype=protein_coding;description=Ankyrin
PAV	DArTSeqDW-980410	TGCAGGAGAGACCTGAATTTCCTGACCAGATCCTGCGCCGACTCCATGGAAGACCGAGATCGGAAGAGC	TGCAGGAGAGACCTGAATTTCCTGACCAGATCCTGCGCCGACTCCATGGAAGACCG	TRITD1Av1G003290	7233584	7243890	biotype=protein_coding;description=Ankyrin
SNP	DArTSeqDW-2334587	TGCAGCTCATGGCCGCACGGTCTGGCGACTACGAGACTCCAGAGGACGCGGCGGTGACCGCCGCCATGC	TGCAGCTCATGGCCGCACGGTCTGGCGACTACGAGACTCCAGAGGACGCGGCGGTGACCGCCGCCATGC	TRITD1Av1G003290	7233584	7243890	biotype=protein_coding.description=Ankyrin
SNP	DArTSeqDW-2334587	TGCAGCTCATGGCCGCACGGTCTGGCGACTACGAGACTCCAGAGGACGCGGCGGTGACCGCCGCCATGC	TGCAGCTCATGGCCGCACGGTCTGGCGACTACGAGACTCCAGAGGACGCGGCGGTGACCGCCGCCATGC	TRITD1Av1G003290	7233584	7243890	biotype=protein_coding.description=Ankyrin
PAV	DArTSeqDW-1265921	TGCAGAAGGTACTGGCAAGAAGCTGCGATCCAGATCCATATGTATGACACCGAGATCGGAAGAGCGGTT	TGCAGAAGGTACTGGCAAGAAGCTGCGATCCAGATCCATATGTATGACACCG	TRITD1Av1G003480	7638761	7656944	biotype=protein_coding;description=Methionine
PAV	DArTSeqDW-1267057	TGCAGAAGCAATCTCTAAGGAGATGATAGGGTTTTCAAGTTCAGCTATGTCCACCCTAGAAGGAGCTGA	TGCAGAAGCAATCTCTAAGGAGATGATAGGGTTTTCAAGTTCAGCTATGTCCACCCTAGAAGGAGCTGA	TRITD1Av1G003480	7638761	7656944	biotype=protein_coding;description=Methionine
PAV	DArTSeqDW-2327700	TGCAGCCGCGGCCAAACACATGCCACACGGAGCTCCATCTGGCTTTCGATCCAGCAGTCCCGTCCCATT	TGCAGCCGCGGCCAAACACATGCCACACGGAGCTCCATCTGGCTTTCGATCCAGCAGTCCCGTCCCATT	TRITD1Av1G003550	7703344	7705075	biotype=protein_coding;description=F-box
PAV	DArTSeqDW-3960868	TGCAGGCGAGGGGGCAGCTCCGTCCACCTCCGAGATCGGAAGAGCGGTTCAGCAGGAATGCCGAGACCG	TGCAGGCGAGGGGGCAGCTCCGTCCACCTCCG	TRITD1Av1G003550	7703344	7705075	biotype=protein_coding;description=F-box
PAV	DArTSeqDW-1119003	TGCAGCTGAACTCCCTACGATTCCTGGCGATGCAGATGGTGGCGACGCGACTAGGCAAAGCGGAGCCGC	TGCAGCTGAACTCCCTACGATTCCTGGCGATGCAGATGGTGGCGACGCGACTAGGCAAAGCGGAGCCGC	TRITD1Av1G003590	7756407	7761203	biotype=protein_coding;description=C2
SNP	DArTSeqDW-1077077	TGCAGCACGGAGATGGGGCTCGTGTAGTGCATCTTGGGCAACAGCGGTCGCCCGTACTGTGCCAGCATG	TGCAGCACGGAGATGGGGCTCGTGTAGTGCATCTTGGGCAACAGCGGTCGCCCGTACTGTGCCAGCATG	TRITD1Av1G003590	7756407	7761203	biotype=protein_coding.description=C2
PAV	DArTSeqDW-2276915	TGCAGTTCCTCCAGCGATCCAATCGAGCTTACGCCCATGAAGGAAACAGATGCACACAGCAGCTCATCA	TGCAGTTCCTCCAGCGATCCAATCGAGCTTACGCCCATGAAGGAAACAGATGCACACAGCAGCTCATCA	TRITD1Av1G003710	8025610	8030231	biotype=protein_coding;description=Tubulin-specific
SNP	DArTSeqDW-2276915	TGCAGTTCCTCCAGCGATCCAATCGAGCTTACGCCCATGAAGGAAACAGATGCACACAGCAGCTCATCA	TGCAGTTCCTCCAGCGATCCAATCGAGCTTACGCCCATGAAGGAAACAGATGCACACAGCAGCTCATCA	TRITD1Av1G003710	8025610	8030231	biotype=protein_coding.description=Tubulin-specific
PAV	DArTSeqDW-1042388	TGCAGCGACTACCTCTTCAAGCTGCTCCTCATCGGCGACTCCTCCGTCGGCAAGTCCTGCCTCCTCCTC	TGCAGCGACTACCTCTTCAAGCTGCTCCTCATCGGCGACTCCTCCGTCGGCAAGTCCTGCCTCCTCCTC	TRITD1Av1G003720	8032928	8036877	biotype=protein_coding;description=Ras-like
PAV	DArTSeqDW-1255333	TGCAGGGTGGTGCTGGCGCCGCTGACGAGGCAGCGCTCCTACGGCAACGTTCCGCAGCTGCACGCTGCC	TGCAGGGTGGTGCTGGCGCCGCTGACGAGGCAGCGCTCCTACGGCAACGTTCCGCAGCTGCACGCTGCC	TRITD1Av1G003760	8088128	8089433	biotype=protein_coding;description=12-oxophytodienoate
PAV	DArTSeqDW-26674203	TGCAGCTCAAAGGTGGACACACGTCCGACATGCCAGATCTGGCAGAAGAAGAGCGCGCCCTTGGCGTGC	TGCAGCTCAAAGGTGGACACACGTCCGACATGCCAGATCTGGCAGAAGAAGAGCGCGCCCTTGGCGTGC	TRITD1Av1G003770	8092160	8093840	biotype=protein_coding;description=12-oxophytodienoate
SNP	DArTSeqDW-100049736	TGCAGGGTGGTGATGGCGCCGTTGACGAGGCAGCGCTCCTACGGCAACGTGCCGCAGCCGCACGCCGCC	TGCAGGGTGGTGATGGCGCCGTTGACGAGGCAGCGCTCCTACGGCAACGTGCCGCAGCCGCACGCCGCC	TRITD1Av1G003770	8092160	8093840	biotype=protein_coding.description=12-oxophytodienoate
SNP	DArTSeqDW-1096302	TGCAGGGTGGTGTTGGCGCCGTTGACGAGGCAGCGCTCCTACGGCAACGTGCCACAGCCGCACGCCGCC	TGCAGGGTGGTGTTGGCGCCGTTGACGAGGCAGCGCTCCTACGGCAACGTGCCACAGCCGCACGCCGCC	TRITD1Av1G003770	8092160	8093840	biotype=protein_coding.description=12-oxophytodienoate
SNP	DArTSeqDW-2253712	TGCAGCTCAAAGGTGGACACACGTCCGACGTGCCAGATCTGGCAGAAGAAGAGCGCGCCCTTGGCGTGC	TGCAGCTCAAAGGTGGACACACGTCCGACGTGCCAGATCTGGCAGAAGAAGAGCGCGCCCTTGGCGTGC	TRITD1Av1G003770	8092160	8093840	biotype=protein_coding.description=12-oxophytodienoate
SNP	DArTSeqDW-26674203	TGCAGCTCAAAGGTGGACACACGTCCGACATGCCAGATCTGGCAGAAGAAGAGCGCGCCCTTGGCGTGC	TGCAGCTCAAAGGTGGACACACGTCCGACATGCCAGATCTGGCAGAAGAAGAGCGCGCCCTTGGCGTGC	TRITD1Av1G003770	8092160	8093840	biotype=protein_coding.description=12-oxophytodienoate
SNP	DArTSeqDW-100041440	TGCAGCCCGGCGGCACCGCACCACTGTCGAGCACAGAGAAGGGGGTTGGCCCGCAGATGAGCTTCGACG	TGCAGCCCGGCGGCACCGCACCACTGTCGAGCACAGAGAAGGGGGTTGGCCCGCAGATGAGCTTCGACG	TRITD1Av1G003780	8124364	8126102	biotype=protein_coding.description=12-oxophytodienoate
SNP	DArTSeqDW-2256080	TGCAGCCAGGCGGCACCGCACCACTGTCGAGCACAGAGAAGGGGGTCGGCCCGCAGATGAGCTTCGACG	TGCAGCCAGGCGGCACCGCACCACTGTCGAGCACAGAGAAGGGGGTCGGCCCGCAGATGAGCTTCGACG	TRITD1Av1G003780	8124364	8126102	biotype=protein_coding.description=12-oxophytodienoate
SNP	DArTSeqDW-5579581	TGCAGCTCGGCGGCACCGCACCACTGTCGAGCACAGAGAAGGGGGTCGGCCCGCAGATGAGCTTCGACG	TGCAGCTCGGCGGCACCGCACCACTGTCGAGCACAGAGAAGGGGGTCGGCCCGCAGATGAGCTTCGACG	TRITD1Av1G003780	8124364	8126102	biotype=protein_coding.description=12-oxophytodienoate
PAV	DArTSeqDW-1116914	TGCAGGACATTCGCATCCGTACCATCCTTGGGTGTCCTTGCATACACCATAGCAAGGATACTTGGCAGG	TGCAGGACATTCGCATCCGTACCATCCTTGGGTGTCCTTGCATACACCATAGCAAGGATACTTGGCAGG	TRITD1Av1G003980	8510588	8515524	biotype=protein_coding;description=wall-associated
SNP	DArTSeqDW-1116914	TGCAGGACATTCGCATCCGTACCATCCTTGGGTGTCCTTGCATACACCATAGCAAGGATACTTGGCAGG	TGCAGGACATTCGCATCCGTACCATCCTTGGGTGTCCTTGCATACACCATAGCAAGGATACTTGGCAGG	TRITD1Av1G003980	8510588	8515524	biotype=protein_coding.description=wall-associated
SNP	DArTSeqDW-1408525	TGCAGGACATTCGCATCTGTACCATCCTTGGGTGTCCTTGCATACACCATAGCAAGGATACTTGGCTGA	TGCAGGACATTCGCATCTGTACCATCCTTGGGTGTCCTTGCATACACCATAGCAAGGATACTTGGCTGA	TRITD1Av1G003980	8510588	8515524	biotype=protein_coding.description=wall-associated
PAV	DArTSeqDW-1034851	TGCAGTTGTTGGCATCTCATCTGCCAGCTCTAACTTATCTCAGTCTTAACAGGGTGAGTAGTGCAGCAA	TGCAGTTGTTGGCATCTCATCTGCCAGCTCTAACTTATCTCAGTCTTAACAGGGTGAGTAGTGCAGCAA	TRITD1Av1G004000	8562438	8565188	biotype=protein_coding;description=NBS-LRR
PAV	DArTSeqDW-1216038	TGCAGCTTGTTCCCTGAAGACTATGCAATGCCACGGGAGATCCTTGTGCGCCTGTGGGTTGCTGAAGGA	TGCAGCTTGTTCCCTGAAGACTATGCAATGCCACGGGAGATCCTTGTGCGCCTGTGGGTTGCTGAAGGA	TRITD1Av1G004000	8562438	8565188	biotype=protein_coding;description=NBS-LRR
SNP	DArTSeqDW-1034851	TGCAGTTGTTGGCATCTCATCTGCCAGCTCTAACTTATCTCAGTCTTAACAGGGTGAGTAGTGCAGCAA	TGCAGTTGTTGGCATCTCATCTGCCAGCTCTAACTTATCTCAGTCTTAACAGGGTGAGTAGTGCAGCAA	TRITD1Av1G004000	8562438	8565188	biotype=protein_coding.description=NBS-LRR
SNP	DArTSeqDW-1216038	TGCAGCTTGTTCCCTGAAGACTATGCAATGCCACGGGAGATCCTTGTGCGCCTGTGGGTTGCTGAAGGA	TGCAGCTTGTTCCCTGAAGACTATGCAATGCCACGGGAGATCCTTGTGCGCCTGTGGGTTGCTGAAGGA	TRITD1Av1G004000	8562438	8565188	biotype=protein_coding.description=NBS-LRR
PAV	DArTSeqDW-1215000	TGCAGCTGCACGCTATCACTATGGCTAGGCAATGATGTTTGGAAACTAATTCTATCATCACTACTCCAA	TGCAGCTGCACGCTATCACTATGGCTAGGCAATGATGTTTGGAAACTAATTCTATCATCACTACTCCAA	TRITD1Av1G004100	9067542	9069430	biotype=protein_coding;description=transmembrane
PAV	DArTSeqDW-2280207	TGCAGTTATCCGATCCAGGTGTTCGAGGAAGCGGTGCAACCGTTCCGTGCTGACTACTTGGACAGTATG	TGCAGTTATCCGATCCAGGTGTTCGAGGAAGCGGTGCAACCGTTCCGTGCTGACTACTTGGACAGTATG	TRITD1Av1G004100	9067542	9069430	biotype=protein_coding;description=transmembrane
SNP	DArTSeqDW-5577055	TGCAGCTGCACACTATCACTATGGCTAGGCAAGGATGTTTGGAAGCTAATCCTATCTTCACTACTCCAC	TGCAGCTGCACACTATCACTATGGCTAGGCAAGGATGTTTGGAAGCTAATCCTATCTTCACTACTCCAC	TRITD1Av1G004100	9067542	9069430	biotype=protein_coding.description=transmembrane
PAV	DArTSeqDW-5371947	TGCAGCTGCTCCTAGCGGCAGCTGCAACAGCAGCCACCACCGCGACGACTGCTGGGTGTCGGCCGAGCT	TGCAGCTGCTCCTAGCGGCAGCTGCAACAGCAGCCACCACCGCGACGACTGCTGGGTGTCGGCCGAGCT	TRITD1Av1G004110	9075137	9079045	biotype=protein_coding;description=Receptor-like
SNP	DArTSeqDW-5371947	TGCAGCTGCTCCTAGCGGCAGCTGCAACAGCAGCCACCACCGCGACGACTGCTGGGTGTCGGCCGAGCT	TGCAGCTGCTCCTAGCGGCAGCTGCAACAGCAGCCACCACCGCGACGACTGCTGGGTGTCGGCCGAGCT	TRITD1Av1G004110	9075137	9079045	biotype=protein_coding.description=Receptor-like
PAV	DArTSeqDW-1116382	TGCAGGAGGCAGAGCGGTTCAAGGACACCGACCAGACCACCGCCATCTTCGTCGGCGAGATAAGGGGCC	TGCAGGAGGCAGAGCGGTTCAAGGACACCGACCAGACCACCGCCATCTTCGTCGGCGAGATAAGGGGCC	TRITD1Av1G004190	9200751	9213751	biotype=protein_coding;description=NBS-LRR
PAV	DArTSeqDW-1211954	TGCAGGTACGCTTGCATGCTCTCCAGCTCCGCCTTGGACCTACGGATGTTGCTGAAGAGGCCCCTGAGG	TGCAGGTACGCTTGCATGCTCTCCAGCTCCGCCTTGGACCTACGGATGTTGCTGAAGAGGCCCCTGAGG	TRITD1Av1G004190	9200751	9213751	biotype=protein_coding;description=NBS-LRR
PAV	DArTSeqDW-1395016	TGCAGCTGGGCTTCAATTTCTTGGAGCTTGGCTGCCAGACACCGCCATGCCTTGATATGCTTCAGCCGC	TGCAGCTGGGCTTCAATTTCTTGGAGCTTGGCTGCCAGACACCGCCATGCCTTGATATGCTTCAGCCGC	TRITD1Av1G004190	9200751	9213751	biotype=protein_coding;description=NBS-LRR
PAV	DArTSeqDW-2280303	TGCAGGAGGCCAACCGAAGGAAGAGAGATTATGCCGTCACTGGCAGATCTGCTACTGCTGCCAGATCGA	TGCAGGAGGCCAACCGAAGGAAGAGAGATTATGCCGTCACTGGCAGATCTGCTACTGCTGCCAGATCGA	TRITD1Av1G004190	9200751	9213751	biotype=protein_coding;description=NBS-LRR
SNP	DArTSeqDW-1116382	TGCAGGAGGCAGAGCGGTTCAAGGACACCGACCAGACCACCGCCATCTTCGTCGGCGAGATAAGGGGCC	TGCAGGAGGCAGAGCGGTTCAAGGACACCGACCAGACCACCGCCATCTTCGTCGGCGAGATAAGGGGCC	TRITD1Av1G004190	9200751	9213751	biotype=protein_coding.description=NBS-LRR
SNP	DArTSeqDW-2280303	TGCAGGAGGCCAACCGAAGGAAGAGAGATTATGCCGTCACTGGCAGATCTGCTACTGCTGCCAGATCGA	TGCAGGAGGCCAACCGAAGGAAGAGAGATTATGCCGTCACTGGCAGATCTGCTACTGCTGCCAGATCGA	TRITD1Av1G004190	9200751	9213751	biotype=protein_coding.description=NBS-LRR
SNP	DArTSeqDW-2280303	TGCAGGAGGCCAACCGAAGGAAGAGAGATTATGCCGTCACTGGCAGATCTGCTACTGCTGCCAGATCGA	TGCAGGAGGCCAACCGAAGGAAGAGAGATTATGCCGTCACTGGCAGATCTGCTACTGCTGCCAGATCGA	TRITD1Av1G004190	9200751	9213751	biotype=protein_coding.description=NBS-LRR
PAV	DArTSeqDW-1103305	TGCAGCCAACATGGTCCAGAGGTCAGGTTTCCTTTCTGCCTTGAATCCAGCAATAAATCGTCGTCATCA	TGCAGCCAACATGGTCCAGAGGTCAGGTTTCCTTTCTGCCTTGAATCCAGCAATAAATCGTCGTCATCA	TRITD1Av1G004220	9222484	9225714	biotype=protein_coding;description=Receptor-like
SNP	DArTSeqDW-1103305	TGCAGCCAACATGGTCCAGAGGTCAGGTTTCCTTTCTGCCTTGAATCCAGCAATAAATCGTCGTCATCA	TGCAGCCAACATGGTCCAGAGGTCAGGTTTCCTTTCTGCCTTGAATCCAGCAATAAATCGTCGTCATCA	TRITD1Av1G004220	9222484	9225714	biotype=protein_coding.description=Receptor-like
PAV	DArTSeqDW-1861006	TGCAGATGTGGAGGCTGTGGAGCGTGCTTTGAAGAGCATGGCCGAGGCAAACCCCAACCATCCTACATT	TGCAGATGTGGAGGCTGTGGAGCGTGCTTTGAAGAGCATGGCCGAGGCAAACCCCAACCATCCTACATT	TRITD1Av1G004310	9371347	9375442	biotype=protein_coding;description=Disease
SNP	DArTSeqDW-1148058	TGCAGCTGCGCGATGGAGCCGGCGGTGGAAAGGAAGGAGAAGGTCGCGTCCGAGATCGGAAGAGCGGTT	TGCAGCTGCGCGATGGAGCCGGCGGTGGAAAGGAAGGAGAAGGTCGCGTCCG	TRITD1Av1G004400	9749932	9751548	biotype=protein_coding.description=UDP-glycosyltransferase.gene_id=TRITD1Av1G004400.logic_name=gff3_hc_genes
SNP	DArTSeqDW-1232309	TGCAGCTGCGCGATGGAGCCGGCGGTGGAGAGGAAGGAGAAGGTGGCGGCCGAGATCGGAAGAGCGGTT	TGCAGCTGCGCGATGGAGCCGGCGGTGGAGAGGAAGGAGAAGGTGGCGGCCG	TRITD1Av1G004400	9749932	9751548	biotype=protein_coding.description=UDP-glycosyltransferase.gene_id=TRITD1Av1G004400.logic_name=gff3_hc_genes
SNP	DArTSeqDW-1695427	TGCAGGAGAAGAACCAGGATGCCCTCGAGGCCAACCTACGCTTCGTGGAGGTGCCGAGATCGGAAGAGC	TGCAGGAGAAGAACCAGGATGCCCTCGAGGCCAACCTACGCTTCGTGGAGGTGCCG	TRITD1Av1G004400	9749932	9751548	biotype=protein_coding.description=UDP-glycosyltransferase.gene_id=TRITD1Av1G004400.logic_name=gff3_hc_genes
SNP	DArTSeqDW-22841447	TGCAGGAGAAGAACCATGACGCCCTCGAGGCCAACCTACGCTTCGTGGAGGTACCGAGATCGGAAGAGC	TGCAGGAGAAGAACCATGACGCCCTCGAGGCCAACCTACGCTTCGTGGAGGTACCG	TRITD1Av1G004400	9749932	9751548	biotype=protein_coding.description=UDP-glycosyltransferase.gene_id=TRITD1Av1G004400.logic_name=gff3_hc_genes
SNP	DArTSeqDW-998366	TGCAGGACAATCCAGAGAGACCAAGTTGCACAAGCGAGGATGAGAAGGAAGGTTCCTTTGATCCACTCG	TGCAGGACAATCCAGAGAGACCAAGTTGCACAAGCGAGGATGAGAAGGAAGGTTCCTTTGATCCACTCG	TRITD1Av1G004480	9891355	9893751	biotype=protein_coding.description=WAT1-related
PAV	DArTSeqDW-1108323	TGCAGAATACTCGGCTACGATGTGCCCAAAGGCACCACCGTTCTCGTCAATGTTTGGGCCATCTCTAGA	TGCAGAATACTCGGCTACGATGTGCCCAAAGGCACCACCGTTCTCGTCAATGTTTGGGCCATCTCTAGA	TRITD1Av1G004650	10203150	10204852	biotype=protein_coding;description=Cytochrome
PAV	DArTSeqDW-1125459	TGCAGAATACTCGGCTACGACGTGCCCAAAGGCACCACCATTCTTGTGAATGTTTGGGCCATCTCTAGA	TGCAGAATACTCGGCTACGACGTGCCCAAAGGCACCACCATTCTTGTGAATGTTTGGGCCATCTCTAGA	TRITD1Av1G004650	10203150	10204852	biotype=protein_coding;description=Cytochrome
PAV	DArTSeqDW-1210451	TGCAGGCCACGGCTGTGACAACGAGAGGAAGCTAGGTAGTAGAACCGAATAATGTACACAAGAGGAACC	TGCAGGCCACGGCTGTGACAACGAGAGGAAGCTAGGTAGTAGAACCGAATAATGTACACAAGAGGAACC	TRITD1Av1G004650	10203150	10204852	biotype=protein_coding;description=Cytochrome
PAV	DArTSeqDW-1242638	TGCAGCTCCCTCCAGGGCCATGGCAGCTACCTGTCTTCGGCAGTCTCCACCATCTTTTTGGCGCACTCC	TGCAGCTCCCTCCAGGGCCATGGCAGCTACCTGTCTTCGGCAGTCTCCACCATCTTTTTGGCGCACTCC	TRITD1Av1G004650	10203150	10204852	biotype=protein_coding;description=Cytochrome
SNP	DArTSeqDW-1108323	TGCAGAATACTCGGCTACGATGTGCCCAAAGGCACCACCGTTCTCGTCAATGTTTGGGCCATCTCTAGA	TGCAGAATACTCGGCTACGATGTGCCCAAAGGCACCACCGTTCTCGTCAATGTTTGGGCCATCTCTAGA	TRITD1Av1G004650	10203150	10204852	biotype=protein_coding.description=Cytochrome
SNP	DArTSeqDW-1125459	TGCAGAATACTCGGCTACGACGTGCCCAAAGGCACCACCATTCTTGTGAATGTTTGGGCCATCTCTAGA	TGCAGAATACTCGGCTACGACGTGCCCAAAGGCACCACCATTCTTGTGAATGTTTGGGCCATCTCTAGA	TRITD1Av1G004650	10203150	10204852	biotype=protein_coding.description=Cytochrome
PAV	DArTSeqDW-1007201	TGCAGTGGCGAACCCATGGCCGTCCTGCGACAACTGTGACTCATGCACCAAGTCCAACTCTCCGAGATC	TGCAGTGGCGAACCCATGGCCGTCCTGCGACAACTGTGACTCATGCACCAAGTCCAACTCTCCG	TRITD1Av1G004660	10217747	10218190	biotype=protein_coding;description=Bowman-Birk
PAV	DArTSeqDW-1160462	TGCAGTGGCGAACCCATGGCCGTCCTGCGACAACTGCGACTCGTGCGCCAAGTCCAACTCTCCGAGATC	TGCAGTGGCGAACCCATGGCCGTCCTGCGACAACTGCGACTCGTGCGCCAAGTCCAACTCTCCG	TRITD1Av1G004660	10217747	10218190	biotype=protein_coding;description=Bowman-Birk
PAV	DArTSeqDW-4005316	TGCAGTGGCGAACCCATGGCCGTCCTGCGACAACTGTGACTCGTGCACCAAGTCCATCTCTCCGAGATC	TGCAGTGGCGAACCCATGGCCGTCCTGCGACAACTGTGACTCGTGCACCAAGTCCATCTCTCCG	TRITD1Av1G004660	10217747	10218190	biotype=protein_coding;description=Bowman-Birk
SNP	DArTSeqDW-1007201	TGCAGTGGCGAACCCATGGCCGTCCTGCGACAACTGTGACTCATGCACCAAGTCCAACTCTCCGAGATC	TGCAGTGGCGAACCCATGGCCGTCCTGCGACAACTGTGACTCATGCACCAAGTCCAACTCTCCG	TRITD1Av1G004660	10217747	10218190	biotype=protein_coding.description=Bowman-Birk
SNP	DArTSeqDW-1160462	TGCAGTGGCGAACCCATGGCCGTCCTGCGACAACTGCGACTCGTGCGCCAAGTCCAACTCTCCGAGATC	TGCAGTGGCGAACCCATGGCCGTCCTGCGACAACTGCGACTCGTGCGCCAAGTCCAACTCTCCG	TRITD1Av1G004660	10217747	10218190	biotype=protein_coding.description=Bowman-Birk
SNP	DArTSeqDW-4005316	TGCAGTGGCGAACCCATGGCCGTCCTGCGACAACTGTGACTCGTGCACCAAGTCCATCTCTCCGAGATC	TGCAGTGGCGAACCCATGGCCGTCCTGCGACAACTGTGACTCGTGCACCAAGTCCATCTCTCCG	TRITD1Av1G004660	10217747	10218190	biotype=protein_coding.description=Bowman-Birk
PAV	DArTSeqDW-1124304	TGCAGGGGCGAGCCCGTGGCCGTGCTGCGACAAGTGCGGTGTGTGTACCAAGTCCATCCCGCCGCAGTG	TGCAGGGGCGAGCCCGTGGCCGTGCTGCGACAAGTGCGGTGTGTGTACCAAGTCCATCCCGCCGCAGTG	TRITD1Av1G004680	10234306	10234690	biotype=protein_coding;description=Trypsin
SNP	DArTSeqDW-1124304	TGCAGGGGCGAGCCCGTGGCCGTGCTGCGACAAGTGCGGTGTGTGTACCAAGTCCATCCCGCCGCAGTG	TGCAGGGGCGAGCCCGTGGCCGTGCTGCGACAAGTGCGGTGTGTGTACCAAGTCCATCCCGCCGCAGTG	TRITD1Av1G004680	10234306	10234690	biotype=protein_coding.description=Trypsin
SNP	DArTSeqDW-1124304	TGCAGGGGCGAGCCCGTGGCCGTGCTGCGACAAGTGCGGTGTGTGTACCAAGTCCATCCCGCCGCAGTG	TGCAGGGGCGAGCCCGTGGCCGTGCTGCGACAAGTGCGGTGTGTGTACCAAGTCCATCCCGCCGCAGTG	TRITD1Av1G004680	10234306	10234690	biotype=protein_coding.description=Trypsin
SNP	DArTSeqDW-4406449	TGCAGGGGCAAGCCCGTGGCCGTGCTGCGACAAGTGCGGCGTGTGCACCAAGTCCATCCCACCGCAGTG	TGCAGGGGCAAGCCCGTGGCCGTGCTGCGACAAGTGCGGCGTGTGCACCAAGTCCATCCCACCGCAGTG	TRITD1Av1G004680	10234306	10234690	biotype=protein_coding.description=Trypsin
PAV	DArTSeqDW-1095372	TGCAGGCCACCGTGCTCCGCGGCGGCCTCGCCATCGGCATGTCCATGCACCATGCCGCCTGCGATGGCG	TGCAGGCCACCGTGCTCCGCGGCGGCCTCGCCATCGGCATGTCCATGCACCATGCCGCCTGCGATGGCG	TRITD1Av1G004700	10251229	10252608	biotype=protein_coding;description=Anthocyanin
SNP	DArTSeqDW-1095372	TGCAGGCCACCGTGCTCCGCGGCGGCCTCGCCATCGGCATGTCCATGCACCATGCCGCCTGCGATGGCG	TGCAGGCCACCGTGCTCCGCGGCGGCCTCGCCATCGGCATGTCCATGCACCATGCCGCCTGCGATGGCG	TRITD1Av1G004700	10251229	10252608	biotype=protein_coding.description=Anthocyanin
SNP	DArTSeqDW-1095372	TGCAGGCCACCGTGCTCCGCGGCGGCCTCGCCATCGGCATGTCCATGCACCATGCCGCCTGCGATGGCG	TGCAGGCCACCGTGCTCCGCGGCGGCCTCGCCATCGGCATGTCCATGCACCATGCCGCCTGCGATGGCG	TRITD1Av1G004700	10251229	10252608	biotype=protein_coding.description=Anthocyanin
PAV	DArTSeqDW-1253023	TGCAGCTGTGGAAATGGGAGCTCCTCGCGCTCGCGCTCGTCTGCGGCCGCCTCGTCTCCGAGATCGGAA	TGCAGCTGTGGAAATGGGAGCTCCTCGCGCTCGCGCTCGTCTGCGGCCGCCTCGTCTCCG	TRITD1Av1G004710	10256066	10260618	biotype=protein_coding;description=Mechanosensitive
SNP	DArTSeqDW-1214919	TGCAGCTCTGGAAGTGGGAGCTCCTCGCGCTCGCGCTCGTCTGCGGCCGTCTCGTCTCCGAGATCGGAA	TGCAGCTCTGGAAGTGGGAGCTCCTCGCGCTCGCGCTCGTCTGCGGCCGTCTCGTCTCCG	TRITD1Av1G004710	10256066	10260618	biotype=protein_coding.description=Mechanosensitive
SNP	DArTSeqDW-6047051	TGCAGCTCTGGAAGTGGGAGCTCCTCGCGCTCGCGCTCGTCTGCGGCCGTCTCGTCTCCGGGTGGGCCA	TGCAGCTCTGGAAGTGGGAGCTCCTCGCGCTCGCGCTCGTCTGCGGCCGTCTCGTCTCCGGGTGGGCCA	TRITD1Av1G004710	10256066	10260618	biotype=protein_coding.description=Mechanosensitive
PAV	DArTSeqDW-1211547	TGCAGCTCATGCCGTGCTCACTGTGCGGCGACGAGATTGAGACCAATGTTGCCAGGTCCGAGATCGGAA	TGCAGCTCATGCCGTGCTCACTGTGCGGCGACGAGATTGAGACCAATGTTGCCAGGTCCG	TRITD1Av1G004730	10273118	10273449	biotype=protein_coding;description=P-loop
PAV	DArTSeqDW-100054461	TGCAGGGGTGAGCCCATGGCCGTGCTGCGACAAGTGTGGCGTGTGCACCAAGTCCATTCCGCCACAGTG	TGCAGGGGTGAGCCCATGGCCGTGCTGCGACAAGTGTGGCGTGTGCACCAAGTCCATTCCGCCACAGTG	TRITD1Av1G004760	10280201	10280788	biotype=protein_coding;description=Trypsin
PAV	DArTSeqDW-12779515	TGCAGGGGCGAGCCCATGGCCGTGCTGCGACAAGTGCGGCGTGTGCACCAAGTCCATTCCGCCACAGTG	TGCAGGGGCGAGCCCATGGCCGTGCTGCGACAAGTGCGGCGTGTGCACCAAGTCCATTCCGCCACAGTG	TRITD1Av1G004760	10280201	10280788	biotype=protein_coding;description=Trypsin
SNP	DArTSeqDW-100054461	TGCAGGGGTGAGCCCATGGCCGTGCTGCGACAAGTGTGGCGTGTGCACCAAGTCCATTCCGCCACAGTG	TGCAGGGGTGAGCCCATGGCCGTGCTGCGACAAGTGTGGCGTGTGCACCAAGTCCATTCCGCCACAGTG	TRITD1Av1G004760	10280201	10280788	biotype=protein_coding.description=Trypsin
SNP	DArTSeqDW-12779515	TGCAGGGGCGAGCCCATGGCCGTGCTGCGACAAGTGCGGCGTGTGCACCAAGTCCATTCCGCCACAGTG	TGCAGGGGCGAGCCCATGGCCGTGCTGCGACAAGTGCGGCGTGTGCACCAAGTCCATTCCGCCACAGTG	TRITD1Av1G004760	10280201	10280788	biotype=protein_coding.description=Trypsin
SNP	DArTSeqDW-992137	TGCAGGGGCGAGCCCGTGGCCTTGCTGCGACAAGTGCGGCGTGTGCACCAAGTCCATTCCGCCACAGTG	TGCAGGGGCGAGCCCGTGGCCTTGCTGCGACAAGTGCGGCGTGTGCACCAAGTCCATTCCGCCACAGTG	TRITD1Av1G004760	10280201	10280788	biotype=protein_coding.description=Trypsin
PAV	DArTSeqDW-12832892	TGCAGGAGGAGCACTGCTTCGACATGAGGAACGCTGTAAGAACAAAAGAAAGGGTTTGTCTAGGTCTCA	TGCAGGAGGAGCACTGCTTCGACATGAGGAACGCTGTAAGAACAAAAGAAAGGGTTTGTCTAGGTCTCA	TRITD1Av1G004990	10561700	10563461	biotype=protein_coding;description=Dehydration-induced
PAV	DArTSeqDW-100001544	TGCAGCGGCTGGCGAGGCAGGGTGTTCCTCTGCTAGACGCGGGGAGGCTGGAGAAGTTTGTGGACGAGC	TGCAGCGGCTGGCGAGGCAGGGTGTTCCTCTGCTAGACGCGGGGAGGCTGGAGAAGTTTGTGGACGAGC	TRITD1Av1G005360	11021025	11024430	biotype=protein_coding;description=Laccase;gene_id=TRITD1Av1G005360;logic_name=gff3_hc_genes
PAV	DArTSeqDW-4992950	TGCAGCGGCTGGCGAGGGCAAGGGGGAGAGGCAGGGTGTTCCTCTGCTAGACGCGGGGAGGCTGGAGAA	TGCAGCGGCTGGCGAGGGCAAGGGGGAGAGGCAGGGTGTTCCTCTGCTAGACGCGGGGAGGCTGGAGAA	TRITD1Av1G005360	11021025	11024430	biotype=protein_coding;description=Laccase;gene_id=TRITD1Av1G005360;logic_name=gff3_hc_genes
SNP	DArTSeqDW-4992950	TGCAGCGGCTGGCGAGGGCAAGGGGGAGAGGCAGGGTGTTCCTCTGCTAGACGCGGGGAGGCTGGAGAA	TGCAGCGGCTGGCGAGGGCAAGGGGGAGAGGCAGGGTGTTCCTCTGCTAGACGCGGGGAGGCTGGAGAA	TRITD1Av1G005360	11021025	11024430	biotype=protein_coding.description=Laccase.gene_id=TRITD1Av1G005360.logic_name=gff3_hc_genes
SNP	DArTSeqDW-12420033	TGCAGTCGATGAGCTCCTGCTCCGACAGCGCCGTCAGGTTGCCCGTCACGATGGCGTTGATCCCCTCCA	TGCAGTCGATGAGCTCCTGCTCCGACAGCGCCGTCAGGTTGCCCGTCACGATGGCGTTGATCCCCTCCA	TRITD1Av1G005380	11041003	11042259	biotype=protein_coding.description=Cysteine
SNP	DArTSeqDW-12420033	TGCAGTCGATGAGCTCCTGCTCCGACAGCGCCGTCAGGTTGCCCGTCACGATGGCGTTGATCCCCTCCA	TGCAGTCGATGAGCTCCTGCTCCGACAGCGCCGTCAGGTTGCCCGTCACGATGGCGTTGATCCCCTCCA	TRITD1Av1G005380	11041003	11042259	biotype=protein_coding.description=Cysteine
SNP	DArTSeqDW-4664141	TGCAGCGTCGACGGCAACAGCGGCTGCAACGGCGGCATGATGGACTATGCCTTCTCCTACATCGCCTCC	TGCAGCGTCGACGGCAACAGCGGCTGCAACGGCGGCATGATGGACTATGCCTTCTCCTACATCGCCTCC	TRITD1Av1G005380	11041003	11042259	biotype=protein_coding.description=Cysteine
SNP	DArTSeqDW-4664141	TGCAGCGTCGACGGCAACAGCGGCTGCAACGGCGGCATGATGGACTATGCCTTCTCCTACATCGCCTCC	TGCAGCGTCGACGGCAACAGCGGCTGCAACGGCGGCATGATGGACTATGCCTTCTCCTACATCGCCTCC	TRITD1Av1G005380	11041003	11042259	biotype=protein_coding.description=Cysteine
SNP	DArTSeqDW-4910341	TGCAGCGTCGACGGCAACAGTGGCTGCAACGGCGGTATGATGGACTATGCCTTCTCCTACATCGCCTCC	TGCAGCGTCGACGGCAACAGTGGCTGCAACGGCGGTATGATGGACTATGCCTTCTCCTACATCGCCTCC	TRITD1Av1G005380	11041003	11042259	biotype=protein_coding.description=Cysteine
SNP	DArTSeqDW-4910341	TGCAGCGTCGACGGCAACAGTGGCTGCAACGGCGGTATGATGGACTATGCCTTCTCCTACATCGCCTCC	TGCAGCGTCGACGGCAACAGTGGCTGCAACGGCGGTATGATGGACTATGCCTTCTCCTACATCGCCTCC	TRITD1Av1G005380	11041003	11042259	biotype=protein_coding.description=Cysteine
PAV	DArTSeqDW-1093661	TGCAGATGCAGCCGTCGTCGCCAACCCCCTCCACGACGACGACATCCTCAGGGAGATCCTGCTCCGCCT	TGCAGATGCAGCCGTCGTCGCCAACCCCCTCCACGACGACGACATCCTCAGGGAGATCCTGCTCCGCCT	TRITD1Av1G005500	11326121	11328426	biotype=protein_coding;description=F-box
PAV	DArTSeqDW-1097038	TGCAGGGACACCACACGGAAGGACTCCATGGCTTGTGGCATCATCCTTTGGCCACATTGCCGCACGGTG	TGCAGGGACACCACACGGAAGGACTCCATGGCTTGTGGCATCATCCTTTGGCCACATTGCCGCACGGTG	TRITD1Av1G005500	11326121	11328426	biotype=protein_coding;description=F-box
PAV	DArTSeqDW-1277304	TGCAGGGACACCACACGGAAGGACTCCATGGCTTGTGGCATCGTCCTTGGGCCACATTGCCGCACGGTG	TGCAGGGACACCACACGGAAGGACTCCATGGCTTGTGGCATCGTCCTTGGGCCACATTGCCGCACGGTG	TRITD1Av1G005500	11326121	11328426	biotype=protein_coding;description=F-box
PAV	DArTSeqDW-2257302	TGCAGCAGCAAAGCCAGGAGATACGAGTCCTTGTGTACGACTCCAACACTCTCGAGTGGCACCACCACC	TGCAGCAGCAAAGCCAGGAGATACGAGTCCTTGTGTACGACTCCAACACTCTCGAGTGGCACCACCACC	TRITD1Av1G005500	11326121	11328426	biotype=protein_coding;description=F-box
SNP	DArTSeqDW-1093661	TGCAGATGCAGCCGTCGTCGCCAACCCCCTCCACGACGACGACATCCTCAGGGAGATCCTGCTCCGCCT	TGCAGATGCAGCCGTCGTCGCCAACCCCCTCCACGACGACGACATCCTCAGGGAGATCCTGCTCCGCCT	TRITD1Av1G005500	11326121	11328426	biotype=protein_coding.description=F-box
SNP	DArTSeqDW-1277304	TGCAGGGACACCACACGGAAGGACTCCATGGCTTGTGGCATCGTCCTTGGGCCACATTGCCGCACGGTG	TGCAGGGACACCACACGGAAGGACTCCATGGCTTGTGGCATCGTCCTTGGGCCACATTGCCGCACGGTG	TRITD1Av1G005500	11326121	11328426	biotype=protein_coding.description=F-box
PAV	DArTSeqDW-1014146	TGCAGAGCCCGCTGCTGCTGCCGACGCCGCAGTCGGCACCGCCGCTGGCCGAGATCGGAAGAGCGGTTC	TGCAGAGCCCGCTGCTGCTGCCGACGCCGCAGTCGGCACCGCCGCTGGCCG	TRITD1Av1G005730	11696420	11699815	biotype=protein_coding;description=Protein
PAV	DArTSeqDW-1860137	TGCAGAGCCCGCTGCTGCTGCCGACGCCACCGCTGGCTGGCGATGACACCGAGATCGGAAGAGCGGTTC	TGCAGAGCCCGCTGCTGCTGCCGACGCCACCGCTGGCTGGCGATGACACCG	TRITD1Av1G005730	11696420	11699815	biotype=protein_coding;description=Protein
PAV	DArTSeqDW-3028141	TGCAGCTTGCTATCGTTGCTCTCCGCAGCGTCCATGGATAGCACCGAGATCGGAAGAGCGGTTCAGCAG	TGCAGCTTGCTATCGTTGCTCTCCGCAGCGTCCATGGATAGCACCG	TRITD1Av1G005730	11696420	11699815	biotype=protein_coding;description=Protein
SNP	DArTSeqDW-3028141	TGCAGCTTGCTATCGTTGCTCTCCGCAGCGTCCATGGATAGCACCGAGATCGGAAGAGCGGTTCAGCAG	TGCAGCTTGCTATCGTTGCTCTCCGCAGCGTCCATGGATAGCACCG	TRITD1Av1G005730	11696420	11699815	biotype=protein_coding.description=Protein
PAV	DArTSeqDW-1095002	TGCAGGCCCTGCTCGCGCACCTCTGGCGGGCAGTGTGCCGAGCGCGGCGCCTCGCAGCGGGGCAGGAGA	TGCAGGCCCTGCTCGCGCACCTCTGGCGGGCAGTGTGCCGAGCGCGGCGCCTCGCAGCGGGGCAGGAGA	TRITD1Av1G005830	11862550	11863587	biotype=protein_coding;description=HXXXD-type
PAV	DArTSeqDW-1221968	TGCAGCGACGAGATGGGCGCGGTGGCGACGCCCGCCATCTCGGCGTTCGCCCTCGCCTTGAGCTTCTTC	TGCAGCGACGAGATGGGCGCGGTGGCGACGCCCGCCATCTCGGCGTTCGCCCTCGCCTTGAGCTTCTTC	TRITD1Av1G005830	11862550	11863587	biotype=protein_coding;description=HXXXD-type
PAV	DArTSeqDW-1391913	TGCAGCGACGAGATGGTCGCCGTGGCGACGCCCGCCATCTCGCCGTTCGCCCTCGCCTTGAGCTTCTTC	TGCAGCGACGAGATGGTCGCCGTGGCGACGCCCGCCATCTCGCCGTTCGCCCTCGCCTTGAGCTTCTTC	TRITD1Av1G005830	11862550	11863587	biotype=protein_coding;description=HXXXD-type
PAV	DArTSeqDW-3064839	TGCAGGCCCTGCTCGCGCACCTCTGGCGTGCCGTGTGCCGAGCCCGAGATCGGAAGAGCGGTTCAGCAG	TGCAGGCCCTGCTCGCGCACCTCTGGCGTGCCGTGTGCCGAGCCCG	TRITD1Av1G005830	11862550	11863587	biotype=protein_coding;description=HXXXD-type
PAV	DArTSeqDW-3064899	TGCAGGCCCTGCTCGCGCACCTCTGGCGGGCAGTGTGCCGAGATCGGAAGAGCGGTTCAGCAGGAATGC	TGCAGGCCCTGCTCGCGCACCTCTGGCGGGCAGTGTGCCG	TRITD1Av1G005830	11862550	11863587	biotype=protein_coding;description=HXXXD-type
PAV	DArTSeqDW-3953227	TGCAGGCCTTGCTCGCGCACCTCTGGCGGGCAGTGTGCCGAGCCCGAGATCGGAAGAGCGGTTCAGCAG	TGCAGGCCTTGCTCGCGCACCTCTGGCGGGCAGTGTGCCGAGCCCG	TRITD1Av1G005830	11862550	11863587	biotype=protein_coding;description=HXXXD-type
PAV	DArTSeqDW-4009854	TGCAGCTTGCTGAACGGCAACGGGATTGGCACGGGGCTCGTCTCGACGAACCACCTCGCAAGCACCGAG	TGCAGCTTGCTGAACGGCAACGGGATTGGCACGGGGCTCGTCTCGACGAACCACCTCGCAAGCACCGAG	TRITD1Av1G005830	11862550	11863587	biotype=protein_coding;description=HXXXD-type
SNP	DArTSeqDW-3064839	TGCAGGCCCTGCTCGCGCACCTCTGGCGTGCCGTGTGCCGAGCCCGAGATCGGAAGAGCGGTTCAGCAG	TGCAGGCCCTGCTCGCGCACCTCTGGCGTGCCGTGTGCCGAGCCCG	TRITD1Av1G005830	11862550	11863587	biotype=protein_coding.description=HXXXD-type
SNP	DArTSeqDW-3064839	TGCAGGCCCTGCTCGCGCACCTCTGGCGTGCCGTGTGCCGAGCCCGAGATCGGAAGAGCGGTTCAGCAG	TGCAGGCCCTGCTCGCGCACCTCTGGCGTGCCGTGTGCCGAGCCCG	TRITD1Av1G005830	11862550	11863587	biotype=protein_coding.description=HXXXD-type
SNP	DArTSeqDW-4009854	TGCAGCTTGCTGAACGGCAACGGGATTGGCACGGGGCTCGTCTCGACGAACCACCTCGCAAGCACCGAG	TGCAGCTTGCTGAACGGCAACGGGATTGGCACGGGGCTCGTCTCGACGAACCACCTCGCAAGCACCGAG	TRITD1Av1G005830	11862550	11863587	biotype=protein_coding.description=HXXXD-type
SNP	DArTSeqDW-5579602	TGCAGCGACGAGATGGGCGCGGTGGCGACGCCCGCCATCTCGCCGTTCGCCCTCGCCTTGAGCTTCTCC	TGCAGCGACGAGATGGGCGCGGTGGCGACGCCCGCCATCTCGCCGTTCGCCCTCGCCTTGAGCTTCTCC	TRITD1Av1G005830	11862550	11863587	biotype=protein_coding.description=HXXXD-type
SNP	DArTSeqDW-7339628	TGCAGCGGGTTCCTCACAAACGCGGGCTTGTACCGAGATCGGAAGAGCGGTTCAGCAGGAATGCCGAGA	TGCAGCGGGTTCCTCACAAACGCGGGCTTGTACCG	TRITD1Av1G005870	11901295	11906606	biotype=protein_coding.description=ERD
PAV	DArTSeqDW-1207769	TGCAGCTTAACCTCAAGGGTGTTGGACACTTAATTCACCTGAGGTACCTTAGTCTAGCAGGTACAAGAA	TGCAGCTTAACCTCAAGGGTGTTGGACACTTAATTCACCTGAGGTACCTTAGTCTAGCAGGTACAAGAA	TRITD1Av1G005920	12003227	12356535	biotype=protein_coding;description=Disease
PAV	DArTSeqDW-1219904	TGCAGCTTAACCTCAAGGGTGTTGGACACTTAATTCACCTAAGGTACCTTGGTCTATCAGGTACCAAAA	TGCAGCTTAACCTCAAGGGTGTTGGACACTTAATTCACCTAAGGTACCTTGGTCTATCAGGTACCAAAA	TRITD1Av1G005920	12003227	12356535	biotype=protein_coding;description=Disease
PAV	DArTSeqDW-2342204	TGCAGGGGAACCTGCTCTCCCTTTGGCGGCTTCTCTACATTCATATGTATTGTGGTGGAGCGAGGGTTG	TGCAGGGGAACCTGCTCTCCCTTTGGCGGCTTCTCTACATTCATATGTATTGTGGTGGAGCGAGGGTTG	TRITD1Av1G005920	12003227	12356535	biotype=protein_coding;description=Disease
PAV	DArTSeqDW-5577060	TGCAGCTTAACCTCAAGGGTGTTGGACACTTAATTCACCTAAGGTAACTTGGTCTATCAGGTACCACAA	TGCAGCTTAACCTCAAGGGTGTTGGACACTTAATTCACCTAAGGTAACTTGGTCTATCAGGTACCACAA	TRITD1Av1G005920	12003227	12356535	biotype=protein_coding;description=Disease
SNP	DArTSeqDW-1207769	TGCAGCTTAACCTCAAGGGTGTTGGACACTTAATTCACCTGAGGTACCTTAGTCTAGCAGGTACAAGAA	TGCAGCTTAACCTCAAGGGTGTTGGACACTTAATTCACCTGAGGTACCTTAGTCTAGCAGGTACAAGAA	TRITD1Av1G005920	12003227	12356535	biotype=protein_coding.description=Disease
SNP	DArTSeqDW-12768872	TGCAGCTTAACCTCAAGGGTGTTGGACAATTAATTCACCTTAGGTACCTTAGTCTAGCAGGTACAAGAA	TGCAGCTTAACCTCAAGGGTGTTGGACAATTAATTCACCTTAGGTACCTTAGTCTAGCAGGTACAAGAA	TRITD1Av1G005920	12003227	12356535	biotype=protein_coding.description=Disease
SNP	DArTSeqDW-2342204	TGCAGGGGAACCTGCTCTCCCTTTGGCGGCTTCTCTACATTCATATGTATTGTGGTGGAGCGAGGGTTG	TGCAGGGGAACCTGCTCTCCCTTTGGCGGCTTCTCTACATTCATATGTATTGTGGTGGAGCGAGGGTTG	TRITD1Av1G005920	12003227	12356535	biotype=protein_coding.description=Disease
SNP	DArTSeqDW-1237953	TGCAGCACGGGCGTGTTCAGCTCGCCATGCGGCTACGGGTGGCCCAAGAGCGCACTCGCATGGATCAAA	TGCAGCACGGGCGTGTTCAGCTCGCCATGCGGCTACGGGTGGCCCAAGAGCGCACTCGCATGGATCAAA	TRITD1Av1G006070	12800411	12801606	biotype=protein_coding.description=Cysteine
SNP	DArTSeqDW-3570149	TGCAGGACGGGGCCGCTCCCGTCGATCTGGACGGTCACCGAGATCGGAAGAGCGGTTCAGCAGGAATGC	TGCAGGACGGGGCCGCTCCCGTCGATCTGGACGGTCACCG	TRITD1Av1G006070	12800411	12801606	biotype=protein_coding.description=Cysteine
SNP	DArTSeqDW-3570149	TGCAGGACGGGGCCGCTCCCGTCGATCTGGACGGTCACCGAGATCGGAAGAGCGGTTCAGCAGGAATGC	TGCAGGACGGGGCCGCTCCCGTCGATCTGGACGGTCACCG	TRITD1Av1G006070	12800411	12801606	biotype=protein_coding.description=Cysteine
SNP	DArTSeqDW-3570149	TGCAGGACGGGGCCGCTCCCGTCGATCTGGACGGTCACCGAGATCGGAAGAGCGGTTCAGCAGGAATGC	TGCAGGACGGGGCCGCTCCCGTCGATCTGGACGGTCACCG	TRITD1Av1G006070	12800411	12801606	biotype=protein_coding.description=Cysteine
SNP	DArTSeqDW-5368847	TGCAGAGGAAGCCGAGCAGCAACCGGAGCCTGACCGGCTCGAGACCATCGTCGACCAAGGGGAACAACA	TGCAGAGGAAGCCGAGCAGCAACCGGAGCCTGACCGGCTCGAGACCATCGTCGACCAAGGGGAACAACA	TRITD1Av1G006120	12880364	12884533	biotype=protein_coding.description=Protein
PAV	DArTSeqDW-10983934	TGCAGGCCCGTGGCCTCCTCGCACGGTGCTGCGCCCACGCAAGGTGGCGGGCGGAGATGGCGTATGGTC	TGCAGGCCCGTGGCCTCCTCGCACGGTGCTGCGCCCACGCAAGGTGGCGGGCGGAGATGGCGTATGGTC	TRITD1Av1G006130	12892921	12894774	biotype=protein_coding;description=Nitrate
PAV	DArTSeqDW-1214076	TGCAGACCCGTGGCCTCCTCGCACGGTGCTGCGCCCATGCAGGGTGGCGGGCGGAGATGGCGCACAGTG	TGCAGACCCGTGGCCTCCTCGCACGGTGCTGCGCCCATGCAGGGTGGCGGGCGGAGATGGCGCACAGTG	TRITD1Av1G006130	12892921	12894774	biotype=protein_coding;description=Nitrate
PAV	DArTSeqDW-4991756	TGCAGACCCGTGGCCTCCTCGCACGGTGCTGCGCCCCCGCAGGGTGGTGGGCGGAGATGGCGTATGGTC	TGCAGACCCGTGGCCTCCTCGCACGGTGCTGCGCCCCCGCAGGGTGGTGGGCGGAGATGGCGTATGGTC	TRITD1Av1G006130	12892921	12894774	biotype=protein_coding;description=Nitrate
SNP	DArTSeqDW-1092922	TGCAGATGGGCGTGCTGTACGTGTGCCTCTACCTCATCGCGCTGGGCACCGAGATCGGAAGAGCGGTTC	TGCAGATGGGCGTGCTGTACGTGTGCCTCTACCTCATCGCGCTGGGCACCG	TRITD1Av1G006130	12892921	12894774	biotype=protein_coding.description=Nitrate
SNP	DArTSeqDW-1666391	TGCAGATGGGCGTGCTGTACGTGTGCCTCTACCTCATCGCTCTCGGCACCGGCGGGCTCAAGTCCAGCG	TGCAGATGGGCGTGCTGTACGTGTGCCTCTACCTCATCGCTCTCGGCACCGGCGGGCTCAAGTCCAGCG	TRITD1Av1G006130	12892921	12894774	biotype=protein_coding.description=Nitrate
SNP	DArTSeqDW-1666391	TGCAGATGGGCGTGCTGTACGTGTGCCTCTACCTCATCGCTCTCGGCACCGGCGGGCTCAAGTCCAGCG	TGCAGATGGGCGTGCTGTACGTGTGCCTCTACCTCATCGCTCTCGGCACCGGCGGGCTCAAGTCCAGCG	TRITD1Av1G006130	12892921	12894774	biotype=protein_coding.description=Nitrate
SNP	DArTSeqDW-1666391	TGCAGATGGGCGTGCTGTACGTGTGCCTCTACCTCATCGCTCTCGGCACCGGCGGGCTCAAGTCCAGCG	TGCAGATGGGCGTGCTGTACGTGTGCCTCTACCTCATCGCTCTCGGCACCGGCGGGCTCAAGTCCAGCG	TRITD1Av1G006130	12892921	12894774	biotype=protein_coding.description=Nitrate
SNP	DArTSeqDW-3937900	TGCAGATGGGCGTGCTGTACGTATGCCTCTACCTCATCGCTCTCGGCACCGAGATCGGAAGAGCGGTTC	TGCAGATGGGCGTGCTGTACGTATGCCTCTACCTCATCGCTCTCGGCACCG	TRITD1Av1G006130	12892921	12894774	biotype=protein_coding.description=Nitrate
SNP	DArTSeqDW-7492538	TGCAGATGGGCGGGCTGTACGTGTGCCTCTACCTCATCGCTCTCGGCACCGAGATCGGAAGAGCGGTTC	TGCAGATGGGCGGGCTGTACGTGTGCCTCTACCTCATCGCTCTCGGCACCG	TRITD1Av1G006130	12892921	12894774	biotype=protein_coding.description=Nitrate
PAV	DArTSeqDW-2280891	TGCAGCACCGCCATGGGCGCCTCGAACTCGTCGCCGTCGACGCTGTCCACCCTCTCGGTCGTGGACATC	TGCAGCACCGCCATGGGCGCCTCGAACTCGTCGCCGTCGACGCTGTCCACCCTCTCGGTCGTGGACATC	TRITD1Av1G006260	12995473	13009240	biotype=protein_coding;description=Protein
SNP	DArTSeqDW-2280891	TGCAGCACCGCCATGGGCGCCTCGAACTCGTCGCCGTCGACGCTGTCCACCCTCTCGGTCGTGGACATC	TGCAGCACCGCCATGGGCGCCTCGAACTCGTCGCCGTCGACGCTGTCCACCCTCTCGGTCGTGGACATC	TRITD1Av1G006260	12995473	13009240	biotype=protein_coding.description=Protein
PAV	DArTSeqDW-1115056	TGCAGAGTTTCCCCGATGGTGCGCGCAACTGCTACACGCTACGATCCCTAGTGTCCGAGATCGGAAGAG	TGCAGAGTTTCCCCGATGGTGCGCGCAACTGCTACACGCTACGATCCCTAGTGTCCG	TRITD1Av1G006270	13060540	13069920	biotype=protein_coding;description=Protein
PAV	DArTSeqDW-1252688	TGCAGCGTACTCCAAGCTAGCTCCCAGCCTAACAGCAGAGGTCTCTCCCTCTCTCTCTGCCCTTCGTCG	TGCAGCGTACTCCAAGCTAGCTCCCAGCCTAACAGCAGAGGTCTCTCCCTCTCTCTCTGCCCTTCGTCG	TRITD1Av1G006270	13060540	13069920	biotype=protein_coding;description=Protein
PAV	DArTSeqDW-2292464	TGCAGCTCCTCGACGGAGACGCCTTGCGCCAGTTCAACATCAGCCTCAACGACGAAAGCCGAGATCGGA	TGCAGCTCCTCGACGGAGACGCCTTGCGCCAGTTCAACATCAGCCTCAACGACGAAAGCCG	TRITD1Av1G006270	13060540	13069920	biotype=protein_coding;description=Protein
PAV	DArTSeqDW-3934010	TGCAGTTCGGCGAAGTGCAAGACGGCAAGGTACCCCGAGATCGGAAGAGCGGTTCAGCAGGAATGCCGA	TGCAGTTCGGCGAAGTGCAAGACGGCAAGGTACCCCG	TRITD1Av1G006270	13060540	13069920	biotype=protein_coding;description=Protein
PAV	DArTSeqDW-3956413	TGCAGCACCGCCATGGGCGCCTCGAAGTAGTCGCCGTCGAAGCTGTCCACCCTCTCGGTCGTGGACATC	TGCAGCACCGCCATGGGCGCCTCGAAGTAGTCGCCGTCGAAGCTGTCCACCCTCTCGGTCGTGGACATC	TRITD1Av1G006270	13060540	13069920	biotype=protein_coding;description=Protein
PAV	DArTSeqDW-1089977	TGCAGTTCCGTGGGCGACAGCGCGAACATGTCGCCGTGGCACGTGTGTATCGCCCGAGATCGGAAGAGC	TGCAGTTCCGTGGGCGACAGCGCGAACATGTCGCCGTGGCACGTGTGTATCGCCCG	TRITD1Av1G006450	13603042	13604634	biotype=protein_coding;description=Tyrosine
PAV	DArTSeqDW-1720504	TGCAGAATAGGATCCGAGGCGCCGGAGGCTACCCGTTGAGAGCACGGAGTGTGGGTGCACGTGGACGCG	TGCAGAATAGGATCCGAGGCGCCGGAGGCTACCCGTTGAGAGCACGGAGTGTGGGTGCACGTGGACGCG	TRITD1Av1G006450	13603042	13604634	biotype=protein_coding;description=Tyrosine
PAV	DArTSeqDW-4991719	TGCAGGCAGCCATGCAGGCCGACGTGGATGCCGAGATCGGAAGAGCGGTTCAGCAGGAATGCCGAGACC	TGCAGGCAGCCATGCAGGCCGACGTGGATGCCG	TRITD1Av1G006450	13603042	13604634	biotype=protein_coding;description=Tyrosine
PAV	DArTSeqDW-989159	TGCAGTTCTGTGGGCGACAGCGCGAACATGTCCCCGTGGCACGTGTGTATCGCGCGGCAGTGGTCACGC	TGCAGTTCTGTGGGCGACAGCGCGAACATGTCCCCGTGGCACGTGTGTATCGCGCGGCAGTGGTCACGC	TRITD1Av1G006450	13603042	13604634	biotype=protein_coding;description=Tyrosine
SNP	DArTSeqDW-1084513	TGCAGTTCCGTGGGCGACAGCGCGAACATGTCGCCGTGGCACGTGTGTATCGCCCGGCAGTGGTCACGC	TGCAGTTCCGTGGGCGACAGCGCGAACATGTCGCCGTGGCACGTGTGTATCGCCCGGCAGTGGTCACGC	TRITD1Av1G006450	13603042	13604634	biotype=protein_coding.description=Tyrosine
SNP	DArTSeqDW-1089977	TGCAGTTCCGTGGGCGACAGCGCGAACATGTCGCCGTGGCACGTGTGTATCGCCCGAGATCGGAAGAGC	TGCAGTTCCGTGGGCGACAGCGCGAACATGTCGCCGTGGCACGTGTGTATCGCCCG	TRITD1Av1G006450	13603042	13604634	biotype=protein_coding.description=Tyrosine
SNP	DArTSeqDW-4991719	TGCAGGCAGCCATGCAGGCCGACGTGGATGCCGAGATCGGAAGAGCGGTTCAGCAGGAATGCCGAGACC	TGCAGGCAGCCATGCAGGCCGACGTGGATGCCG	TRITD1Av1G006450	13603042	13604634	biotype=protein_coding.description=Tyrosine
SNP	DArTSeqDW-4991719	TGCAGGCAGCCATGCAGGCCGACGTGGATGCCGAGATCGGAAGAGCGGTTCAGCAGGAATGCCGAGACC	TGCAGGCAGCCATGCAGGCCGACGTGGATGCCG	TRITD1Av1G006450	13603042	13604634	biotype=protein_coding.description=Tyrosine
SNP	DArTSeqDW-4991719	TGCAGGCAGCCATGCAGGCCGACGTGGATGCCGAGATCGGAAGAGCGGTTCAGCAGGAATGCCGAGACC	TGCAGGCAGCCATGCAGGCCGACGTGGATGCCG	TRITD1Av1G006450	13603042	13604634	biotype=protein_coding.description=Tyrosine
SNP	DArTSeqDW-989159	TGCAGTTCCGTGGGCGACAGCGCGAACATGTCCCCGTGGCACGTGTGTATCGCGCGGCAGTGGTCACGC	TGCAGTTCCGTGGGCGACAGCGCGAACATGTCCCCGTGGCACGTGTGTATCGCGCGGCAGTGGTCACGC	TRITD1Av1G006450	13603042	13604634	biotype=protein_coding.description=Tyrosine
PAV	DArTSeqDW-3222418	TGCAGATACCGCAGCAGACACTGTAGGAAGGAGTAGGCGAACAGCCCGAGATCGGAAGAGCGGTTCAGC	TGCAGATACCGCAGCAGACACTGTAGGAAGGAGTAGGCGAACAGCCCG	TRITD1Av1G006460	13609339	13614350	biotype=protein_coding;description=Protein
PAV	DArTSeqDW-4537299	TGCAGGTACAAGCCCAGCAGGCGGTACATCCGAGATCGGAAGAGCGGTTCAGCAGGAATGCCGAGACCG	TGCAGGTACAAGCCCAGCAGGCGGTACATCCG	TRITD1Av1G006460	13609339	13614350	biotype=protein_coding;description=Protein
SNP	DArTSeqDW-3222418	TGCAGATACCGCAGCAGACACTGTAGGAAGGAGTAGGCGAACAGCCCGAGATCGGAAGAGCGGTTCAGC	TGCAGATACCGCAGCAGACACTGTAGGAAGGAGTAGGCGAACAGCCCG	TRITD1Av1G006460	13609339	13614350	biotype=protein_coding.description=Protein
SNP	DArTSeqDW-3222418	TGCAGATACCGCAGCAGACACTGTAGGAAGGAGTAGGCGAACAGCCCGAGATCGGAAGAGCGGTTCAGC	TGCAGATACCGCAGCAGACACTGTAGGAAGGAGTAGGCGAACAGCCCG	TRITD1Av1G006460	13609339	13614350	biotype=protein_coding.description=Protein
PAV	DArTSeqDW-1020586	TGCAGGAGGTCGTCCATGGCGGCGGAGAAGGGGCTGTTGGGGAGGAGGAGGAGCAGGCAGGAGACGAAG	TGCAGGAGGTCGTCCATGGCGGCGGAGAAGGGGCTGTTGGGGAGGAGGAGGAGCAGGCAGGAGACGAAG	TRITD1Av1G006510	13762671	13764218	biotype=protein_coding;description=Glycosyltransferase;gene_id=TRITD1Av1G006510;logic_name=gff3_hc_genes
PAV	DArTSeqDW-1048511	TGCAGGAGGTCGTCCATGGCGGCGGAGAAGGGGCTGTTGGGGAGGAGCAGCAGGAGCAAGGAGACGAAG	TGCAGGAGGTCGTCCATGGCGGCGGAGAAGGGGCTGTTGGGGAGGAGCAGCAGGAGCAAGGAGACGAAG	TRITD1Av1G006510	13762671	13764218	biotype=protein_coding;description=Glycosyltransferase;gene_id=TRITD1Av1G006510;logic_name=gff3_hc_genes
PAV	DArTSeqDW-1083021	TGCAGCTCGGCCGCACGCGCCGCTGCGACCAGGAGATGGCGCCCACGCCGCCGAGATCGGAAGAGCGGT	TGCAGCTCGGCCGCACGCGCCGCTGCGACCAGGAGATGGCGCCCACGCCGCCG	TRITD1Av1G006510	13762671	13764218	biotype=protein_coding;description=Glycosyltransferase;gene_id=TRITD1Av1G006510;logic_name=gff3_hc_genes
PAV	DArTSeqDW-1153092	TGCAGGAGGTCGTCCATGGCGGCGGAGAAGGGGCTGTTGGGGAGGAGCAGGAGGAGGCAGGAGACGAAG	TGCAGGAGGTCGTCCATGGCGGCGGAGAAGGGGCTGTTGGGGAGGAGCAGGAGGAGGCAGGAGACGAAG	TRITD1Av1G006510	13762671	13764218	biotype=protein_coding;description=Glycosyltransferase;gene_id=TRITD1Av1G006510;logic_name=gff3_hc_genes
PAV	DArTSeqDW-1230807	TGCAGCAGGTCGTCCATGGCGGCGGAGAAGGGGCTGTTGGGGAGCAGCAGCAGCAGGCAGGAGACGACG	TGCAGCAGGTCGTCCATGGCGGCGGAGAAGGGGCTGTTGGGGAGCAGCAGCAGCAGGCAGGAGACGACG	TRITD1Av1G006510	13762671	13764218	biotype=protein_coding;description=Glycosyltransferase;gene_id=TRITD1Av1G006510;logic_name=gff3_hc_genes
PAV	DArTSeqDW-1262143	TGCAGCTCGGCCGCATGCGTCGCTGCGACCAGGAGATGGCGCCCACGCCGCCGAGATCGGAAGAGCGGT	TGCAGCTCGGCCGCATGCGTCGCTGCGACCAGGAGATGGCGCCCACGCCGCCG	TRITD1Av1G006510	13762671	13764218	biotype=protein_coding;description=Glycosyltransferase;gene_id=TRITD1Av1G006510;logic_name=gff3_hc_genes
PAV	DArTSeqDW-1265694	TGCAGGAGGTCGTCCATGGCGGCGGAGAAGGGGCTGTTGGGGAGCAGCAGCAGCAGCAAGGAGGCGAAG	TGCAGGAGGTCGTCCATGGCGGCGGAGAAGGGGCTGTTGGGGAGCAGCAGCAGCAGCAAGGAGGCGAAG	TRITD1Av1G006510	13762671	13764218	biotype=protein_coding;description=Glycosyltransferase;gene_id=TRITD1Av1G006510;logic_name=gff3_hc_genes
PAV	DArTSeqDW-3942183	TGCAGCACCACGACCAACAGAAGCTCGACGAGGGGAAGCAGCAGGCGGACGAGATGAAGGAGCTCCGAG	TGCAGCACCACGACCAACAGAAGCTCGACGAGGGGAAGCAGCAGGCGGACGAGATGAAGGAGCTCCGAG	TRITD1Av1G006510	13762671	13764218	biotype=protein_coding;description=Glycosyltransferase;gene_id=TRITD1Av1G006510;logic_name=gff3_hc_genes
PAV	DArTSeqDW-4003158	TGCAGCACCACGACCAACAGAAGCTCGACGAGGAGAAGCAGCAGGTGGAGGAGATGAAGGAGCTCCGAG	TGCAGCACCACGACCAACAGAAGCTCGACGAGGAGAAGCAGCAGGTGGAGGAGATGAAGGAGCTCCGAG	TRITD1Av1G006510	13762671	13764218	biotype=protein_coding;description=Glycosyltransferase;gene_id=TRITD1Av1G006510;logic_name=gff3_hc_genes
PAV	DArTSeqDW-991036	TGCAGGAGGTCGTCCATGGCGGCGGAGAAGGGGCTGTTGGGGAGGAGCAGCAGCAGGCAGGAGACGAAG	TGCAGGAGGTCGTCCATGGCGGCGGAGAAGGGGCTGTTGGGGAGGAGCAGCAGCAGGCAGGAGACGAAG	TRITD1Av1G006510	13762671	13764218	biotype=protein_coding;description=Glycosyltransferase;gene_id=TRITD1Av1G006510;logic_name=gff3_hc_genes
PAV	DArTSeqDW-995750	TGCAGGAGGTCGTCCATGGCGGCGGAGAAGAGGCTCTTGGGGAGGAGCAGCAGCAGGCAGGAGACGAAG	TGCAGGAGGTCGTCCATGGCGGCGGAGAAGAGGCTCTTGGGGAGGAGCAGCAGCAGGCAGGAGACGAAG	TRITD1Av1G006510	13762671	13764218	biotype=protein_coding;description=Glycosyltransferase;gene_id=TRITD1Av1G006510;logic_name=gff3_hc_genes
SNP	DArTSeqDW-1048511	TGCAGGAGGTCGTCCATGGCGGCGGAGAAGGGGCTGTTGGGGAGGAGCAGCAGGAGCAAGGAGACGAAG	TGCAGGAGGTCGTCCATGGCGGCGGAGAAGGGGCTGTTGGGGAGGAGCAGCAGGAGCAAGGAGACGAAG	TRITD1Av1G006510	13762671	13764218	biotype=protein_coding.description=Glycosyltransferase.gene_id=TRITD1Av1G006510.logic_name=gff3_hc_genes
SNP	DArTSeqDW-1048511	TGCAGGAGGTCGTCCATGGCGGCGGAGAAGGGGCTGTTGGGGAGGAGCAGCAGGAGCAAGGAGACGAAG	TGCAGGAGGTCGTCCATGGCGGCGGAGAAGGGGCTGTTGGGGAGGAGCAGCAGGAGCAAGGAGACGAAG	TRITD1Av1G006510	13762671	13764218	biotype=protein_coding.description=Glycosyltransferase.gene_id=TRITD1Av1G006510.logic_name=gff3_hc_genes
SNP	DArTSeqDW-1048511	TGCAGGAGGTCGTCCATGGCGGCGGAGAAGGGGCTGTTGGGGAGGAGCAGCAGGAGCAAGGAGACGAAG	TGCAGGAGGTCGTCCATGGCGGCGGAGAAGGGGCTGTTGGGGAGGAGCAGCAGGAGCAAGGAGACGAAG	TRITD1Av1G006510	13762671	13764218	biotype=protein_coding.description=Glycosyltransferase.gene_id=TRITD1Av1G006510.logic_name=gff3_hc_genes
SNP	DArTSeqDW-1083021	TGCAGCTCGGCCGCACGCGCCGCTGCGACCAGGAGATGGCGCCCACGCCGCCGAGATCGGAAGAGCGGT	TGCAGCTCGGCCGCACGCGCCGCTGCGACCAGGAGATGGCGCCCACGCCGCCG	TRITD1Av1G006510	13762671	13764218	biotype=protein_coding.description=Glycosyltransferase.gene_id=TRITD1Av1G006510.logic_name=gff3_hc_genes
SNP	DArTSeqDW-1265694	TGCAGGAGGTCGTCCATGGCGGCGGAGAAGGGGCTGTTGGGGAGCAGCAGCAGCAGCAAGGAGGCGAAG	TGCAGGAGGTCGTCCATGGCGGCGGAGAAGGGGCTGTTGGGGAGCAGCAGCAGCAGCAAGGAGGCGAAG	TRITD1Av1G006510	13762671	13764218	biotype=protein_coding.description=Glycosyltransferase.gene_id=TRITD1Av1G006510.logic_name=gff3_hc_genes
SNP	DArTSeqDW-3942183	TGCAGCACCACGACCAACAGAAGCTCGACGAGGGGAAGCAGCAGGCGGACGAGATGAAGGAGCTCCGAG	TGCAGCACCACGACCAACAGAAGCTCGACGAGGGGAAGCAGCAGGCGGACGAGATGAAGGAGCTCCGAG	TRITD1Av1G006510	13762671	13764218	biotype=protein_coding.description=Glycosyltransferase.gene_id=TRITD1Av1G006510.logic_name=gff3_hc_genes
SNP	DArTSeqDW-991036	TGCAGGAGGTCGTCCATGGCGGCGGAGAAGGGGCTGTTGGGGAGGAGCAGCAGCAGGCAGGAGACGAAG	TGCAGGAGGTCGTCCATGGCGGCGGAGAAGGGGCTGTTGGGGAGGAGCAGCAGCAGGCAGGAGACGAAG	TRITD1Av1G006510	13762671	13764218	biotype=protein_coding.description=Glycosyltransferase.gene_id=TRITD1Av1G006510.logic_name=gff3_hc_genes
SNP	DArTSeqDW-991036	TGCAGGAGGTCGTCCATGGCGGCGGAGAAGGGGCTGTTGGGGAGGAGCAGCAGCAGGCAGGAGACGAAG	TGCAGGAGGTCGTCCATGGCGGCGGAGAAGGGGCTGTTGGGGAGGAGCAGCAGCAGGCAGGAGACGAAG	TRITD1Av1G006510	13762671	13764218	biotype=protein_coding.description=Glycosyltransferase.gene_id=TRITD1Av1G006510.logic_name=gff3_hc_genes
SNP	DArTSeqDW-991036	TGCAGGAGGTCGTCCATGGCGGCGGAGAAGGGGCTGTTGGGGAGGAGCAGCAGCAGGCAGGAGACGAAG	TGCAGGAGGTCGTCCATGGCGGCGGAGAAGGGGCTGTTGGGGAGGAGCAGCAGCAGGCAGGAGACGAAG	TRITD1Av1G006510	13762671	13764218	biotype=protein_coding.description=Glycosyltransferase.gene_id=TRITD1Av1G006510.logic_name=gff3_hc_genes
PAV	DArTSeqDW-2243950	TGCAGGGTGGCCGCCGAGGACGCCTTCGACTGCCTCCAAAGTGGTAATAGCGCAGCCCATCTCTGATTT	TGCAGGGTGGCCGCCGAGGACGCCTTCGACTGCCTCCAAAGTGGTAATAGCGCAGCCCATCTCTGATTT	TRITD1Av1G006670	13962373	13964230	biotype=protein_coding;description=Outer
SNP	DArTSeqDW-1116315	TGCAGAAAAATGCGTTGATTGGAGGCATCGCAAGCGGCGCCCTGATCTCTGCTGCTAGCAACAACAAAG	TGCAGAAAAATGCGTTGATTGGAGGCATCGCAAGCGGCGCCCTGATCTCTGCTGCTAGCAACAACAAAG	TRITD1Av1G006670	13962373	13964230	biotype=protein_coding.description=Outer
SNP	DArTSeqDW-1696770	TGCAGGGTTGCCGCCGAGGACGCCTTCGACTGCCTCCAAAGTGGTAACCACGCATCCCATCTCTGATTT	TGCAGGGTTGCCGCCGAGGACGCCTTCGACTGCCTCCAAAGTGGTAACCACGCATCCCATCTCTGATTT	TRITD1Av1G006670	13962373	13964230	biotype=protein_coding.description=Outer
SNP	DArTSeqDW-1696770	TGCAGGGTGGCCGCCGAGGACGCCTTCGACTGCCTCCAAAGTGGTAACCACGCATCCCATCTCTGATTT	TGCAGGGTGGCCGCCGAGGACGCCTTCGACTGCCTCCAAAGTGGTAACCACGCATCCCATCTCTGATTT	TRITD1Av1G006670	13962373	13964230	biotype=protein_coding.description=Outer
PAV	DArTSeqDW-1144942	TGCAGCCCATCAACGACAGAGTCTACTTCCCGAAGTGGTACCTCAAAGGCACGCGGGCCAGCCCGAGAT	TGCAGCCCATCAACGACAGAGTCTACTTCCCGAAGTGGTACCTCAAAGGCACGCGGGCCAGCCCGAGAT	TRITD1Av1G006790	14358456	14363706	biotype=protein_coding;description=ERD
PAV	DArTSeqDW-991183	TGCAGCCCGTCAACGACAGAGTCTACTTCCCGAAATGGTACCTCAAAGGCACGCGGGCCAGCCCGAGAT	TGCAGCCCGTCAACGACAGAGTCTACTTCCCGAAATGGTACCTCAAAGGCACGCGGGCCAGCCCGAGAT	TRITD1Av1G006790	14358456	14363706	biotype=protein_coding;description=ERD
SNP	DArTSeqDW-1144942	TGCAGCCCATCAACGACAGAGTCTACTTCCCGAAGTGGTACCTCAAAGGCACGCGGGCCAGCCCGAGAT	TGCAGCCCATCAACGACAGAGTCTACTTCCCGAAGTGGTACCTCAAAGGCACGCGGGCCAGCCCGAGAT	TRITD1Av1G006790	14358456	14363706	biotype=protein_coding.description=ERD
SNP	DArTSeqDW-1863421	TGCAGTGTAGGTACGTACCCTGTGCGGTATATCCGTAGGTAGACGACGGAATCGAGGCCCGCGTGCTGG	TGCAGTGTAGGTACGTACCCTGTGCGGTATATCCGTAGGTAGACGACGGAATCGAGGCCCGCGTGCTGG	TRITD1Av1G006790	14358456	14363706	biotype=protein_coding.description=ERD
SNP	DArTSeqDW-1863421	TGCAGTGTAGGTACGTACCCTGTGCGGTATATCCGTAGGTAGACGACGGAGTCGAGGCCCGCGTGCTGG	TGCAGTGTAGGTACGTACCCTGTGCGGTATATCCGTAGGTAGACGACGGAGTCGAGGCCCGCGTGCTGG	TRITD1Av1G006790	14358456	14363706	biotype=protein_coding.description=ERD
SNP	DArTSeqDW-991183	TGCAGCCCGTCAACGACAGAGTCTACTTCCCGAAATGGTACCTCAAAGGCACGCGGGCCAGCCCGAGAT	TGCAGCCCGTCAACGACAGAGTCTACTTCCCGAAATGGTACCTCAAAGGCACGCGGGCCAGCCCGAGAT	TRITD1Av1G006790	14358456	14363706	biotype=protein_coding.description=ERD
PAV	DArTSeqDW-1014287	TGCAGTTTCCCTGGTAGCACGTCGTTGCATTTGGCAGCTCGCAGCGGGGACTTGGATTGCATCCGAGAT	TGCAGTTTCCCTGGTAGCACGTCGTTGCATTTGGCAGCTCGCAGCGGGGACTTGGATTGCATCCGAGAT	TRITD1Av1G006800	14387172	14389388	biotype=protein_coding;description=Ankyrin
PAV	DArTSeqDW-1214918	TGCAGCTTCCCTGGTAGCACGTCGTTGCATCTGGCCGCTCGCAGCGGGGACTTGGATTGCATCCGAGAT	TGCAGCTTCCCTGGTAGCACGTCGTTGCATCTGGCCGCTCGCAGCGGGGACTTGGATTGCATCCGAGAT	TRITD1Av1G006800	14387172	14389388	biotype=protein_coding;description=Ankyrin
PAV	DArTSeqDW-1277404	TGCAGCTTCCCTGGTAGCACATCGTTGCATTTGGCCGCTCGCAGCGGGGACTTGGATTGCATCCGAGAT	TGCAGCTTCCCTGGTAGCACATCGTTGCATTTGGCCGCTCGCAGCGGGGACTTGGATTGCATCCGAGAT	TRITD1Av1G006800	14387172	14389388	biotype=protein_coding;description=Ankyrin
PAV	DArTSeqDW-991347	TGCAGACTCCCCTGATGCTCGCCGCGATGCACGGCAAGATCGGCTGCGTGGTGAAGCTCCTCCAGGCCG	TGCAGACTCCCCTGATGCTCGCCGCGATGCACGGCAAGATCGGCTGCGTGGTGAAGCTCCTCCAGGCCG	TRITD1Av1G006800	14387172	14389388	biotype=protein_coding;description=Ankyrin
SNP	DArTSeqDW-1214918	TGCAGCTTCCTTGGTAGCACGTCGTTGCATCTGGCCGCTCGCAGCGGGGACTTGGATTGCATCCGAGAT	TGCAGCTTCCTTGGTAGCACGTCGTTGCATCTGGCCGCTCGCAGCGGGGACTTGGATTGCATCCGAGAT	TRITD1Av1G006800	14387172	14389388	biotype=protein_coding.description=Ankyrin
SNP	DArTSeqDW-1214918	TGCAGCTTCCCTGGTAGCACGTCGTTGCATCTGGCCGCTCGCAGCGGGGACTTGGATTGCATCCGAGAT	TGCAGCTTCCCTGGTAGCACGTCGTTGCATCTGGCCGCTCGCAGCGGGGACTTGGATTGCATCCGAGAT	TRITD1Av1G006800	14387172	14389388	biotype=protein_coding.description=Ankyrin
SNP	DArTSeqDW-1277404	TGCAGCTTCCCTGGTAGCACATCGTTGCATTTGGCCGCTCGCAGCGGGGACTTGGATTGCATCCGAGAT	TGCAGCTTCCCTGGTAGCACATCGTTGCATTTGGCCGCTCGCAGCGGGGACTTGGATTGCATCCGAGAT	TRITD1Av1G006800	14387172	14389388	biotype=protein_coding.description=Ankyrin
PAV	DArTSeqDW-4007915	TGCAGGCCAAGAAGATAGACGCCAACCCAAGGGACTACCTTACCTTCTTCTGCTTAGCGAACCGAGATC	TGCAGGCCAAGAAGATAGACGCCAACCCAAGGGACTACCTTACCTTCTTCTGCTTAGCGAACCG	TRITD1Av1G006830	14420280	14423556	biotype=protein_coding;description=Phospholipase
SNP	DArTSeqDW-1151033	TGCAGATCAACTTCCGTGATGTCGCTGACCAGGGCCAGGCATGGGGCGGCGGCGTCGGCAGCTTCGGGG	TGCAGATCAACTTCCGTGATGTCGCTGACCAGGGCCAGGCATGGGGCGGCGGCGTCGGCAGCTTCGGGG	TRITD1Av1G006830	14420280	14423556	biotype=protein_coding.description=Phospholipase
SNP	DArTSeqDW-1154375	TGCAGCGCAACCGCGATGTCGTCGTACATCAACGCCATCGTCCTCCTCTGGTTGTCCAGCATCGCCTGC	TGCAGCGCAACCGCGATGTCGTCGTACATCAACGCCATCGTCCTCCTCTGGTTGTCCAGCATCGCCTGC	TRITD1Av1G006830	14420280	14423556	biotype=protein_coding.description=Phospholipase
SNP	DArTSeqDW-1386656	TGCAGGTCAAGAGGATAGACGCCAACCCAAGGGACTACCTTACCTTCTTTTGCTTGGGGAACCGAGATC	TGCAGGTCAAGAGGATAGACGCCAACCCAAGGGACTACCTTACCTTCTTTTGCTTGGGGAACCG	TRITD1Av1G006830	14420280	14423556	biotype=protein_coding.description=Phospholipase
SNP	DArTSeqDW-2286277	TGCAGCAGGAAGCGTGCGATGGAACGAGCCGCTCCGCGCCTACTGCGCCCACCACGCTGCCGACGTCGT	TGCAGCAGGAAGCGTGCGATGGAACGAGCCGCTCCGCGCCTACTGCGCCCACCACGCTGCCGACGTCGT	TRITD1Av1G006830	14420280	14423556	biotype=protein_coding.description=Phospholipase
SNP	DArTSeqDW-4989128	TGCAGCGCAATGGCGATGTCGTCGTACATCAACGCCATCGTCCTCCTCTGGTTGTCGAGCATCGCCTGC	TGCAGCGCAATGGCGATGTCGTCGTACATCAACGCCATCGTCCTCCTCTGGTTGTCGAGCATCGCCTGC	TRITD1Av1G006830	14420280	14423556	biotype=protein_coding.description=Phospholipase
PAV	DArTSeqDW-1108604	TGCAGGAGATGGATGTCCTCCACCGCTGTGTCAAGGAGGTTCTGCGGCTCCACCCGCCGAGATCGGAAG	TGCAGGAGATGGATGTCCTCCACCGCTGTGTCAAGGAGGTTCTGCGGCTCCACCCGCCG	TRITD1Av1G006990	15069107	15070714	biotype=protein_coding;description=Cytochrome
PAV	DArTSeqDW-1395641	TGCAGATACCAGCGCACCGCAGACGCGACACGGCGCGCGCTAGGCTCGACGAGATATTCTCCGAGATCG	TGCAGATACCAGCGCACCGCAGACGCGACACGGCGCGCGCTAGGCTCGACGAGATATTCTCCG	TRITD1Av1G006990	15069107	15070714	biotype=protein_coding;description=Cytochrome
PAV	DArTSeqDW-7492103	TGCAGCATGTCGTTTGGGCCACCATCGGGGTAGCTTGTTTTGCGGGAACTAACGATGCCGAGATCGGAA	TGCAGCATGTCGTTTGGGCCACCATCGGGGTAGCTTGTTTTGCGGGAACTAACGATGCCG	TRITD1Av1G006990	15069107	15070714	biotype=protein_coding;description=Cytochrome
SNP	DArTSeqDW-1091468	TGCAGCCTCGGGCGGCAGAGGTGGTGAACGTTTGGTTGTTGGGGAGAACGTCGCTCGTCACTGTAGCCA	TGCAGCCTCGGGCGGCAGAGGTGGTGAACGTTTGGTTGTTGGGGAGAACGTCGCTCGTCACTGTAGCCA	TRITD1Av1G006990	15069107	15070714	biotype=protein_coding.description=Cytochrome
SNP	DArTSeqDW-1091468	TGCAGCCTCGGGCGGCAGAGGTGGTGAACGTTTGGTTGTTGGGGAGAACGTCGCTCGTCACTGTAGCCA	TGCAGCCTCGGGCGGCAGAGGTGGTGAACGTTTGGTTGTTGGGGAGAACGTCGCTCGTCACTGTAGCCA	TRITD1Av1G006990	15069107	15070714	biotype=protein_coding.description=Cytochrome
SNP	DArTSeqDW-1108604	TGCAGGAGATGGATGTCCTCCACCGCTGTGTCAAGGAGGTTCTGCGGCTCCACCCGCCGAGATCGGAAG	TGCAGGAGATGGATGTCCTCCACCGCTGTGTCAAGGAGGTTCTGCGGCTCCACCCGCCG	TRITD1Av1G006990	15069107	15070714	biotype=protein_coding.description=Cytochrome
SNP	DArTSeqDW-1108604	TGCAGGAGATGGATGTCCTCCACCGCTGTGTCAAGGAGGTTCTGCGGCTCCACCCGCCGAGATCGGAAG	TGCAGGAGATGGATGTCCTCCACCGCTGTGTCAAGGAGGTTCTGCGGCTCCACCCGCCG	TRITD1Av1G006990	15069107	15070714	biotype=protein_coding.description=Cytochrome
PAV	DArTSeqDW-2306530	TGCAGCTGTTGCCCGCGCGCCAGGAGCCCCTCGACGTCCATGTCGTGCACCGAGACCGTCATGTCCGAG	TGCAGCTGTTGCCCGCGCGCCAGGAGCCCCTCGACGTCCATGTCGTGCACCGAGACCGTCATGTCCGAG	TRITD1Av1G007070	15307985	15309841	biotype=protein_coding;description=Clathrin
PAV	DArTSeqDW-3949160	TGCAGCAGCTCATCGACCGCTTCCTCGCCTGCCGCCCCACCGAGATCGGAAGAGCGGTTCAGCAGGAAT	TGCAGCAGCTCATCGACCGCTTCCTCGCCTGCCGCCCCACCG	TRITD1Av1G007070	15307985	15309841	biotype=protein_coding;description=Clathrin
SNP	DArTSeqDW-1097536	TGCAGCCATCAATCATGCAGCAGGGGACGCTTGCTGAAGGTGGGGACGGAGGCGGCGGCGGCGGGCAGG	TGCAGCCATCAATCATGCAGCAGGGGACGCTTGCTGAAGGTGGGGACGGAGGCGGCGGCGGCGGGCAGG	TRITD1Av1G007150	15476632	15478001	biotype=protein_coding.description=Dof
SNP	DArTSeqDW-1097536	TGCAGCCATCAATCATGCAGCAGGGGACGCTTGCTGAAGGTGGGGACGGAGGCGGCGGCGGCGGGCAGG	TGCAGCCATCAATCATGCAGCAGGGGACGCTTGCTGAAGGTGGGGACGGAGGCGGCGGCGGCGGGCAGG	TRITD1Av1G007150	15476632	15478001	biotype=protein_coding.description=Dof
SNP	DArTSeqDW-1202403	TGCAGCTGGGGCCAGTGTGTGCTGCTGGTCGGCCATTGCTTGGAAGAACGGGAAGCCTTGCATCTGCTG	TGCAGCTGGGGCCAGTGTGTGCTGCTGGTCGGCCATTGCTTGGAAGAACGGGAAGCCTTGCATCTGCTG	TRITD1Av1G007150	15476632	15478001	biotype=protein_coding.description=Dof
SNP	DArTSeqDW-1202403	TGCAGCTGGGGTCAGTGTGTGCTGCTGGTCGGCCATTGCTTGGAAGAACGGGAAGCCTTGCATCTGCTG	TGCAGCTGGGGTCAGTGTGTGCTGCTGGTCGGCCATTGCTTGGAAGAACGGGAAGCCTTGCATCTGCTG	TRITD1Av1G007150	15476632	15478001	biotype=protein_coding.description=Dof
PAV	DArTSeqDW-1323535	TGCAGTAGGACAGATTCTTAACAAGCTCACCAGCATTCTTGAGGGTTCCAACCAAGTTAAATAGATACT	TGCAGTAGGACAGATTCTTAACAAGCTCACCAGCATTCTTGAGGGTTCCAACCAAGTTAAATAGATACT	TRITD1Av1G007700	17217443	17219374	biotype=protein_coding;description=Chalcone-flavonone
SNP	DArTSeqDW-1323535	TGCAGTAGGACAGATTCTTAACAAGCTCACCAGCATTCTTGAGGGTTCCAACCAAGTTAAATAGATACT	TGCAGTAGGACAGATTCTTAACAAGCTCACCAGCATTCTTGAGGGTTCCAACCAAGTTAAATAGATACT	TRITD1Av1G007700	17217443	17219374	biotype=protein_coding.description=Chalcone-flavonone
PAV	DArTSeqDW-1318930	TGCAGGCGGCACCGCGGGGCGCGCGCGCCCTCATGGTGTCCACAGAGGGCACCTCTCTCATCAACTATA	TGCAGGCGGCACCGCGGGGCGCGCGCGCCCTCATGGTGTCCACAGAGGGCACCTCTCTCATCAACTATA	TRITD1Av1G008010	18045243	18051265	biotype=protein_coding;description=3-ketoacyl-CoA
PAV	DArTSeqDW-4409735	TGCAGGGGAGGATGCAGGGCTCGTCCCGAGATCGGAAGAGCGGTTCAGCAGGAATGCCGAGACCGATCT	TGCAGGGGAGGATGCAGGGCTCGTCCCG	TRITD1Av1G008010	18045243	18051265	biotype=protein_coding;description=3-ketoacyl-CoA
SNP	DArTSeqDW-1102099	TGCAGGAGGTTTCTCACGACCTCTAGGGAGATCACCCCCGCGCTGCACCCCATCCCGAGATCGGAAGAG	TGCAGGAGGTTTCTCACGACCTCTAGGGAGATCACCCCCGCGCTGCACCCCATCCCG	TRITD1Av1G008010	18045243	18051265	biotype=protein_coding.description=3-ketoacyl-CoA
SNP	DArTSeqDW-1103396	TGCAGGCGGCACCGCGGGGCGCGCGCGCCCTCATGGTGTCCACGGAGGGCACCTCTATCATCAACTATG	TGCAGGCGGCACCGCGGGGCGCGCGCGCCCTCATGGTGTCCACGGAGGGCACCTCTATCATCAACTATG	TRITD1Av1G008010	18045243	18051265	biotype=protein_coding.description=3-ketoacyl-CoA
SNP	DArTSeqDW-1318930	TGCAGGCGGCACCGCGGGGCGCGCGCGCCCTCATGGTGTCCACAGAGGGCACCTCTCTCATCAACTATA	TGCAGGCGGCACCGCGGGGCGCGCGCGCCCTCATGGTGTCCACAGAGGGCACCTCTCTCATCAACTATA	TRITD1Av1G008010	18045243	18051265	biotype=protein_coding.description=3-ketoacyl-CoA
SNP	DArTSeqDW-17335920	TGCAGTGGATTCAACCCGACCCCGAGCTTGGCTGACATCGTCGTAAACAAGTACAAGCTCAGAGCCGAC	TGCAGTGGATTCAACCCGACCCCGAGCTTGGCTGACATCGTCGTAAACAAGTACAAGCTCAGAGCCGAC	TRITD1Av1G008010	18045243	18051265	biotype=protein_coding.description=3-ketoacyl-CoA
PAV	DArTSeqDW-1694673	TGCAGCTCGAAGAAGCCATGCTGGATACCGGCGATCTTGAACGCCTCCGCCGCGTTAACCTTGCTGCCG	TGCAGCTCGAAGAAGCCATGCTGGATACCGGCGATCTTGAACGCCTCCGCCGCGTTAACCTTGCTGCCG	TRITD1Av1G008040	18082303	18110128	biotype=protein_coding;description=Phenylalanine
PAV	DArTSeqDW-1715800	TGCAGCTCAAAGAAGCCATGCTGGATGCCGGCGATCTTGAATGCCTCCGCCGCGTTAACCTTGCTACCG	TGCAGCTCAAAGAAGCCATGCTGGATGCCGGCGATCTTGAATGCCTCCGCCGCGTTAACCTTGCTACCG	TRITD1Av1G008040	18082303	18110128	biotype=protein_coding;description=Phenylalanine
PAV	DArTSeqDW-32940840	TGCAGCTCAAAGAAGCCATGCTGGATGCCGGCGATCTTGAATGCCTCCGCCGTGTTAACCTTGCTGCCG	TGCAGCTCAAAGAAGCCATGCTGGATGCCGGCGATCTTGAATGCCTCCGCCGTGTTAACCTTGCTGCCG	TRITD1Av1G008040	18082303	18110128	biotype=protein_coding;description=Phenylalanine
PAV	DArTSeqDW-4407037	TGCAGAGCGCCGCCCTCCTTTGTCCTCCGAGATCGGAAGAGCGGTTCAGCAGGAATGCCGAGACCGATC	TGCAGAGCGCCGCCCTCCTTTGTCCTCCG	TRITD1Av1G008040	18082303	18110128	biotype=protein_coding;description=Phenylalanine
SNP	DArTSeqDW-1715800	TGCAGCTCAAAGAAGCCATGCTGGATGCCGGCGATCTTGAATGCCTCCGCCGCGTTAACCTTGCTACCG	TGCAGCTCAAAGAAGCCATGCTGGATGCCGGCGATCTTGAATGCCTCCGCCGCGTTAACCTTGCTACCG	TRITD1Av1G008040	18082303	18110128	biotype=protein_coding.description=Phenylalanine
SNP	DArTSeqDW-1715800	TGCAGCTCAAAGAAGCCATGCTGGATGCCGGCGATCTTGAATGCCTCCGCCGCGTTAACCTTGCTGCCG	TGCAGCTCAAAGAAGCCATGCTGGATGCCGGCGATCTTGAATGCCTCCGCCGCGTTAACCTTGCTGCCG	TRITD1Av1G008040	18082303	18110128	biotype=protein_coding.description=Phenylalanine
SNP	DArTSeqDW-32940840	TGCAGCTCAAAGAAGCCATGCTGGATGCCGGCGATCTTGAATGCCTCCGCCGTGTTAACCTTGCTGCCG	TGCAGCTCAAAGAAGCCATGCTGGATGCCGGCGATCTTGAATGCCTCCGCCGTGTTAACCTTGCTGCCG	TRITD1Av1G008040	18082303	18110128	biotype=protein_coding.description=Phenylalanine
PAV	DArTSeqDW-1164559	TGCAGCTCGAAGAAGCCATGCTGGATGCCAGCGATCTTGAACGCCTCGGCTGCGTTAACCTTGCTGCCG	TGCAGCTCGAAGAAGCCATGCTGGATGCCAGCGATCTTGAACGCCTCGGCTGCGTTAACCTTGCTGCCG	TRITD1Av1G008070	18113205	18115673	biotype=protein_coding;description=Phenylalanine
SNP	DArTSeqDW-1164559	TGCAGCTCGAAGAAGCCATGCTGGATGCCGGCGATCTTGAACGCCTCGGCTGCGTTAACCTTGCTGCCG	TGCAGCTCGAAGAAGCCATGCTGGATGCCGGCGATCTTGAACGCCTCGGCTGCGTTAACCTTGCTGCCG	TRITD1Av1G008070	18113205	18115673	biotype=protein_coding.description=Phenylalanine
SNP	DArTSeqDW-1164559	TGCAGCTCGAAGAAGCCATGCTGGATGCCGGCGATCTTGAACGCCTCGGCTGCGTTAACCTTGCTGCCG	TGCAGCTCGAAGAAGCCATGCTGGATGCCGGCGATCTTGAACGCCTCGGCTGCGTTAACCTTGCTGCCG	TRITD1Av1G008070	18113205	18115673	biotype=protein_coding.description=Phenylalanine
SNP	DArTSeqDW-1164559	TGCAGCTCGAAGAAGCCATGCTGGATGCCAGCGATCTTGAACGCCTCGGCTGCGTTAACCTTGCTGCCG	TGCAGCTCGAAGAAGCCATGCTGGATGCCAGCGATCTTGAACGCCTCGGCTGCGTTAACCTTGCTGCCG	TRITD1Av1G008070	18113205	18115673	biotype=protein_coding.description=Phenylalanine
SNP	DArTSeqDW-1164559	TGCAGCTCGAAGAAGCCATGCTGGATGCCAGCGATCTTGAACGCCTCGGCTGCGTTAACCTTGCTGCCG	TGCAGCTCGAAGAAGCCATGCTGGATGCCAGCGATCTTGAACGCCTCGGCTGCGTTAACCTTGCTGCCG	TRITD1Av1G008070	18113205	18115673	biotype=protein_coding.description=Phenylalanine
SNP	DArTSeqDW-5325434	TGCAGCTCGAAGAAGCCATGCTGGATGCTGGCGATCTTGAACGCCTCGGCTGCGTTAACCTTGCTGCCG	TGCAGCTCGAAGAAGCCATGCTGGATGCTGGCGATCTTGAACGCCTCGGCTGCGTTAACCTTGCTGCCG	TRITD1Av1G008070	18113205	18115673	biotype=protein_coding.description=Phenylalanine
SNP	DArTSeqDW-7352377	TGCAGCCCAAGGAAGGGCTTGCCATGGTGAATGGCACGGCTGTTGGCTCGGGGCTCGCGTCCATGGTTC	TGCAGCCCAAGGAAGGGCTTGCCATGGTGAATGGCACGGCTGTTGGCTCGGGGCTCGCGTCCATGGTTC	TRITD1Av1G008070	18113205	18115673	biotype=protein_coding.description=Phenylalanine
SNP	DArTSeqDW-1766130	TGCAGGTGCTGGAGCTGGCCGGGAACGCCGCCAAGGACAACAAGAAGACGAGGATCGTGCCGAGGCACC	TGCAGGTGCTGGAGCTGGCCGGGAACGCCGCCAAGGACAACAAGAAGACGAGGATCGTGCCGAGGCACC	TRITD1Av1G008410	18513850	18514407	biotype=protein_coding.description=Histone
SNP	DArTSeqDW-1177535	TGCAGTCCAAAGAAGGCAGAGATCCTGATCAGTATTTATTTGAACAGGGAGAAGCAGATGATAAGATCA	TGCAGTCCAAAGAAGGCAGAGATCCTGATCAGTATTTATTTGAACAGGGAGAAGCAGATGATAAGATCA	TRITD1Av1G008420	18515727	18519023	biotype=protein_coding.description=Soluble
SNP	DArTSeqDW-12419358	TGCAGCTCGCCGCCGCCCTGATCCCTTCGATCTCCGCATGCCTCGGTCGTCCCCGAGATCGGAAGAGCG	TGCAGCTCGCCGCCGCCCTGATCCCTTCGATCTCCGCATGCCTCGGTCGTCCCCG	TRITD1Av1G008530	18962399	18965859	biotype=protein_coding.description=B3
PAV	DArTSeqDW-1086616	TGCAGCTCCAACACTTGTAGCCCACATGGCAGCATGCACAGGAGGAGACGTGGGCGTGGTGGCCTCCGA	TGCAGCTCCAACACTTGTAGCCCACATGGCAGCATGCACAGGAGGAGACGTGGGCGTGGTGGCCTCCGA	TRITD1Av1G008610	19043997	19047625	biotype=protein_coding;description=Protoheme
SNP	DArTSeqDW-1086616	TGCAGCTCCAACACTTGTAGCCCACATGGCAGCATGCACAGGAGGAGACGTGGGCGTGGTGGCCTCCGA	TGCAGCTCCAACACTTGTAGCCCACATGGCAGCATGCACAGGAGGAGACGTGGGCGTGGTGGCCTCCGA	TRITD1Av1G008610	19043997	19047625	biotype=protein_coding.description=Protoheme
SNP	DArTSeqDW-1116316	TGCAGAAAAACTGTATCCTAGTGTTTTTCGCAAACCTAACCCTGAAAGTGGTGGTTTTATGCAATTTAC	TGCAGAAAAACTGTATCCTAGTGTTTTTCGCAAACCTAACCCTGAAAGTGGTGGTTTTATGCAATTTAC	TRITD1Av1G008820	19340199	19341773	biotype=protein_coding.description=Pentatricopeptide
PAV	DArTSeqDW-3532824	TGCAGAACACGGTGACTCGAAGCACCAGCAACCCATCATGTACATTATCCCCGAGGAACTTAAAAACTC	TGCAGAACACGGTGACTCGAAGCACCAGCAACCCATCATGTACATTATCCCCGAGGAACTTAAAAACTC	TRITD1Av1G008840	19356560	19360821	biotype=protein_coding;description=Transmembrane
PAV	DArTSeqDW-3534358	TGCAGAACACGGTGACTCGAAGCACCAGCAACCCATCATGTACATTGTCCCCGAGGAGCTTAAAAACTC	TGCAGAACACGGTGACTCGAAGCACCAGCAACCCATCATGTACATTGTCCCCGAGGAGCTTAAAAACTC	TRITD1Av1G008840	19356560	19360821	biotype=protein_coding;description=Transmembrane
PAV	DArTSeqDW-4003919	TGCAGAACACGGTGACTCGAAGCACCAGCAACCCATCATGTACGTTGTTCCCGAGGAACTTAAAAACAT	TGCAGAACACGGTGACTCGAAGCACCAGCAACCCATCATGTACGTTGTTCCCGAGGAACTTAAAAACAT	TRITD1Av1G008840	19356560	19360821	biotype=protein_coding;description=Transmembrane
PAV	DArTSeqDW-4535687	TGCAGGAGCCGCGCCGCACAACTGCTCCAACATTTTCGTCAGATAGCCCGAGATCGGAAGAGCGGTTCA	TGCAGGAGCCGCGCCGCACAACTGCTCCAACATTTTCGTCAGATAGCCCG	TRITD1Av1G008840	19356560	19360821	biotype=protein_coding;description=Transmembrane
SNP	DArTSeqDW-1088268	TGCAGGAGCCGCGCCGCACAACTGCTCCAACATTTTCATCAAATAGCCCGAGATCGGAAGAGCGGTTCA	TGCAGGAGCCGCGCCGCACAACTGCTCCAACATTTTCATCAAATAGCCCG	TRITD1Av1G008840	19356560	19360821	biotype=protein_coding.description=Transmembrane
SNP	DArTSeqDW-3534358	TGCAGAACACGGTGACTCGAAGCACCAGCAACCCATCATGTACATTGTCCCCGAGGAGCTTAAAAACTC	TGCAGAACACGGTGACTCGAAGCACCAGCAACCCATCATGTACATTGTCCCCGAGGAGCTTAAAAACTC	TRITD1Av1G008840	19356560	19360821	biotype=protein_coding.description=Transmembrane
SNP	DArTSeqDW-4535687	TGCAGGAGCCGCGCCGCACAACTGCTCCAACATTTTCGTCAGATAGCCCGAGATCGGAAGAGCGGTTCA	TGCAGGAGCCGCGCCGCACAACTGCTCCAACATTTTCGTCAGATAGCCCG	TRITD1Av1G008840	19356560	19360821	biotype=protein_coding.description=Transmembrane
SNP	DArTSeqDW-4535687	TGCAGGAGCCGCGCCGCACAACTGCTCCAACATTTTCGTCAGATAGCCCGAGATCGGAAGAGCGGTTCA	TGCAGGAGCCGCGCCGCACAACTGCTCCAACATTTTCGTCAGATAGCCCG	TRITD1Av1G008840	19356560	19360821	biotype=protein_coding.description=Transmembrane
PAV	DArTSeqDW-1211582	TGCAGCGCGCACGCGTGCGCGTCGTCGTTGGCGGCGATGTTGGAGCGCACCAGGCAGCGGAGCTCCATC	TGCAGCGCGCACGCGTGCGCGTCGTCGTTGGCGGCGATGTTGGAGCGCACCAGGCAGCGGAGCTCCATC	TRITD1Av1G008870	19414643	19416034	biotype=protein_coding;description=3-ketoacyl-CoA
PAV	DArTSeqDW-1161375	TGCAGCCACGCCTCCACGCCAAAGTGGCGCACGCTTCTGCGCAGGATCATCCCGTTCATCGTCTCGGTG	TGCAGCCACGCCTCCACGCCAAAGTGGCGCACGCTTCTGCGCAGGATCATCCCGTTCATCGTCTCGGTG	TRITD1Av1G008880	19430938	19433265	biotype=protein_coding;description=alpha/beta-Hydrolases
PAV	DArTSeqDW-26671586	TGCAGAAGACGTAAGGGGTCGACAGATAGTCCCAAGCCTTGCCCAGGACGCACTTGGCAGTCGTGAGCA	TGCAGAAGACGTAAGGGGTCGACAGATAGTCCCAAGCCTTGCCCAGGACGCACTTGGCAGTCGTGAGCA	TRITD1Av1G008880	19430938	19433265	biotype=protein_coding;description=alpha/beta-Hydrolases
PAV	DArTSeqDW-1862436	TGCAGGAACTCGATTCACCCGTTGATTCCAGATACCTTTTCATCTTATCCACTGTCTCGTCAAGGATCT	TGCAGGAACTCGATTCACCCGTTGATTCCAGATACCTTTTCATCTTATCCACTGTCTCGTCAAGGATCT	TRITD1Av1G009120	19698030	19701387	biotype=protein_coding;description=Disease
SNP	DArTSeqDW-1038481	TGCAGTCCTCCTCGCCTGCCAACAGCTGGTCTTGGCCTGATTCTCCCATTGATTTATCTAGCTGATGAA	TGCAGTCCTCCTCGCCTGCCAACAGCTGGTCTTGGCCTGATTCTCCCATTGATTTATCTAGCTGATGAA	TRITD1Av1G009120	19698030	19701387	biotype=protein_coding.description=Disease
PAV	DArTSeqDW-988002	TGCAGCGGCTTCACCCCGACGCCGAGCTTCACCGACATCATCGTGAACAAGTACAAGCTCCGAGGAGAC	TGCAGCGGCTTCACCCCGACGCCGAGCTTCACCGACATCATCGTGAACAAGTACAAGCTCCGAGGAGAC	TRITD1Av1G009180	19801628	19803064	biotype=protein_coding;description=3-ketoacyl-CoA
SNP	DArTSeqDW-1126226	TGCAGGCGGCGCCGCGGGGCGCGCACGCCCTCGTGGTGTCCATGGAGATCACCTCCTTCATATACTACA	TGCAGGCGGCGCCGCGGGGCGCGCACGCCCTCGTGGTGTCCATGGAGATCACCTCCTTCATATACTACA	TRITD1Av1G009180	19801628	19803064	biotype=protein_coding.description=3-ketoacyl-CoA
SNP	DArTSeqDW-2277639	TGCAGCATGCGCGTCATGAAACGGAAGGTGCCGTCGTCGATGTACGGCGACAGACGGGCGCTCTCGATG	TGCAGCATGCGCGTCATGAAACGGAAGGTGCCGTCGTCGATGTACGGCGACAGACGGGCGCTCTCGATG	TRITD1Av1G009180	19801628	19803064	biotype=protein_coding.description=3-ketoacyl-CoA
SNP	DArTSeqDW-988002	TGCAGCGGCTTCACCCCGACGCCGAGCTTCACCGACATCATCGTGAACAAGTACAAGCTCCGAGGAGAC	TGCAGCGGCTTCACCCCGACGCCGAGCTTCACCGACATCATCGTGAACAAGTACAAGCTCCGAGGAGAC	TRITD1Av1G009180	19801628	19803064	biotype=protein_coding.description=3-ketoacyl-CoA
PAV	DArTSeqDW-1217154	TGCAGCCCAATGCAGTCTCTGAACACCCTCTCGTACACGTTCACGGATGTGGAAGCAGACATGTCATGC	TGCAGCCCAATGCAGTCTCTGAACACCCTCTCGTACACGTTCACGGATGTGGAAGCAGACATGTCATGC	TRITD1Av1G009220	19919055	19920554	biotype=protein_coding;gene_id=TRITD1Av1G009220;logic_name=gff3_hc_genes
PAV	DArTSeqDW-5370123	TGCAGCCCGATGCAGTCTCTGAACACCCTCTCGTACACATTCACGGGTGTGGAAGCAGACATGTCATGC	TGCAGCCCGATGCAGTCTCTGAACACCCTCTCGTACACATTCACGGGTGTGGAAGCAGACATGTCATGC	TRITD1Av1G009220	19919055	19920554	biotype=protein_coding;gene_id=TRITD1Av1G009220;logic_name=gff3_hc_genes
SNP	DArTSeqDW-1040433	TGCAGCCTGATGCAGTCTCTGAACACCGTCTCGTACACGTTCACGGGTGTGGAAGCAGACATGTCATGC	TGCAGCCTGATGCAGTCTCTGAACACCGTCTCGTACACGTTCACGGGTGTGGAAGCAGACATGTCATGC	TRITD1Av1G009220	19919055	19920554	biotype=protein_coding.gene_id=TRITD1Av1G009220.logic_name=gff3_hc_genes
SNP	DArTSeqDW-1217154	TGCAGCCCAATGCAGTCTCTGAACACCCTCTCGTACACGTTCACGGATGTGGAAGCAGACATGTCATGC	TGCAGCCCAATGCAGTCTCTGAACACCCTCTCGTACACGTTCACGGATGTGGAAGCAGACATGTCATGC	TRITD1Av1G009220	19919055	19920554	biotype=protein_coding.gene_id=TRITD1Av1G009220.logic_name=gff3_hc_genes
SNP	DArTSeqDW-5370123	TGCAGCCCGATGCAGTCTCTGAACACCCTCTCGTACACATTCACGGGTGTGGAAGCAGACATGTCATGC	TGCAGCCCGATGCAGTCTCTGAACACCCTCTCGTACACATTCACGGGTGTGGAAGCAGACATGTCATGC	TRITD1Av1G009220	19919055	19920554	biotype=protein_coding.gene_id=TRITD1Av1G009220.logic_name=gff3_hc_genes
SNP	DArTSeqDW-5370123	TGCAGCCCGATGCAGTCTCTGAACACCCTCTCGTACACATTCACGGGTGTGGAAGCAGACATGTCATGC	TGCAGCCCGATGCAGTCTCTGAACACCCTCTCGTACACATTCACGGGTGTGGAAGCAGACATGTCATGC	TRITD1Av1G009220	19919055	19920554	biotype=protein_coding.gene_id=TRITD1Av1G009220.logic_name=gff3_hc_genes
SNP	DArTSeqDW-5370123	TGCAGCCCGATGCAGTCTCTGAACACCCTCTCGTACACATTCACGGGTGTGGAAGCAGACATGTCATGC	TGCAGCCCGATGCAGTCTCTGAACACCCTCTCGTACACATTCACGGGTGTGGAAGCAGACATGTCATGC	TRITD1Av1G009220	19919055	19920554	biotype=protein_coding.gene_id=TRITD1Av1G009220.logic_name=gff3_hc_genes
SNP	DArTSeqDW-3029018	TGCAGTCCGAGTCGGTGACGCTCGACGTGCCCAGGGCCGAGATCGGAAGAGCGGTTCAGCAGGAATGCC	TGCAGTCCGAGTCGGTGACGCTCGACGTGCCCAGGGCCG	TRITD1Av1G009610	20751423	20753144	biotype=protein_coding.description=TOX
SNP	DArTSeqDW-3029018	TGCAGTCCGAGTCGGTGACGCTCGACGTGCCCAGGGCCGAGATCGGAAGAGCGGTTCAGCAGGAATGCC	TGCAGTCCGAGTCGGTGACGCTCGACGTGCCCAGGGCCG	TRITD1Av1G009610	20751423	20753144	biotype=protein_coding.description=TOX
SNP	DArTSeqDW-1021778	TGCAGATGCCTAATGGCGGCGGTCAGATGGCGCACGATGTGTTTGGTTCCTTCCGAGATCGGAAGAGCG	TGCAGATGCCTAATGGCGGCGGTCAGATGGCGCACGATGTGTTTGGTTCCTTCCG	TRITD1Av1G009750	21090003	21090977	biotype=protein_coding.description=AT
SNP	DArTSeqDW-12696045	TGCAGCTCGTGTGAGGTTCGCCTCGAATTTCGAGAAGAACAGGAAGGACAAGAGAGCAGCGATCAAGGC	TGCAGCTCGTGTGAGGTTCGCCTCGAATTTCGAGAAGAACAGGAAGGACAAGAGAGCAGCGATCAAGGC	TRITD1Av1G009900	21220317	21224944	biotype=protein_coding.description=Coiled-coil
PAV	DArTSeqDW-2249581	TGCAGCAGCAGACCCATCCTCGACGGTTTCCTTCTTCGAAGCTGTCTCACCATCCAAGCCTTGAGTAGG	TGCAGCAGCAGACCCATCCTCGACGGTTTCCTTCTTCGAAGCTGTCTCACCATCCAAGCCTTGAGTAGG	TRITD1Av1G010190	21708179	21717248	biotype=protein_coding;description=Ankyrin
SNP	DArTSeqDW-2249581	TGCAGCAGCAGACCCATCCTCGACGGTTTCCTTCTTCGAAGCTGTCTCACCATCCAAGCCTTGAGTAGG	TGCAGCAGCAGACCCATCCTCGACGGTTTCCTTCTTCGAAGCTGTCTCACCATCCAAGCCTTGAGTAGG	TRITD1Av1G010190	21708179	21717248	biotype=protein_coding.description=Ankyrin
SNP	DArTSeqDW-2362162	TGCAGCTCCCGGCTCGATGGGTCGAGTTCCCATGGTAGTATATAGTAGCAAGCCCGAGATCGGAAGAGC	TGCAGCTCCCGGCTCGATGGGTCGAGTTCCCATGGTAGTATATAGTAGCAAGCCCG	TRITD1Av1G010300	21966336	21969916	biotype=protein_coding.description=Ankyrin
PAV	DArTSeqDW-1863459	TGCAGGTAGGAGGAGCCGATGTTGTCGACGCTCTGGTACAGGCGGCCGATGCTCCCGTGCATGGTGCCG	TGCAGGTAGGAGGAGCCGATGTTGTCGACGCTCTGGTACAGGCGGCCGATGCTCCCGTGCATGGTGCCG	TRITD1Av1G010440	22263590	22264321	biotype=protein_coding;description=DUF674
SNP	DArTSeqDW-1863459	TGCAGGTAGGAGGAGCCGATGTTGTCGACGCTCTGGTACAGGCGGCCGATGCTCCCCTGCATGGTGCCG	TGCAGGTAGGAGGAGCCGATGTTGTCGACGCTCTGGTACAGGCGGCCGATGCTCCCCTGCATGGTGCCG	TRITD1Av1G010440	22263590	22264321	biotype=protein_coding.description=DUF674
SNP	DArTSeqDW-1863459	TGCAGGTAGGAGGAGCCGATGTTGTCGACGCTCTGGTACAGGCGGCCGATGCTCCCGTGCATGGTGCCG	TGCAGGTAGGAGGAGCCGATGTTGTCGACGCTCTGGTACAGGCGGCCGATGCTCCCGTGCATGGTGCCG	TRITD1Av1G010440	22263590	22264321	biotype=protein_coding.description=DUF674
SNP	DArTSeqDW-1083234	TGCAGCCTTCACCATGCCTGATCCCGGCAACTCGTACTACTACGCTTTCAATGGGTTCGTCCTCTCCAA	TGCAGCCTTCACCATGCCTGATCCCGGCAACTCGTACTACTACGCTTTCAATGGGTTCGTCCTCTCCAA	TRITD1Av1G010510	22460834	22466344	biotype=protein_coding.description=Ankyrin
PAV	DArTSeqDW-1229249	TGCAGGATAGCCAAGGGCGTGGTGGAAGGCCCGTCGCGCAACCTCTTGGAGTCGGTGGCTCAGGCGATC	TGCAGGATAGCCAAGGGCGTGGTGGAAGGCCCGTCGCGCAACCTCTTGGAGTCGGTGGCTCAGGCGATC	TRITD1Av1G010530	22517831	22520335	biotype=protein_coding;description=7%2C8-dihydroneopterin
SNP	DArTSeqDW-1155302	TGCAGGATAGCCAAGGGCGTGGTGGAGGGCCCGTCGCGCAACCTCTTGGAGTCGGTGGCGCAGTCGATC	TGCAGGATAGCCAAGGGCGTGGTGGAGGGCCCGTCGCGCAACCTCTTGGAGTCGGTGGCGCAGTCGATC	TRITD1Av1G010530	22517831	22520335	biotype=protein_coding.description=7%2C8-dihydroneopterin
SNP	DArTSeqDW-1155302	TGCAGGATAGCCAAGGGCGTGGTGGAGGGCCCGTCGCGCAACCTCTTGGAGTCGGTGGCGCAGTCGATC	TGCAGGATAGCCAAGGGCGTGGTGGAGGGCCCGTCGCGCAACCTCTTGGAGTCGGTGGCGCAGTCGATC	TRITD1Av1G010530	22517831	22520335	biotype=protein_coding.description=7%2C8-dihydroneopterin
SNP	DArTSeqDW-3064797	TGCAGTTCCACGGCTTCCACGGCGTGAAGCATGAGGAGAAGAAGCTCGGGCAGAAGTTCGTGGTCGACG	TGCAGTTCCACGGCTTCCACGGCGTGAAGCATGAGGAGAAGAAGCTCGGGCAGAAGTTCGTGGTCGACG	TRITD1Av1G010530	22517831	22520335	biotype=protein_coding.description=7%2C8-dihydroneopterin
SNP	DArTSeqDW-3064797	TGCAGTTCCACGGCTTCCACGGCGTGAAGCAGGAGGAGAAGAAGCTCGGGCAGAAGTTCGTGGTCGACG	TGCAGTTCCACGGCTTCCACGGCGTGAAGCAGGAGGAGAAGAAGCTCGGGCAGAAGTTCGTGGTCGACG	TRITD1Av1G010530	22517831	22520335	biotype=protein_coding.description=7%2C8-dihydroneopterin
PAV	DArTSeqDW-7345375	TGCAGACAGTTGCTGGGACAACATCTATCCGAGATCGGAAGAGCGGTTCAGCAGGAATGCCGAGACCGA	TGCAGACAGTTGCTGGGACAACATCTATCCG	TRITD1Av1G010610	22861165	22865296	biotype=protein_coding;description=Agamous
SNP	DArTSeqDW-1092638	TGCAGAAATAGGGTCTCCAAAACATGGCAGGCAGAGAGCAGCACATGCAAGGCTTCCTCCGACATGCTA	TGCAGAAATAGGGTCTCCAAAACATGGCAGGCAGAGAGCAGCACATGCAAGGCTTCCTCCGACATGCTA	TRITD1Av1G010700	22944522	22946180	biotype=protein_coding.description=F-box
PAV	DArTSeqDW-1227564	TGCAGGCTTGCTAAATTTCCAATTGTACCAGGCAAACTCCCACTAAACTTGTTGTTGTTGATCTTTAAG	TGCAGGCTTGCTAAATTTCCAATTGTACCAGGCAAACTCCCACTAAACTTGTTGTTGTTGATCTTTAAG	TRITD1Av1G011350	24339932	24341980	biotype=protein_coding;description=Leucine-rich
PAV	DArTSeqDW-1266085	TGCAGCCGCGGCGGCAGGTGGAGCGGCAGGAGCTTGCCCCTGTAGAACAGCTCGTCCGCCGAGATCGGA	TGCAGCCGCGGCGGCAGGTGGAGCGGCAGGAGCTTGCCCCTGTAGAACAGCTCGTCCGCCG	TRITD1Av1G012000	25607532	25608470	biotype=protein_coding;description=Membrane-associated
PAV	DArTSeqDW-7923493	TGCAGCCGCGGGGGCAGGTGCAGCGGCAGGAGCTTGCCCCTGTAGAACAACTCGTCCGCCGAGATCGGA	TGCAGCCGCGGGGGCAGGTGCAGCGGCAGGAGCTTGCCCCTGTAGAACAACTCGTCCGCCG	TRITD1Av1G012000	25607532	25608470	biotype=protein_coding;description=Membrane-associated
SNP	DArTSeqDW-7923493	TGCAGCCGCGGGGGCAGGTGCAGCGGCAGGAGCTTGCCCCTGTAGAACAACTCGTCCGCCGAGATCGGA	TGCAGCCGCGGGGGCAGGTGCAGCGGCAGGAGCTTGCCCCTGTAGAACAACTCGTCCGCCG	TRITD1Av1G012000	25607532	25608470	biotype=protein_coding.description=Membrane-associated
SNP	DArTSeqDW-7923493	TGCAGCCGCGGGGGCAGGTGCAGCGGCAGGAGCTTGCCCCTGTAGAACAACTCGTCCGCCGAGATCGGA	TGCAGCCGCGGGGGCAGGTGCAGCGGCAGGAGCTTGCCCCTGTAGAACAACTCGTCCGCCG	TRITD1Av1G012000	25607532	25608470	biotype=protein_coding.description=Membrane-associated
SNP	DArTSeqDW-1070730	TGCAGGGAGGATGGATGCAAATCTTGAGATGATTGCGAAGGTTGCCGCTGTGTGCAATGATGCCAGTGT	TGCAGGGAGGATGGATGCAAATCTTGAGATGATTGCGAAGGTTGCCGCTGTGTGCAATGATGCCAGTGT	TRITD1Av1G012020	25652778	25657670	biotype=protein_coding.description=Calcium-transporting
SNP	DArTSeqDW-2281371	TGCAGCTCGTGGCGCAGCAGTTCGAGGACACGCTGGTCCGCATCCTCCTCGCCGCCGCCGCCGTCTCCT	TGCAGCTCGTGGCGCAGCAGTTCGAGGACACGCTGGTCCGCATCCTCCTCGCCGCCGCCGCCGTCTCCT	TRITD1Av1G012020	25652778	25657670	biotype=protein_coding.description=Calcium-transporting
SNP	DArTSeqDW-2281371	TGCAGCTCGTGGCGCAGCAGTTCGAGGACACGCTGGTCCGCATCCTCCTCGCCGCCGCCGCCGTCTCCT	TGCAGCTCGTGGCGCAGCAGTTCGAGGACACGCTGGTCCGCATCCTCCTCGCCGCCGCCGCCGTCTCCT	TRITD1Av1G012020	25652778	25657670	biotype=protein_coding.description=Calcium-transporting
PAV	DArTSeqDW-3533854	TGCAGAGGCGACTCCATCTCCCTCTACGACCCCGTCTCCCACCGAGATCGGAAGAGCGGTTCAGCAGGA	TGCAGAGGCGACTCCATCTCCCTCTACGACCCCGTCTCCCACCG	TRITD1Av1G012130	26012059	26013276	biotype=protein_coding;description=F-box
SNP	DArTSeqDW-978906	TGCAGCTGGAGCAGCGGAGTACTTATGGGACTGCTTGCTGGACGGCCATGGAGAATTCCGCGTGGTCAC	TGCAGCTGGAGCAGCGGAGTACTTATGGGACTGCTTGCTGGACGGCCATGGAGAATTCCGCGTGGTCAC	TRITD1Av1G012130	26012059	26013276	biotype=protein_coding.description=F-box
SNP	DArTSeqDW-100045240	TGCAGCACGAGCAGGAGGTGAGTTTCCAGGGCGCGGTGGACTTCAGGTTCGTCCTGTTCAGCGCCGAGA	TGCAGCACGAGCAGGAGGTGAGTTTCCAGGGCGCGGTGGACTTCAGGTTCGTCCTGTTCAGCGCCGAGA	TRITD1Av1G012150	26060063	26065222	biotype=protein_coding.description=Cytochrome
SNP	DArTSeqDW-995983	TGCAGCACGAGCAGGAGGTGAGTTTCCAGGGCGCGGCCGACTTCAGGTTCGTCCCGTTCAGCGCCGAGA	TGCAGCACGAGCAGGAGGTGAGTTTCCAGGGCGCGGCCGACTTCAGGTTCGTCCCGTTCAGCGCCGAGA	TRITD1Av1G012150	26060063	26065222	biotype=protein_coding.description=Cytochrome
SNP	DArTSeqDW-995983	TGCAGCACGAGCAGGAGGTGAGTTTCCAGGGCGCCGCCGACTTCAGGTTCGTCCCGTTCAGCGCCGAGA	TGCAGCACGAGCAGGAGGTGAGTTTCCAGGGCGCCGCCGACTTCAGGTTCGTCCCGTTCAGCGCCGAGA	TRITD1Av1G012150	26060063	26065222	biotype=protein_coding.description=Cytochrome
PAV	DArTSeqDW-1113076	TGCAGCCGCACTGCCTGCGGCGAAAGGCGGCGCGACCATATCCATCACCATCGTCCTCCTCGTCCTCCT	TGCAGCCGCACTGCCTGCGGCGAAAGGCGGCGCGACCATATCCATCACCATCGTCCTCCTCGTCCTCCT	TRITD1Av1G012200	26084828	26085411	biotype=protein_coding;description=Small
SNP	DArTSeqDW-26672258	TGCAGAGGAGCAGATCCGCCAAGGAGCCATCCTCCACTGCTTGCAAGAGCTCCAGCCACAAGGTATAGA	TGCAGAGGAGCAGATCCGCCAAGGAGCCATCCTCCACTGCTTGCAAGAGCTCCAGCCACAAGGTATAGA	TRITD1Av1G012360	26385847	26390074	biotype=protein_coding.description=CsAtPR5
PAV	DArTSeqDW-1126934	TGCAGCACCCACCCAGCCCATGTGTTACACGGACGACAAGCCTCCGTGTGGTCCCGAGATCGGAAGAGC	TGCAGCACCCACCCAGCCCATGTGTTACACGGACGACAAGCCTCCGTGTGGTCCCG	TRITD1Av1G012500	26641400	26643695	biotype=protein_coding;description=CsAtPR5
PAV	DArTSeqDW-2277328	TGCAGCTTCATGGCCTCCATGTTTTCCTCGACCCACTGGTTCGAGACCTCGATTGCCTCGGGGTCTCCC	TGCAGCTTCATGGCCTCCATGTTTTCCTCGACCCACTGGTTCGAGACCTCGATTGCCTCGGGGTCTCCC	TRITD1Av1G012500	26641400	26643695	biotype=protein_coding;description=CsAtPR5
PAV	DArTSeqDW-3574047	TGCAGCTTCATGGCCTCCATGTTTTCCTCGACCCACTGGTTCGAGATCCTGATTTCCTCGGGGTCTCCC	TGCAGCTTCATGGCCTCCATGTTTTCCTCGACCCACTGGTTCGAGATCCTGATTTCCTCGGGGTCTCCC	TRITD1Av1G012500	26641400	26643695	biotype=protein_coding;description=CsAtPR5
PAV	DArTSeqDW-4990222	TGCAGGCGCTCGATCCCACCGACTACTGGGAGGCCGTCGGTGCCAGGAGGCACCCGAGATCGGAAGAGC	TGCAGGCGCTCGATCCCACCGACTACTGGGAGGCCGTCGGTGCCAGGAGGCACCCG	TRITD1Av1G012500	26641400	26643695	biotype=protein_coding;description=CsAtPR5
SNP	DArTSeqDW-1126934	TGCAGCACCCACCCAGCCCATGTGTTACACGGACGACAAGCCTCCGTGTGGTCCCGAGATCGGAAGAGC	TGCAGCACCCACCCAGCCCATGTGTTACACGGACGACAAGCCTCCGTGTGGTCCCG	TRITD1Av1G012500	26641400	26643695	biotype=protein_coding.description=CsAtPR5
SNP	DArTSeqDW-2277328	TGCAGCTTCATGGCCTCCATGTTTTCCTCGACCCACTGGTTCGAGACCTCGATTGCCTCGGGGTCTCCC	TGCAGCTTCATGGCCTCCATGTTTTCCTCGACCCACTGGTTCGAGACCTCGATTGCCTCGGGGTCTCCC	TRITD1Av1G012500	26641400	26643695	biotype=protein_coding.description=CsAtPR5
SNP	DArTSeqDW-25258854	TGCAGGCGCTCGATCCCACCGACTACTGGGAGGCCGTCGGTGCCAGGAGGCACCCGGAATCCGAGATCG	TGCAGGCGCTCGATCCCACCGACTACTGGGAGGCCGTCGGTGCCAGGAGGCACCCGGAATCCG	TRITD1Av1G012500	26641400	26643695	biotype=protein_coding.description=CsAtPR5
PAV	DArTSeqDW-1008278	TGCAGGCCACCACGCACCTCCTCACCTTCTCCGCCTCGGCGACGATGCCGAGATCGGAAGAGCGGTTCA	TGCAGGCCACCACGCACCTCCTCACCTTCTCCGCCTCGGCGACGATGCCG	TRITD1Av1G012750	26906944	26909961	biotype=protein_coding;description=Elongation
PAV	DArTSeqDW-1019670	TGCAGCAAGGACATGCTCACCCTTTTCTGATATGGAATACTCAACAAGTGGGTCTGCCCGAGATCGGAA	TGCAGCAAGGACATGCTCACCCTTTTCTGATATGGAATACTCAACAAGTGGGTCTGCCCG	TRITD1Av1G012750	26906944	26909961	biotype=protein_coding;description=Elongation
PAV	DArTSeqDW-1022246	TGCAGAGCAAGGACCGCCCCAAGGCCGTGCTGGAAGCCGTGATGAGGGCGTGGCTGCCGCTTGCGGAGA	TGCAGAGCAAGGACCGCCCCAAGGCCGTGCTGGAAGCCGTGATGAGGGCGTGGCTGCCGCTTGCGGAGA	TRITD1Av1G012750	26906944	26909961	biotype=protein_coding;description=Elongation
PAV	DArTSeqDW-1156787	TGCAGGAGGAGCAGGAGCGGGCCATCACCATGAAGTCCGCCTCCGTCCTGCTCCGCCACCGCGACGGCA	TGCAGGAGGAGCAGGAGCGGGCCATCACCATGAAGTCCGCCTCCGTCCTGCTCCGCCACCGCGACGGCA	TRITD1Av1G012750	26906944	26909961	biotype=protein_coding;description=Elongation
PAV	DArTSeqDW-1161343	TGCAGGCCACCACGCACCTCCTCACCTTCTCCGCCTCGGCGACGTGCTCCGCCAAAACCCATGTCGGCA	TGCAGGCCACCACGCACCTCCTCACCTTCTCCGCCTCGGCGACGTGCTCCGCCAAAACCCATGTCGGCA	TRITD1Av1G012750	26906944	26909961	biotype=protein_coding;description=Elongation
PAV	DArTSeqDW-1209957	TGCAGGCCACCACGCACCTCCTCACCTTCTCCGCCTCGGCGACGATGCCGGCATGCTCCGCCAAAACCC	TGCAGGCCACCACGCACCTCCTCACCTTCTCCGCCTCGGCGACGATGCCGGCATGCTCCGCCAAAACCC	TRITD1Av1G012750	26906944	26909961	biotype=protein_coding;description=Elongation
PAV	DArTSeqDW-1254880	TGCAGCGCCAGCTCAAGCGCCCCTGTGGTGGTCTTCGTGTCCAAGATGTTTGTGGTGAAACACAAGGAT	TGCAGCGCCAGCTCAAGCGCCCCTGTGGTGGTCTTCGTGTCCAAGATGTTTGTGGTGAAACACAAGGAT	TRITD1Av1G012750	26906944	26909961	biotype=protein_coding;description=Elongation
PAV	DArTSeqDW-4404890	TGCAGGCCACCACGCACCTCCTCACCTTCTCCGCCTCGGCCATGATGCCGAGATCGGAAGAGCGGTTCA	TGCAGGCCACCACGCACCTCCTCACCTTCTCCGCCTCGGCCATGATGCCG	TRITD1Av1G012750	26906944	26909961	biotype=protein_coding;description=Elongation
PAV	DArTSeqDW-4538754	TGCAGGTGGTCCATGAAGCGGGCCTTGCCGAGATCGGAAGAGCGGTTCAGCAGGAATGCCGAGACCGAT	TGCAGGTGGTCCATGAAGCGGGCCTTGCCG	TRITD1Av1G012750	26906944	26909961	biotype=protein_coding;description=Elongation
SNP	DArTSeqDW-1209957	TGCAGGCCACCACGCACCTCCTCACCTTCTCCGCCTCGGCGACGATGCCGGCATGCTCCGCCAAAACCC	TGCAGGCCACCACGCACCTCCTCACCTTCTCCGCCTCGGCGACGATGCCGGCATGCTCCGCCAAAACCC	TRITD1Av1G012750	26906944	26909961	biotype=protein_coding.description=Elongation
SNP	DArTSeqDW-1229282	TGCAGCTCCCGCTCCGATACCTTCAGATTGAAGGCCTGGACGACATGATCGCGCAGCCAGCTTGCGCCG	TGCAGCTCCCGCTCCGATACCTTCAGATTGAAGGCCTGGACGACATGATCGCGCAGCCAGCTTGCGCCG	TRITD1Av1G012750	26906944	26909961	biotype=protein_coding.description=Elongation
SNP	DArTSeqDW-1254880	TGCAGCGCCAGCTCAAGCGCCCCTGTGGTGGTCTTCGTGTCCAAGATGTTTGTGGTGAAACACAAGGAT	TGCAGCGCCAGCTCAAGCGCCCCTGTGGTGGTCTTCGTGTCCAAGATGTTTGTGGTGAAACACAAGGAT	TRITD1Av1G012750	26906944	26909961	biotype=protein_coding.description=Elongation
SNP	DArTSeqDW-1254880	TGCAGCGCCAGCTCAAGCGCCCCTGTGGTGGTCTTCGTGTCCAAGATGTTTGTGGTGAAACACAAGGAT	TGCAGCGCCAGCTCAAGCGCCCCTGTGGTGGTCTTCGTGTCCAAGATGTTTGTGGTGAAACACAAGGAT	TRITD1Av1G012750	26906944	26909961	biotype=protein_coding.description=Elongation
SNP	DArTSeqDW-1254880	TGCAGCGCCAGCTCAAGCGCCCCTGTGGTGGTCTTCGTGTCCAAGATGTTTGTGGTGAAACACAAGGAT	TGCAGCGCCAGCTCAAGCGCCCCTGTGGTGGTCTTCGTGTCCAAGATGTTTGTGGTGAAACACAAGGAT	TRITD1Av1G012750	26906944	26909961	biotype=protein_coding.description=Elongation
SNP	DArTSeqDW-4404890	TGCAGGCCACCACGCACCTCCTCACCTTCTCCGCCTCGGCCATGATGCCGAGATCGGAAGAGCGGTTCA	TGCAGGCCACCACGCACCTCCTCACCTTCTCCGCCTCGGCCATGATGCCG	TRITD1Av1G012750	26906944	26909961	biotype=protein_coding.description=Elongation
SNP	DArTSeqDW-2301095	TGCAGGAACCAAATTGCAGTACCAAACTCTCACCTGCATTCGAGATCATTGCATGGGAACCTCGCCCCG	TGCAGGAACCAAATTGCAGTACCAAACTCTCACCTGCATTCGAGATCATTGCATGGGAACCTCGCCCCG	TRITD1Av1G012770	26969192	26982502	biotype=protein_coding.description=Nucleoporin
PAV	DArTSeqDW-1103151	TGCAGCCTCCTCACCACGGCGCACCCCTTCTTCTTCCTCCTCCGCTTCCTCCTCCCGTTGCTGCCGCCG	TGCAGCCTCCTCACCACGGCGCACCCCTTCTTCTTCCTCCTCCGCTTCCTCCTCCCGTTGCTGCCGCCG	TRITD1Av1G012850	27086308	27086970	biotype=protein_coding;description=H
PAV	DArTSeqDW-1228244	TGCAGCCTCCTCACCACGGCGCACCCCTTCTTCTTCCTCCTCCCGTTGCTGCCGCCGAGATCGGAAGAG	TGCAGCCTCCTCACCACGGCGCACCCCTTCTTCTTCCTCCTCCCGTTGCTGCCGCCG	TRITD1Av1G012850	27086308	27086970	biotype=protein_coding;description=H
PAV	DArTSeqDW-5365667	TGCAGGAGGCGTCGTGCGGCGCCGTGCGCGCCATCTTCCGCCGCCTGCTCGCCTGCACCACCACCGTCG	TGCAGGAGGCGTCGTGCGGCGCCGTGCGCGCCATCTTCCGCCGCCTGCTCGCCTGCACCACCACCGTCG	TRITD1Av1G012850	27086308	27086970	biotype=protein_coding;description=H
SNP	DArTSeqDW-1103151	TGCAGCCTCCTCACCACGGCGCACCCCTTCTTCTTCCTCCTCCGCTTCCTCCTCCCGTTGCTGCCGCCG	TGCAGCCTCCTCACCACGGCGCACCCCTTCTTCTTCCTCCTCCGCTTCCTCCTCCCGTTGCTGCCGCCG	TRITD1Av1G012850	27086308	27086970	biotype=protein_coding.description=H
SNP	DArTSeqDW-2281926	TGCAGGAGGCGTCGTGCGGCGCGGTGCGGGCCATCTTCCGCCGCCTGCTCGCCTGCACCACCACCGTCG	TGCAGGAGGCGTCGTGCGGCGCGGTGCGGGCCATCTTCCGCCGCCTGCTCGCCTGCACCACCACCGTCG	TRITD1Av1G012850	27086308	27086970	biotype=protein_coding.description=H
SNP	DArTSeqDW-5365667	TGCAGGAGGCGTCGTGCGGCGCCGTGCGCGCCATCTTCCGCCGCCTGCTCGCCTGCACCACCACCGTCG	TGCAGGAGGCGTCGTGCGGCGCCGTGCGCGCCATCTTCCGCCGCCTGCTCGCCTGCACCACCACCGTCG	TRITD1Av1G012850	27086308	27086970	biotype=protein_coding.description=H
SNP	DArTSeqDW-5365667	TGCAGGAGGCGTCGTGCGGCGCCGTGCGCGCCATCTTCCGCCGCCTGCTCGCCTGCACCACCACCGTCG	TGCAGGAGGCGTCGTGCGGCGCCGTGCGCGCCATCTTCCGCCGCCTGCTCGCCTGCACCACCACCGTCG	TRITD1Av1G012850	27086308	27086970	biotype=protein_coding.description=H
PAV	DArTSeqDW-1241560	TGCAGAATTGTCATCTACCATGTTATGGACAGAGAAGTGTGACGTGTACAGCTTTGGCGTGGTTGCACT	TGCAGAATTGTCATCTACCATGTTATGGACAGAGAAGTGTGACGTGTACAGCTTTGGCGTGGTTGCACT	TRITD1Av1G012990	27341190	27343105	biotype=protein_coding;description=Receptor
PAV	DArTSeqDW-1074437	TGCAGCACCGCCTGGTACGGGTACTTGACCAGCGAGATGTAGTGGAACCAGATCCAGTAGGCCGGGATC	TGCAGCACCGCCTGGTACGGGTACTTGACCAGCGAGATGTAGTGGAACCAGATCCAGTAGGCCG	TRITD1Av1G013390	28045932	28048034	biotype=protein_coding;description=ABC
SNP	DArTSeqDW-1126100	TGCAGCACCGCCTGGTACGGGTACTTGACCAGCGAGATGTAGTGGAACCAGATCCAGTAGTCGGGGATT	TGCAGCACCGCCTGGTACGGGTACTTGACCAGCGAGATGTAGTGGAACCAGATCCAGTAGTCGGGGATT	TRITD1Av1G013390	28045932	28048034	biotype=protein_coding.description=ABC
SNP	DArTSeqDW-1126100	TGCAGCACCGCCTGGTACGGGTACTTGACCAGCGAGATGTAGTGGAACCAGATCCAGTAGTCGGGGATT	TGCAGCACCGCCTGGTACGGGTACTTGACCAGCGAGATGTAGTGGAACCAGATCCAGTAGTCGGGGATT	TRITD1Av1G013390	28045932	28048034	biotype=protein_coding.description=ABC
SNP	DArTSeqDW-1130132	TGCAGATGCCGACGTACGCGAACCCGATGGCGGTGGAGGTGTGGGTGCTGATCAAGCGCGCCTTCACCA	TGCAGATGCCGACGTACGCGAACCCGATGGCGGTGGAGGTGTGGGTGCTGATCAAGCGCGCCTTCACCA	TRITD1Av1G013390	28045932	28048034	biotype=protein_coding.description=ABC
SNP	DArTSeqDW-1130132	TGCAGATGCCGACGTACGCGAACCCGATGGCGGTGGAGGTGTGGGTGCTGATCAAGCGCGCCTTCACCA	TGCAGATGCCGACGTACGCGAACCCGATGGCGGTGGAGGTGTGGGTGCTGATCAAGCGCGCCTTCACCA	TRITD1Av1G013390	28045932	28048034	biotype=protein_coding.description=ABC
SNP	DArTSeqDW-4909741	TGCAGAACGAGTTCGGCGGCGGCGCGACGCGGTGCTTCGCGCGCGGGACACAGATGTTCGACGGCACGC	TGCAGAACGAGTTCGGCGGCGGCGCGACGCGGTGCTTCGCGCGCGGGACACAGATGTTCGACGGCACGC	TRITD1Av1G013390	28045932	28048034	biotype=protein_coding.description=ABC
PAV	DArTSeqDW-1279426	TGCAGATTTGGTTTCTCTATGCCTACATGGTGTTTGATGAAAATCCAAGAAGGACGGGGAGGATTGATC	TGCAGATTTGGTTTCTCTATGCCTACATGGTGTTTGATGAAAATCCAAGAAGGACGGGGAGGATTGATC	TRITD1Av1G013960	29321182	29324577	biotype=protein_coding;description=FAM91
SNP	DArTSeqDW-981720	TGCAGATCGTGGTGATGAACATGCTCATGGGCGCCTCCACCGTCAGCAGCATCCTCTCCACCTACCTCT	TGCAGATCGTGGTGATGAACATGCTCATGGGCGCCTCCACCGTCAGCAGCATCCTCTCCACCTACCTCT	TRITD1Av1G014380	30231312	30233504	biotype=protein_coding.description=Protein
SNP	DArTSeqDW-3027292	TGCAGCACCCGCAGCAGCAGCAGTACTACTCCGCCTCTTGCGCCGAGATCGGAAGAGCGGTTCAGCAGG	TGCAGCACCCGCAGCAGCAGCAGTACTACTCCGCCTCTTGCGCCG	TRITD1Av1G014400	30266253	30267185	biotype=protein_coding.description=Wuschel-related
PAV	DArTSeqDW-10991517	TGCAGCAGATCTTCAGAGATGAAGCTGTCGGCGAACCACTGAATATCGGCGATGAAAACACGCATGGGG	TGCAGCAGATCTTCAGAGATGAAGCTGTCGGCGAACCACTGAATATCGGCGATGAAAACACGCATGGGG	TRITD1Av1G015400	32378518	32386313	biotype=protein_coding;description=Wall-associated
PAV	DArTSeqDW-4990568	TGCAGGTGGGTGTCTACTTCGGCGGTCTGTACATCGTCGCCTTGGGCAACGGCGGTACGAAGCCTAATA	TGCAGGTGGGTGTCTACTTCGGCGGTCTGTACATCGTCGCCTTGGGCAACGGCGGTACGAAGCCTAATA	TRITD1Av1G015410	32392231	32406163	biotype=protein_coding;description=Peptide
PAV	DArTSeqDW-997645	TGCAGGTGGGCGTCTACTTCGGCGGGCTGTACATCGTCGCCTTGGGCAACGGCGGCACAAAGCCTAATA	TGCAGGTGGGCGTCTACTTCGGCGGGCTGTACATCGTCGCCTTGGGCAACGGCGGCACAAAGCCTAATA	TRITD1Av1G015410	32392231	32406163	biotype=protein_coding;description=Peptide
PAV	DArTSeqDW-5577107	TGCAGGCGACGTTCGCGAGGTACGCGGAGAGAACGGCGTTCGAGCGGCCGCTGATGAGCGGGGTCGCGT	TGCAGGCGACGTTCGCGAGGTACGCGGAGAGAACGGCGTTCGAGCGGCCGCTGATGAGCGGGGTCGCGT	TRITD1Av1G015910	33385019	33392772	biotype=protein_coding;description=receptor
SNP	DArTSeqDW-5577107	TGCAGGCGACGTTCGCGAGGTACGCGGAGAGAACGGCGTTCGAGCGGCCGCTGATGAGCGGGGTCGCGT	TGCAGGCGACGTTCGCGAGGTACGCGGAGAGAACGGCGTTCGAGCGGCCGCTGATGAGCGGGGTCGCGT	TRITD1Av1G015910	33385019	33392772	biotype=protein_coding.description=receptor
SNP	DArTSeqDW-986077	TGCAGAGCATCAATATGGAGGCTGGAGTTGATAGCACTAGCAGTTGTAGCAGATACTGTAGATTTTGCC	TGCAGAGCATCAATATGGAGGCTGGAGTTGATAGCACTAGCAGTTGTAGCAGATACTGTAGATTTTGCC	TRITD1Av1G015930	33427720	33428702	biotype=protein_coding.description=Ubiquitin
SNP	DArTSeqDW-986077	TGCAGAGCATCAATATGGAGGCTGGAGTTGATAGCACTAGCAGCTGTAGCAGATACTGTAGATTTTGCC	TGCAGAGCATCAATATGGAGGCTGGAGTTGATAGCACTAGCAGCTGTAGCAGATACTGTAGATTTTGCC	TRITD1Av1G015930	33427720	33428702	biotype=protein_coding.description=Ubiquitin
PAV	DArTSeqDW-19482381	TGCAGACTCTTGTTTTCTATATCCCAAACTCCGATTTCTCGCCGAGATCGGAAGAGCGGTTCAGCAGGA	TGCAGACTCTTGTTTTCTATATCCCAAACTCCGATTTCTCGCCG	TRITD1Av1G015950	33434406	33437524	biotype=protein_coding;description=F-box
PAV	DArTSeqDW-4397740	TGCAGACTTTTGATAGTGTTTTGCTTACTAATTCCTGGATGAATTGGCCTTCTCCGAGATCGGAAGAGC	TGCAGACTTTTGATAGTGTTTTGCTTACTAATTCCTGGATGAATTGGCCTTCTCCG	TRITD1Av1G015950	33434406	33437524	biotype=protein_coding;description=F-box
PAV	DArTSeqDW-1080632	TGCAGCTATCCCAGCTACAATGGGTGACGATGGTTATAAATTTCTAATGCAAAAGCCTCCGAGATCGGA	TGCAGCTATCCCAGCTACAATGGGTGACGATGGTTATAAATTTCTAATGCAAAAGCCTCCG	TRITD1Av1G015980	33450025	33450887	biotype=protein_coding;gene_id=TRITD1Av1G015980;logic_name=gff3_hc_genes
PAV	DArTSeqDW-1768760	TGCAGCTATCCCAGCTACAATGGGTGACGATGGTTATAAATTTCTAATGCAAAAAAGCCTCCGAGATCG	TGCAGCTATCCCAGCTACAATGGGTGACGATGGTTATAAATTTCTAATGCAAAAAAGCCTCCG	TRITD1Av1G015980	33450025	33450887	biotype=protein_coding;gene_id=TRITD1Av1G015980;logic_name=gff3_hc_genes
SNP	DArTSeqDW-12855752	TGCAGCTTCTTTGCTTCTTCCATGCTTACAAAGGTAAGTCATTAAGGAGCTGCAAGTAAAAATATCTGG	TGCAGCTTCTTTGCTTCTTCCATGCTTACAAAGGTAAGTCATTAAGGAGCTGCAAGTAAAAATATCTGG	TRITD1Av1G016350	34027314	34090726	biotype=protein_coding.description=Pentatricopeptide
PAV	DArTSeqDW-5324639	TGCAGCTTCCTTGCTCCTCCCATGCTTGCAAAGGGAGGCCAGGAACGAGTTGCGAGTGACAATATCTAG	TGCAGCTTCCTTGCTCCTCCCATGCTTGCAAAGGGAGGCCAGGAACGAGTTGCGAGTGACAATATCTAG	TRITD1Av1G016390	34102238	34104676	biotype=protein_coding;description=Pentatricopeptide
SNP	DArTSeqDW-5324639	TGCAGCTTCCTTGCTCCTCCCATGCTTGCAAAGGGAGGCCAGGAACGAGTTGCGAGTGACAATATCTAG	TGCAGCTTCCTTGCTCCTCCCATGCTTGCAAAGGGAGGCCAGGAACGAGTTGCGAGTGACAATATCTAG	TRITD1Av1G016390	34102238	34104676	biotype=protein_coding.description=Pentatricopeptide
SNP	DArTSeqDW-1025764	TGCAGGACAAGTACAAGCAGGCGAGGCTGGCCCTCGGCGACGTAACTCCGAGATCGGAAGAGCGGTTCA	TGCAGGACAAGTACAAGCAGGCGAGGCTGGCCCTCGGCGACGTAACTCCG	TRITD1Av1G016600	34487637	34488641	biotype=protein_coding.description=Epsin.gene_id=TRITD1Av1G016600.logic_name=gff3_hc_genes
SNP	DArTSeqDW-1863517	TGCAGGACAAGTACAAGAAGGCGAGGCTGGCCCTCGGCGACGTAACTCCGAGATCGGAAGAGCGGTTCA	TGCAGGACAAGTACAAGAAGGCGAGGCTGGCCCTCGGCGACGTAACTCCG	TRITD1Av1G016600	34487637	34488641	biotype=protein_coding.description=Epsin.gene_id=TRITD1Av1G016600.logic_name=gff3_hc_genes
SNP	DArTSeqDW-991279	TGCAGATGCCCTGGGTCTCCACCCGCACCACGCCCTTCCTGAACGTGAAGAGCTCCGAGATCGGAAGAG	TGCAGATGCCCTGGGTCTCCACCCGCACCACGCCCTTCCTGAACGTGAAGAGCTCCG	TRITD1Av1G016940	34797595	34801862	biotype=protein_coding.description=Pyrimidine-specific
SNP	DArTSeqDW-2351188	TGCAGCAGCTGCGCGTGGCCGACCTTCCTGCGAAGGGCGCTGGTGAGCTTGACCGAGTCGACGCCGTGG	TGCAGCAGCTGCGCGTGGCCGACCTTCCTGCGAAGGGCGCTGGTGAGCTTGACCGAGTCGACGCCGTGG	TRITD1Av1G017040	34845802	34846230	biotype=protein_coding.description=Heavy
SNP	DArTSeqDW-2351188	TGCAGCAGCTGCGCGTGGCCGACCTTCCTGCGAAGGGCGCTGGTGAGCTTGACCGAGTCGACGCCGTGG	TGCAGCAGCTGCGCGTGGCCGACCTTCCTGCGAAGGGCGCTGGTGAGCTTGACCGAGTCGACGCCGTGG	TRITD1Av1G017040	34845802	34846230	biotype=protein_coding.description=Heavy
PAV	DArTSeqDW-1129476	TGCAGAAGAATGCAAGGCGAGGACAGGCAAAACAGAGGCCCAAGCCCAAAAATCTGAGAGAGAAAAACA	TGCAGAAGAATGCAAGGCGAGGACAGGCAAAACAGAGGCCCAAGCCCAAAAATCTGAGAGAGAAAAACA	TRITD1Av1G017220	35508264	35518831	biotype=protein_coding;description=Glutamyl-tRNA
SNP	DArTSeqDW-1129476	TGCAGAAGAATGCAAGGCGAGGACAGGCAAAACAGAGGCCCAAGCCCAAAAATCTGAGAGAGAAAAACA	TGCAGAAGAATGCAAGGCGAGGACAGGCAAAACAGAGGCCCAAGCCCAAAAATCTGAGAGAGAAAAACA	TRITD1Av1G017220	35508264	35518831	biotype=protein_coding.description=Glutamyl-tRNA
SNP	DArTSeqDW-1129476	TGCAGAAGAATGCAAGGCGAGGACAGGCAAAACAGAGGCCCAAGCCCAAAAATCTGAGAGAGAAAAACA	TGCAGAAGAATGCAAGGCGAGGACAGGCAAAACAGAGGCCCAAGCCCAAAAATCTGAGAGAGAAAAACA	TRITD1Av1G017220	35508264	35518831	biotype=protein_coding.description=Glutamyl-tRNA
SNP	DArTSeqDW-3030753	TGCAGAGAGCGCCCGTCGAGTTTTCCCTCTCGCAACCGCCGAGATCGGAAGAGCGGTTCAGCAGGAATG	TGCAGAGAGCGCCCGTCGAGTTTTCCCTCTCGCAACCGCCG	TRITD1Av1G017220	35508264	35518831	biotype=protein_coding.description=Glutamyl-tRNA
SNP	DArTSeqDW-1092053	TGCAGGTGGCAGCGCCCACAGTTTGCACCTACAACATCCTCATGGGCTGCTGCTGCCGCGTGCATCGCC	TGCAGGTGGCAGCGCCCACAGTTTGCACCTACAACATCCTCATGGGCTGCTGCTGCCGCGTGCATCGCC	TRITD1Av1G017230	35529631	35532862	biotype=protein_coding.description=Pentatricopeptide
PAV	DArTSeqDW-1228871	TGCAGCCGCAACAACTCGTCACGCAAGAGCTGTTCCCAGCCGCGGCCGCCGCCGAGATCGGAAGAGCGG	TGCAGCCGCAACAACTCGTCACGCAAGAGCTGTTCCCAGCCGCGGCCGCCGCCG	TRITD1Av1G017620	36752259	36756266	biotype=protein_coding;description=AP2-like
PAV	DArTSeqDW-4009385	TGCAGCCGCAACAACTCGTCACCCAAGAGCTGTTCCCTGCCCCCGCCGCCGAGATCGGAAGAGCGGTTC	TGCAGCCGCAACAACTCGTCACCCAAGAGCTGTTCCCTGCCCCCGCCGCCG	TRITD1Av1G017620	36752259	36756266	biotype=protein_coding;description=AP2-like
SNP	DArTSeqDW-10983819	TGCAGCAGGTGCTGGTAGTAGTGCCGCGGCGGCGGAGGCGGGGGCGAGGGGGTCGCCTCCTCCTCGTCG	TGCAGCAGGTGCTGGTAGTAGTGCCGCGGCGGCGGAGGCGGGGGCGAGGGGGTCGCCTCCTCCTCGTCG	TRITD1Av1G017620	36752259	36756266	biotype=protein_coding.description=AP2-like
SNP	DArTSeqDW-13879641	TGCAGGCGCACGCGCCGCCCCCGCCGCCGCCGAGATCGGAAGAGCGGTTCAGCAGGAATGCCGAGACCG	TGCAGGCGCACGCGCCGCCCCCGCCGCCGCCG	TRITD1Av1G017620	36752259	36756266	biotype=protein_coding.description=AP2-like
SNP	DArTSeqDW-4009385	TGCAGCCGCAACAACTCGTCACCCAAGAGCTGTTCCCTGCCCCCGCCGCCGAGATCGGAAGAGCGGTTC	TGCAGCCGCAACAACTCGTCACCCAAGAGCTGTTCCCTGCCCCCGCCGCCG	TRITD1Av1G017620	36752259	36756266	biotype=protein_coding.description=AP2-like
PAV	DArTSeqDW-5411402	TGCAGAGTGTGTGCTGCTTCTGGAGGAGCGGGTGAGGCTGGGGGGCGGCGGCCGAGATCGGAAGAGCGG	TGCAGAGTGTGTGCTGCTTCTGGAGGAGCGGGTGAGGCTGGGGGGCGGCGGCCG	TRITD1Av1G017830	37337794	37364699	biotype=protein_coding;description=DNA
SNP	DArTSeqDW-1016328	TGCAGCACGGTCTTGAGCGCCCTCCCCGCCGTCGCGCCCACGCACATGATGAACCCGAACAGATGGAAG	TGCAGCACGGTCTTGAGCGCCCTCCCCGCCGTCGCGCCCACGCACATGATGAACCCGAACAGATGGAAG	TRITD1Av1G017860	37415274	37416550	biotype=protein_coding.description=Triose-phosphate
SNP	DArTSeqDW-1016328	TGCAGCACGGTCTTGAGCGCCCTCCCCGCCGTCGCGCCCACGCACATGATGAACCCGAACAGATGGAAG	TGCAGCACGGTCTTGAGCGCCCTCCCCGCCGTCGCGCCCACGCACATGATGAACCCGAACAGATGGAAG	TRITD1Av1G017860	37415274	37416550	biotype=protein_coding.description=Triose-phosphate
SNP	DArTSeqDW-1046579	TGCAGGGGATCCTGCTCTCCTCAGAAGAGTAATAATCATCATACTTCATTCATCACGTTGACTTGTACT	TGCAGGGGATCCTGCTCTCCTCAGAAGAGTAATAATCATCATACTTCATTCATCACGTTGACTTGTACT	TRITD1Av1G017860	37415274	37416550	biotype=protein_coding.description=Triose-phosphate
SNP	DArTSeqDW-1046856	TGCAGGGGATCCTGCTCTCCTCAGAAGAGTAATAATCATCATACTTCATTCATCACGTTGACCTATACT	TGCAGGGGATCCTGCTCTCCTCAGAAGAGTAATAATCATCATACTTCATTCATCACGTTGACCTATACT	TRITD1Av1G017860	37415274	37416550	biotype=protein_coding.description=Triose-phosphate
SNP	DArTSeqDW-4989090	TGCAGCACGGTCTTGAGCGCCCTCCCCGCCGTCGCGCCCACGCACATGATGAACCCGAAGAGGTGGAAG	TGCAGCACGGTCTTGAGCGCCCTCCCCGCCGTCGCGCCCACGCACATGATGAACCCGAAGAGGTGGAAG	TRITD1Av1G017860	37415274	37416550	biotype=protein_coding.description=Triose-phosphate
PAV	DArTSeqDW-7915681	TGCAGTTGGAGCCGTCGACTACGGGCTCAAGGCGGCGACCACGGCAGGGCACGTGTTCGGCGCGCTCAA	TGCAGTTGGAGCCGTCGACTACGGGCTCAAGGCGGCGACCACGGCAGGGCACGTGTTCGGCGCGCTCAA	TRITD1Av1G017940	37641753	37643183	biotype=protein_coding;description=Histidine
SNP	DArTSeqDW-7915681	TGCAGTTGGAGCCGTCGACTACGGGCTCAAGGCGGCGACCACGGCAGGGCACGTGTTCGGCGCGCTCAA	TGCAGTTGGAGCCGTCGACTACGGGCTCAAGGCGGCGACCACGGCAGGGCACGTGTTCGGCGCGCTCAA	TRITD1Av1G017940	37641753	37643183	biotype=protein_coding.description=Histidine
PAV	DArTSeqDW-4262163	TGCAGAAACAATGGAGAGCTTCTTGCCGAGATCGGAAGAGCGGTTCAGCAGGAATGCCGAGACCGATCT	TGCAGAAACAATGGAGAGCTTCTTGCCG	TRITD1Av1G017960	37655114	37657659	biotype=protein_coding;description=Xylulose
SNP	DArTSeqDW-1041897	TGCAGGTAGGGTATGATCCAGAGACTGGGTCATACCCAAGCTGGCTCATGTCACAGCCATACTCACACA	TGCAGGTAGGGTATGATCCAGAGACTGGGTCATACCCAAGCTGGCTCATGTCACAGCCATACTCACACA	TRITD1Av1G017960	37655114	37657659	biotype=protein_coding.description=Xylulose
PAV	DArTSeqDW-1128282	TGCAGAGCAACCAGGGGTTCGGCCTCGTCGGGTTCAGCACGTCCACGCTGGTCACGCTCGGCGCGTGCC	TGCAGAGCAACCAGGGGTTCGGCCTCGTCGGGTTCAGCACGTCCACGCTGGTCACGCTCGGCGCGTGCC	TRITD1Av1G018080	37898762	37900565	biotype=protein_coding;description=Adenine/guanine
PAV	DArTSeqDW-3022446	TGCAGAATGGTGGCCTCAACAAGGATGAGCCTTTGCTGACCGAGATCGGAAGAGCGGTTCAGCAGGAAT	TGCAGAATGGTGGCCTCAACAAGGATGAGCCTTTGCTGACCG	TRITD1Av1G018390	38905874	38907517	biotype=protein_coding;description=Serine/threonine-protein
PAV	DArTSeqDW-3944402	TGCAGCTGCATTCGCCTGAAGATCGGCTTTGTGGCTCACCGAGATCGGAAGAGCGGTTCAGCAGGAATG	TGCAGCTGCATTCGCCTGAAGATCGGCTTTGTGGCTCACCG	TRITD1Av1G018390	38905874	38907517	biotype=protein_coding;description=Serine/threonine-protein
PAV	DArTSeqDW-3960742	TGCAGCTTCACTGAAGGAGCAGCAGCAGCCCCGAGATCGGAAGAGCGGTTCAGCAGGAATGCCGAGACC	TGCAGCTTCACTGAAGGAGCAGCAGCAGCCCCG	TRITD1Av1G018390	38905874	38907517	biotype=protein_coding;description=Serine/threonine-protein
SNP	DArTSeqDW-1144745	TGCAGCTGCATTCGCCTGAAGATCGGCTTTGTGGCTCACCGGCGACAGCGACATCCGAGATCGGAAGAG	TGCAGCTGCATTCGCCTGAAGATCGGCTTTGTGGCTCACCGGCGACAGCGACATCCG	TRITD1Av1G018390	38905874	38907517	biotype=protein_coding.description=Serine/threonine-protein
SNP	DArTSeqDW-3944402	TGCAGCTGCATTCGCCTGAAGATCGGCTTTGTGGCTCACCGAGATCGGAAGAGCGGTTCAGCAGGAATG	TGCAGCTGCATTCGCCTGAAGATCGGCTTTGTGGCTCACCG	TRITD1Av1G018390	38905874	38907517	biotype=protein_coding.description=Serine/threonine-protein
SNP	DArTSeqDW-5358475	TGCAGGTGTGACGATGGCAAAGTGCACCGAGATCGGAAGAGCGGTTCAGCAGGAATGCCGAGACCGATC	TGCAGGTGTGACGATGGCAAAGTGCACCG	TRITD1Av1G018390	38905874	38907517	biotype=protein_coding.description=Serine/threonine-protein
SNP	DArTSeqDW-1093186	TGCAGGGCGTACAGCATGGATGTAGCCGCGGCGATGATCTCCTGGACGACGGCGCTGGCTCCGAGATCG	TGCAGGGCGTACAGCATGGATGTAGCCGCGGCGATGATCTCCTGGACGACGGCGCTGGCTCCG	TRITD1Av1G018570	39376822	39377976	biotype=protein_coding.description=Zinc
PAV	DArTSeqDW-1206240	TGCAGCCTGCGCTTTCTTCAGATCTTCCTCAAGCGATGCTACCCGAGCTTTAGACTCACTGAGTTCTAT	TGCAGCCTGCGCTTTCTTCAGATCTTCCTCAAGCGATGCTACCCGAGCTTTAGACTCACTGAGTTCTAT	TRITD1Av1G018720	39746669	39749397	biotype=protein_coding;description=Interactor
SNP	DArTSeqDW-2263248	TGCAGCGCGTTCTCCTTGTCCATCATGTTCGCCTTGAGCTCCGCGATGTCTGTGATCGACTTCATCAGC	TGCAGCGCGTTCTCCTTGTCCATCATGTTCGCCTTGAGCTCCGCGATGTCTGTGATCGACTTCATCAGC	TRITD1Av1G018720	39746669	39749397	biotype=protein_coding.description=Interactor
PAV	DArTSeqDW-1266065	TGCAGCTGCGGTGGCGGCGGCGAGGCTGGCTAGCAGAAGGAGGGAGATGGGAACGAAGGACAGCCGAGA	TGCAGCTGCGGTGGCGGCGGCGAGGCTGGCTAGCAGAAGGAGGGAGATGGGAACGAAGGACAGCCGAGA	TRITD1Av1G018890	39924720	39925326	biotype=protein_coding;description=2-oxoglutarate
PAV	DArTSeqDW-7488074	TGCAGCGGCGGCGAGGCTAGCTAGCAGAAGGAGGGAGATGGGGACGAAGGACAGCCGAGATCGGAAGAG	TGCAGCGGCGGCGAGGCTAGCTAGCAGAAGGAGGGAGATGGGGACGAAGGACAGCCG	TRITD1Av1G018890	39924720	39925326	biotype=protein_coding;description=2-oxoglutarate
SNP	DArTSeqDW-992543	TGCAGAAGAAGAACCTGGAGGAGCCTCACTCTCGTGCCGAGGTAGATTAACCCGACCGAGATCGGAAGA	TGCAGAAGAAGAACCTGGAGGAGCCTCACTCTCGTGCCGAGGTAGATTAACCCGACCG	TRITD1Av1G018890	39924720	39925326	biotype=protein_coding.description=2-oxoglutarate
SNP	DArTSeqDW-992543	TGCAGAAGAAGAACCTGGAGGAGCCTCACTCTCGCGCCGAGGTAGATTAACCCGACCGAGATCGGAAGA	TGCAGAAGAAGAACCTGGAGGAGCCTCACTCTCGCGCCGAGGTAGATTAACCCGACCG	TRITD1Av1G018890	39924720	39925326	biotype=protein_coding.description=2-oxoglutarate
PAV	DArTSeqDW-1096247	TGCAGCGGGTACACCACCACCACCGCGTGCGGCTTGGCCTTGCCGCCGCCGCTCATCGCTGCTAAGCCG	TGCAGCGGGTACACCACCACCACCGCGTGCGGCTTGGCCTTGCCGCCGCCGCTCATCGCTGCTAAGCCG	TRITD1Av1G019080	40276221	40280653	biotype=protein_coding;description=Glycosyltransferase
PAV	DArTSeqDW-1264623	TGCAGCGGGTACACCACCACCACCGCGTGCGGCTTGGCCTTGCCGCCGCCGCTCGTGGCTCCTACGCCG	TGCAGCGGGTACACCACCACCACCGCGTGCGGCTTGGCCTTGCCGCCGCCGCTCGTGGCTCCTACGCCG	TRITD1Av1G019080	40276221	40280653	biotype=protein_coding;description=Glycosyltransferase
SNP	DArTSeqDW-1266554	TGCAGGGCCATGTCATCCCCGTCACGCACCTCGCGCTGCGGCTGGCGGCGCGGGGCTTCGCCGTCACGG	TGCAGGGCCATGTCATCCCCGTCACGCACCTCGCGCTGCGGCTGGCGGCGCGGGGCTTCGCCGTCACGG	TRITD1Av1G019080	40276221	40280653	biotype=protein_coding.description=Glycosyltransferase
SNP	DArTSeqDW-1092419	TGCAGGACCTGCCCGAGGAGCAGCGCGCGGACGCGGTGAGCAGCATGGTGTACGAGGCGGCGGCGCGCG	TGCAGGACCTGCCCGAGGAGCAGCGCGCGGACGCGGTGAGCAGCATGGTGTACGAGGCGGCGGCGCGCG	TRITD1Av1G019250	40620780	40621427	biotype=protein_coding.description=LOB
SNP	DArTSeqDW-1092419	TGCAGGACCTGCCCGAGGAGCAGCGCGCGGACGCGGTGAGCAGCATGGTGTACGAGGCGGCGGCGCGCG	TGCAGGACCTGCCCGAGGAGCAGCGCGCGGACGCGGTGAGCAGCATGGTGTACGAGGCGGCGGCGCGCG	TRITD1Av1G019250	40620780	40621427	biotype=protein_coding.description=LOB
PAV	DArTSeqDW-1010408	TGCAGAAACAGCGCCTCCAAAACATGGCAGGCAGAGAGCAACACGTCCATGGCTTCCTCCGAGATTGAA	TGCAGAAACAGCGCCTCCAAAACATGGCAGGCAGAGAGCAACACGTCCATGGCTTCCTCCG	TRITD1Av1G019850	42066928	42072632	biotype=protein_coding;description=F-box
PAV	DArTSeqDW-1379240	TGCAGTTACTGCCTTGGAGCATCGCGATGACACGAACATCGCCCAACCATCCAAGCCCTGGACCTTCTT	TGCAGTTACTGCCTTGGAGCATCGCGATGACACGAACATCGCCCAACCATCCAAGCCCTGGACCTTCTT	TRITD1Av1G020590	43895195	43896127	biotype=protein_coding;description=F-box
PAV	DArTSeqDW-1864498	TGCAGCAAGCCATGGAGCTCGAGAGGACTGCGTTTACTTCGCGCACCAGTGGGGTCGGAGAGACCCGAG	TGCAGCAAGCCATGGAGCTCGAGAGGACTGCGTTTACTTCGCGCACCAGTGGGGTCGGAGAGACCCGAG	TRITD1Av1G020590	43895195	43896127	biotype=protein_coding;description=F-box
PAV	DArTSeqDW-3938968	TGCAGCAAGCCATGGAGCTCGAGAGGACTGCGTCTACTTCGCGCACCGAGATCGGAAGAGCGGTTCAGC	TGCAGCAAGCCATGGAGCTCGAGAGGACTGCGTCTACTTCGCGCACCG	TRITD1Av1G020590	43895195	43896127	biotype=protein_coding;description=F-box
PAV	DArTSeqDW-5581818	TGCAGGAGCTCGTATCGGGCATTCACGTTGCAAGCTGTCAGGAGAGCTGCTAGCTCGGGGAGAGGAGTC	TGCAGGAGCTCGTATCGGGCATTCACGTTGCAAGCTGTCAGGAGAGCTGCTAGCTCGGGGAGAGGAGTC	TRITD1Av1G020590	43895195	43896127	biotype=protein_coding;description=F-box
PAV	DArTSeqDW-994242	TGCAGGAGCTCGTATCGGGCATTCACGTTGCAAGCTGCCATGAGAGCTGCTAGCTCGGGGAGAGGAGTC	TGCAGGAGCTCGTATCGGGCATTCACGTTGCAAGCTGCCATGAGAGCTGCTAGCTCGGGGAGAGGAGTC	TRITD1Av1G020590	43895195	43896127	biotype=protein_coding;description=F-box
SNP	DArTSeqDW-1210094	TGCAGGAGCTCGTATCGGGCATTCACGTTGCAAGCAGCCAGGAGAGCAGCTAGCTCGGGGAGAGGAGTC	TGCAGGAGCTCGTATCGGGCATTCACGTTGCAAGCAGCCAGGAGAGCAGCTAGCTCGGGGAGAGGAGTC	TRITD1Av1G020590	43895195	43896127	biotype=protein_coding.description=F-box
SNP	DArTSeqDW-1379240	TGCAGTTACTGCCTTGGAGCATCGCGATGACACGAACATCGCCCAACCATCCAAGCCCTGGACCTTCTT	TGCAGTTACTGCCTTGGAGCATCGCGATGACACGAACATCGCCCAACCATCCAAGCCCTGGACCTTCTT	TRITD1Av1G020590	43895195	43896127	biotype=protein_coding.description=F-box
SNP	DArTSeqDW-1379240	TGCAGTTACTGCCTTGGAGCATCGCGATGACACGAACATCGCCCAACCATCCAAGCCCTGGACCTTCTT	TGCAGTTACTGCCTTGGAGCATCGCGATGACACGAACATCGCCCAACCATCCAAGCCCTGGACCTTCTT	TRITD1Av1G020590	43895195	43896127	biotype=protein_coding.description=F-box
SNP	DArTSeqDW-1864498	TGCAGCAAGCCATGGAGCTCGAGAGGACTGCGTTTACTTCGCGCACCAGTGGGGTCGGAGAGACCCGAG	TGCAGCAAGCCATGGAGCTCGAGAGGACTGCGTTTACTTCGCGCACCAGTGGGGTCGGAGAGACCCGAG	TRITD1Av1G020590	43895195	43896127	biotype=protein_coding.description=F-box
SNP	DArTSeqDW-5581818	TGCAGGAGCTCGTATCGGGCATTCACGTTGCAAGCTGTCAGGAGAGCTGCTAGCTCGGGGAGAGGAGTC	TGCAGGAGCTCGTATCGGGCATTCACGTTGCAAGCTGTCAGGAGAGCTGCTAGCTCGGGGAGAGGAGTC	TRITD1Av1G020590	43895195	43896127	biotype=protein_coding.description=F-box
SNP	DArTSeqDW-986932	TGCAGTTGCGGCCTTGGAGCATCGCGACGACACGAACATCGCCCAACCATCCAAGCCCTGGACCTTCTT	TGCAGTTGCGGCCTTGGAGCATCGCGACGACACGAACATCGCCCAACCATCCAAGCCCTGGACCTTCTT	TRITD1Av1G020590	43895195	43896127	biotype=protein_coding.description=F-box
SNP	DArTSeqDW-994242	TGCAGGAGCTCGTATCGGGCATTCACGTTGCAAGCTGCCATGAGAGCTGCTAGCTCGGGGAGAGGAGTC	TGCAGGAGCTCGTATCGGGCATTCACGTTGCAAGCTGCCATGAGAGCTGCTAGCTCGGGGAGAGGAGTC	TRITD1Av1G020590	43895195	43896127	biotype=protein_coding.description=F-box
SNP	DArTSeqDW-1106684	TGCAGCACCAGTGGCCGCGCCGACGAGCACCGCATCTCTTCCGCTTCGTCTTCCTCCTCCTCGTCGTCG	TGCAGCACCAGTGGCCGCGCCGACGAGCACCGCATCTCTTCCGCTTCGTCTTCCTCCTCCTCGTCGTCG	TRITD1Av1G021580	46566306	46566941	biotype=protein_coding.description=P-loop
SNP	DArTSeqDW-1106684	TGCAGCACCAGTGGCCGCGCCGACGAGCACCGCATCTCTTCCGCTTCGTCTTCCTCCTCCTCCTCGTCG	TGCAGCACCAGTGGCCGCGCCGACGAGCACCGCATCTCTTCCGCTTCGTCTTCCTCCTCCTCCTCGTCG	TRITD1Av1G021580	46566306	46566941	biotype=protein_coding.description=P-loop
PAV	DArTSeqDW-100000732	TGCAGGACCGCCCTCCGCGGCGGGCCTCCACGCCGTGTCGCGCACCCTGCCGAGGAGGCGCGGCACGCC	TGCAGGACCGCCCTCCGCGGCGGGCCTCCACGCCGTGTCGCGCACCCTGCCGAGGAGGCGCGGCACGCC	TRITD1Av1G021930	47131926	47136409	biotype=protein_coding;description=p-loop
SNP	DArTSeqDW-2250116	TGCAGCCTCGAATTGGGGTCGGTTCCGAAGGTCTCGGCGAGGAGCTGGTAGCTCTCTACAAGCTCCAGC	TGCAGCCTCGAATTGGGGTCGGTTCCGAAGGTCTCGGCGAGGAGCTGGTAGCTCTCTACAAGCTCCAGC	TRITD1Av1G021930	47131926	47136409	biotype=protein_coding.description=p-loop
SNP	DArTSeqDW-3222323	TGCAGCCTAGAATTGGGGTCGGTTCCGAAGGTCTCGGCGAGGAGCTGGTAGCTCTCAACGAGCTCCAGC	TGCAGCCTAGAATTGGGGTCGGTTCCGAAGGTCTCGGCGAGGAGCTGGTAGCTCTCAACGAGCTCCAGC	TRITD1Av1G021930	47131926	47136409	biotype=protein_coding.description=p-loop
SNP	DArTSeqDW-981621	TGCAGATTCTTCCAGTGAAAATAGCAAAGAAGAGCTCGGATCAGGGCGCTCAGGGGCCGACGTCCACCA	TGCAGATTCTTCCAGTGAAAATAGCAAAGAAGAGCTCGGATCAGGGCGCTCAGGGGCCGACGTCCACCA	TRITD1Av1G021930	47131926	47136409	biotype=protein_coding.description=p-loop
SNP	DArTSeqDW-981621	TGCAGATTCTTCCAGTGAAAATAGCAAAGAAGAGCTCGGATCAGGGCGCTCAGGGGCCGACGTCCACCA	TGCAGATTCTTCCAGTGAAAATAGCAAAGAAGAGCTCGGATCAGGGCGCTCAGGGGCCGACGTCCACCA	TRITD1Av1G021930	47131926	47136409	biotype=protein_coding.description=p-loop
SNP	DArTSeqDW-981621	TGCAGATTCTTCCAGTGAAAATAGCAAAGAAGAGCTCGGATCAGGGCGCTCAGGGGCCGACGTCCACCA	TGCAGATTCTTCCAGTGAAAATAGCAAAGAAGAGCTCGGATCAGGGCGCTCAGGGGCCGACGTCCACCA	TRITD1Av1G021930	47131926	47136409	biotype=protein_coding.description=p-loop
PAV	DArTSeqDW-1213162	TGCAGGAAGCTGAGTCTGGCGCACGGGCGAGGGCGGCAAGGAAGCCGCCCAGGGAGCGCTCCTGGACCG	TGCAGGAAGCTGAGTCTGGCGCACGGGCGAGGGCGGCAAGGAAGCCGCCCAGGGAGCGCTCCTGGACCG	TRITD1Av1G022030	47228393	47229919	biotype=protein_coding;description=Pentatricopeptide
SNP	DArTSeqDW-1011620	TGCAGAGATGGCCCCGCCCTCGCCATCGCCCTCTTCAACCGCGTATGCCGAGAAGAAGCAGGCAGGCCG	TGCAGAGATGGCCCCGCCCTCGCCATCGCCCTCTTCAACCGCGTATGCCGAGAAGAAGCAGGCAGGCCG	TRITD1Av1G022030	47228393	47229919	biotype=protein_coding.description=Pentatricopeptide
SNP	DArTSeqDW-1011620	TGCAGAGATGGCCCCGCCCTCGCCATCGCCCTCTTCAACCGCGTATGCCGAGAAGAAGCAGGCCGGCCG	TGCAGAGATGGCCCCGCCCTCGCCATCGCCCTCTTCAACCGCGTATGCCGAGAAGAAGCAGGCCGGCCG	TRITD1Av1G022030	47228393	47229919	biotype=protein_coding.description=Pentatricopeptide
SNP	DArTSeqDW-1213162	TGCAGGAAGCTGAGTCTGGCGCACGGGCGAGGGCGGCAAGGAAGCCGCCCAGGGAGCGCTCCTGGACCG	TGCAGGAAGCTGAGTCTGGCGCACGGGCGAGGGCGGCAAGGAAGCCGCCCAGGGAGCGCTCCTGGACCG	TRITD1Av1G022030	47228393	47229919	biotype=protein_coding.description=Pentatricopeptide
SNP	DArTSeqDW-1318644	TGCAGGCAGCCGAGTCTGGCGCACGGGCGAGGGCGGCAAGGAAGCCGCCCAGGGAGCGCTCGTGGACCG	TGCAGGCAGCCGAGTCTGGCGCACGGGCGAGGGCGGCAAGGAAGCCGCCCAGGGAGCGCTCGTGGACCG	TRITD1Av1G022030	47228393	47229919	biotype=protein_coding.description=Pentatricopeptide
PAV	DArTSeqDW-992176	TGCAGGCCTCGGAGGGCGTGGCACGGGTGAGGGCGGCAAGGAATCCGTTGAGGGGGCGGTCGGGGACCG	TGCAGGCCTCGGAGGGCGTGGCACGGGTGAGGGCGGCAAGGAATCCGTTGAGGGGGCGGTCGGGGACCG	TRITD1Av1G022080	47277430	47290407	biotype=protein_coding;description=Pentatricopeptide
SNP	DArTSeqDW-1116463	TGCAGAGACGGCCCTGCTCTCGCCCTCTCCCTCTTCAACCGTGTCTACCGAGAAGAAGCCGGCATGCGG	TGCAGAGACGGCCCTGCTCTCGCCCTCTCCCTCTTCAACCGTGTCTACCGAGAAGAAGCCGGCATGCGG	TRITD1Av1G022080	47277430	47290407	biotype=protein_coding.description=Pentatricopeptide
SNP	DArTSeqDW-992176	TGCAGGCCTCGGAGGGCGTGGCACGGGTGAGGGCGGCAAGGAATCCGTTGAGGGGGCGGTCGGGGACCG	TGCAGGCCTCGGAGGGCGTGGCACGGGTGAGGGCGGCAAGGAATCCGTTGAGGGGGCGGTCGGGGACCG	TRITD1Av1G022080	47277430	47290407	biotype=protein_coding.description=Pentatricopeptide
PAV	DArTSeqDW-1090273	TGCAGAGACGGCCCCTCCCTCGCCCTCACCCTCTTCAACCGTGTCTGCCGAGAAGAAGCCGAGATCGGA	TGCAGAGACGGCCCCTCCCTCGCCCTCACCCTCTTCAACCGTGTCTGCCGAGAAGAAGCCG	TRITD1Av1G022090	47342421	47370004	biotype=protein_coding;description=Pentatricopeptide
PAV	DArTSeqDW-1266903	TGCAGAGACGGCCCCTCCTCGCCCTCACCCTCTTCAACCGTGTCTGCCGAGAAGAAGCCGAGATCGGAA	TGCAGAGACGGCCCCTCCTCGCCCTCACCCTCTTCAACCGTGTCTGCCGAGAAGAAGCCG	TRITD1Av1G022090	47342421	47370004	biotype=protein_coding;description=Pentatricopeptide
SNP	DArTSeqDW-100047073	TGCAGAGACGGCCCCTCCCTTGCCCTCACGTTCTTCAACAGCGTATGGCGAGAAGAAGCCGGCCGGCGG	TGCAGAGACGGCCCCTCCCTTGCCCTCACGTTCTTCAACAGCGTATGGCGAGAAGAAGCCGGCCGGCGG	TRITD1Av1G022090	47342421	47370004	biotype=protein_coding.description=Pentatricopeptide
SNP	DArTSeqDW-1026708	TGCAGAGACGGCCCCTCCCTCGCCCTCACCCTCTTCAACCGTGTCTGCCGAGAAGAAGCCGGCATGCGG	TGCAGAGACGGCCCCTCCCTCGCCCTCACCCTCTTCAACCGTGTCTGCCGAGAAGAAGCCGGCATGCGG	TRITD1Av1G022090	47342421	47370004	biotype=protein_coding.description=Pentatricopeptide
SNP	DArTSeqDW-1090082	TGCAGGCTTCAGAGGATGCAGCACGGCCGAGGGCGGCAAGGAATCCTTCAAGGGAGCGCTCGGGAACCG	TGCAGGCTTCAGAGGATGCAGCACGGCCGAGGGCGGCAAGGAATCCTTCAAGGGAGCGCTCGGGAACCG	TRITD1Av1G022090	47342421	47370004	biotype=protein_coding.description=Pentatricopeptide
SNP	DArTSeqDW-1094893	TGCAGAGACGGCCCCTCCCTTGCCCTCACGCTCTTCAACCGCGTATGGCGAGAAGAAGCCGGCCGAGAT	TGCAGAGACGGCCCCTCCCTTGCCCTCACGCTCTTCAACCGCGTATGGCGAGAAGAAGCCGGCCGAGAT	TRITD1Av1G022090	47342421	47370004	biotype=protein_coding.description=Pentatricopeptide
SNP	DArTSeqDW-1159438	TGCAGAGACGGCCCCTCCCTTGCCCTCACTCTCTTCAACCGTCTCTGCCGAGAAGAAGCCGGCCGGCGG	TGCAGAGACGGCCCCTCCCTTGCCCTCACTCTCTTCAACCGTCTCTGCCGAGAAGAAGCCGGCCGGCGG	TRITD1Av1G022090	47342421	47370004	biotype=protein_coding.description=Pentatricopeptide
SNP	DArTSeqDW-12777135	TGCAGAGACGGCCCCTCCCTTGCCCTCACGTTCTTCAACAGCGTATGGCGAGAAGAAGCCGGCCGAGAT	TGCAGAGACGGCCCCTCCCTTGCCCTCACGTTCTTCAACAGCGTATGGCGAGAAGAAGCCGGCCGAGAT	TRITD1Av1G022090	47342421	47370004	biotype=protein_coding.description=Pentatricopeptide
SNP	DArTSeqDW-5582762	TGCAGAGACGGCCCCTCCCTTGCCCTCACGTTCTTCAACAGCGTATGGCGAGAAGAAGCCGAGATCGGA	TGCAGAGACGGCCCCTCCCTTGCCCTCACGTTCTTCAACAGCGTATGGCGAGAAGAAGCCG	TRITD1Av1G022090	47342421	47370004	biotype=protein_coding.description=Pentatricopeptide
SNP	DArTSeqDW-5582762	TGCAGAGACGGCCCCTCCCTTGCCCTCACGTTCTTCAACAGCGTATGGCGAGAAGAAGCCGAGATCGGA	TGCAGAGACGGCCCCTCCCTTGCCCTCACGTTCTTCAACAGCGTATGGCGAGAAGAAGCCG	TRITD1Av1G022090	47342421	47370004	biotype=protein_coding.description=Pentatricopeptide
SNP	DArTSeqDW-996098	TGCAGAGACGGCCCCTCCCTTGCCCTCACGCTCTTCAACCGCGTATGGCGAGAAGAAGCCGGCCGGCGG	TGCAGAGACGGCCCCTCCCTTGCCCTCACGCTCTTCAACCGCGTATGGCGAGAAGAAGCCGGCCGGCGG	TRITD1Av1G022090	47342421	47370004	biotype=protein_coding.description=Pentatricopeptide
SNP	DArTSeqDW-4009242	TGCAGCATGGAGGAGCACGTCGTGGTCGAGCCCTTGGCCAGCCAGAGCCCCGCCCCGATGACCGAGATC	TGCAGCATGGAGGAGCACGTCGTGGTCGAGCCCTTGGCCAGCCAGAGCCCCGCCCCGATGACCG	TRITD1Av1G022100	47374116	47376035	biotype=protein_coding.description=Tetraspanin
PAV	DArTSeqDW-4393975	TGCAGCTGCTGGCCCAGCTGCTCGACGAGGTGACCGCGCTCTCGCCGTCCATCACTTCCCTGAGAAGAG	TGCAGCTGCTGGCCCAGCTGCTCGACGAGGTGACCGCGCTCTCGCCGTCCATCACTTCCCTGAGAAGAG	TRITD1Av1G022180	47499199	47500839	biotype=protein_coding;description=neuronal
SNP	DArTSeqDW-1095209	TGCAGGACGATGGAGGCGCCCTCGGCCTCGGGGGAGGCGGCGAGGGGGATGGATGCCGTGGCGGTGCCG	TGCAGGACGATGGAGGCGCCCTCGGCCTCGGGGGAGGCGGCGAGGGGGATGGATGCCGTGGCGGTGCCG	TRITD1Av1G022180	47499199	47500839	biotype=protein_coding.description=neuronal
PAV	DArTSeqDW-1100960	TGCAGCACCCACCCAGCCCATGTGTTGCACGGACGACAAGCCTCCGCGTGGACGCGGTACAGCCTACCC	TGCAGCACCCACCCAGCCCATGTGTTGCACGGACGACAAGCCTCCGCGTGGACGCGGTACAGCCTACCC	TRITD1Av1G022640	48812191	48815968	biotype=protein_coding;description=CsAtPR5
PAV	DArTSeqDW-4409035	TGCAGGCGCTCGATCCCACCGAGTACTGGGAGGCCGTCGATGCCAGGAGGCACCGAGATCGGAAGAGCG	TGCAGGCGCTCGATCCCACCGAGTACTGGGAGGCCGTCGATGCCAGGAGGCACCG	TRITD1Av1G022640	48812191	48815968	biotype=protein_coding;description=CsAtPR5
SNP	DArTSeqDW-2267176	TGCAGGCGCTCGACCCCACCGACTATTGGGAGGCCGTCGATGCCAGGAGGCACCGAGATCGGAAGAGCG	TGCAGGCGCTCGACCCCACCGACTATTGGGAGGCCGTCGATGCCAGGAGGCACCG	TRITD1Av1G022640	48812191	48815968	biotype=protein_coding.description=CsAtPR5
SNP	DArTSeqDW-4409035	TGCAGGCGCTCGATCCCACCGAGTACTGGGAGGCCGTCGATGCCAGGAGGCACCGAGATCGGAAGAGCG	TGCAGGCGCTCGATCCCACCGAGTACTGGGAGGCCGTCGATGCCAGGAGGCACCG	TRITD1Av1G022640	48812191	48815968	biotype=protein_coding.description=CsAtPR5
PAV	DArTSeqDW-1058809	TGCAGAATCTGTTTCGCCTACTGAGTCCCTCGTACGATGCCTTTTCTCTACTATTTGTTGATCTTCCAA	TGCAGAATCTGTTTCGCCTACTGAGTCCCTCGTACGATGCCTTTTCTCTACTATTTGTTGATCTTCCAA	TRITD1Av1G022710	48886999	48887777	biotype=protein_coding;gene_id=TRITD1Av1G022710;logic_name=gff3_hc_genes
PAV	DArTSeqDW-1102229	TGCAGTATATGCAGATGCGAAGGGCACAAACGAACTACATGCCCTGGGAGACGGGATGCCGTGAAGACA	TGCAGTATATGCAGATGCGAAGGGCACAAACGAACTACATGCCCTGGGAGACGGGATGCCGTGAAGACA	TRITD1Av1G022710	48886999	48887777	biotype=protein_coding;gene_id=TRITD1Av1G022710;logic_name=gff3_hc_genes
PAV	DArTSeqDW-981645	TGCAGTATATGCAGATGCGAAGGGCACAAACAAACTACATGCCCTGAGAGACGGGATGCCCTGAAGAAA	TGCAGTATATGCAGATGCGAAGGGCACAAACAAACTACATGCCCTGAGAGACGGGATGCCCTGAAGAAA	TRITD1Av1G022710	48886999	48887777	biotype=protein_coding;gene_id=TRITD1Av1G022710;logic_name=gff3_hc_genes
SNP	DArTSeqDW-1058809	TGCAGAATCTGTTTCGCCTACTGAGTCCCTCGTACGATGCCTTTTCTCTACTATTTGTTGATCTTCCAA	TGCAGAATCTGTTTCGCCTACTGAGTCCCTCGTACGATGCCTTTTCTCTACTATTTGTTGATCTTCCAA	TRITD1Av1G022710	48886999	48887777	biotype=protein_coding.gene_id=TRITD1Av1G022710.logic_name=gff3_hc_genes
PAV	DArTSeqDW-1235152	TGCAGCGACGCCAACGCCGCCCTCAATCCTCGCCGTGGGGTAAGCTCGCCACCTGCCTAGTGCCTACAC	TGCAGCGACGCCAACGCCGCCCTCAATCCTCGCCGTGGGGTAAGCTCGCCACCTGCCTAGTGCCTACAC	TRITD1Av1G022990	49683074	49690796	biotype=protein_coding;description=Phosphoinositide
SNP	DArTSeqDW-1235152	TGCAGCGACGCCAACGCCGCCCTCAATCCTCGCCGTGGGGTAAGCTCGCCACCTGCCTAGTGCCTACAC	TGCAGCGACGCCAACGCCGCCCTCAATCCTCGCCGTGGGGTAAGCTCGCCACCTGCCTAGTGCCTACAC	TRITD1Av1G022990	49683074	49690796	biotype=protein_coding.description=Phosphoinositide
PAV	DArTSeqDW-1265456	TGCAGCCTTCCTGGAACATGGTGACCGCCCTTTCCCCGTCGGATTCCCCGCCGAGATCGGAAGAGCGGT	TGCAGCCTTCCTGGAACATGGTGACCGCCCTTTCCCCGTCGGATTCCCCGCCG	TRITD1Av1G023430	50416665	50421755	biotype=protein_coding;description=RRP15-like
PAV	DArTSeqDW-26672231	TGCAGTTCCAAGATCCACTGTTTATCGGTCATGTCCCATTGCTGGAGGCTGTAAGCCTCACAAATCTCG	TGCAGTTCCAAGATCCACTGTTTATCGGTCATGTCCCATTGCTGGAGGCTGTAAGCCTCACAAATCTCG	TRITD1Av1G023480	50443986	50445251	biotype=protein_coding;description=Disease
SNP	DArTSeqDW-1128967	TGCAGCGGCGGCTTCGTCCTCGGCGTTGGGCTGCATCCCCCGCATGACCACCGCCGAGATCGGAAGAGC	TGCAGCGGCGGCTTCGTCCTCGGCGTTGGGCTGCATCCCCCGCATGACCACCGCCG	TRITD1Av1G023490	50494990	50495539	biotype=protein_coding.description=golgin
PAV	DArTSeqDW-4406116	TGCAGCGGCGGCGGCGGCAGCGTTGGCGGCGCACCCCGAGATCGGAAGAGCGGTTCAGCAGGAATGCCG	TGCAGCGGCGGCGGCGGCAGCGTTGGCGGCGCACCCCG	TRITD1Av1G023760	51027143	51032099	biotype=protein_coding;description=Chaperone
PAV	DArTSeqDW-1090640	TGCAGGCGCAAGGAACCTCGGTGTGTTCCTTGAAGTTGAAGGACGACGGCCCGCTGCGCTGCCGCGTCA	TGCAGGCGCAAGGAACCTCGGTGTGTTCCTTGAAGTTGAAGGACGACGGCCCGCTGCGCTGCCGCGTCA	TRITD1Av1G023830	51417949	51420501	biotype=protein_coding;description=Kinase
SNP	DArTSeqDW-1027289	TGCAGAAGCCGAAGACGAAGCAGTAGATGATGGAGCAGATGCCAGCGAAGACACCGACCGCGCCTACGA	TGCAGAAGCCGAAGACGAAGCAGTAGATGATGGAGCAGATGCCAGCGAAGACACCGACCGCGCCTACGA	TRITD1Av1G023830	51417949	51420501	biotype=protein_coding.description=Kinase
SNP	DArTSeqDW-1020717	TGCAGGTAGTCCAGCTTCGCCTTCTCCAGTTCCGCCATCACGCGATCCGCCTTGTATATCCGAGATCGG	TGCAGGTAGTCCAGCTTCGCCTTCTCCAGTTCCGCCATCACGCGATCCGCCTTGTATATCCG	TRITD1Av1G024000	51633542	51636384	biotype=protein_coding.description=electron
SNP	DArTSeqDW-1020717	TGCAGGTAGTCCAGCTTCGCCTTCTCCAGTTCCGCCATCACGCGATCCGCCTTGTATATCCGAGATCGG	TGCAGGTAGTCCAGCTTCGCCTTCTCCAGTTCCGCCATCACGCGATCCGCCTTGTATATCCG	TRITD1Av1G024000	51633542	51636384	biotype=protein_coding.description=electron
SNP	DArTSeqDW-22841005	TGCAGGTTCCCGGACCTGGCGAGGCTGCCGGACTTGTCCATCTCCGCCGCCCGCGACGACCGAGATCGG	TGCAGGTTCCCGGACCTGGCGAGGCTGCCGGACTTGTCCATCTCCGCCGCCCGCGACGACCG	TRITD1Av1G024000	51633542	51636384	biotype=protein_coding.description=electron
SNP	DArTSeqDW-4393742	TGCAGGCGCTCAGCGGCGTCCTGGAGATCTTCCAGGTGGCCGAGATCGGAAGAGCGGTTCAGCAGGAAT	TGCAGGCGCTCAGCGGCGTCCTGGAGATCTTCCAGGTGGCCG	TRITD1Av1G025160	54508484	54508936	biotype=protein_coding.description=BZIP
SNP	DArTSeqDW-3947675	TGCAGCATGCAAAATGGATTTGGACACAGACGGACCTTGCGGCATTCGATGTAGGCGGAGAGGAGGGAG	TGCAGCATGCAAAATGGATTTGGACACAGACGGACCTTGCGGCATTCGATGTAGGCGGAGAGGAGGGAG	TRITD1Av1G025170	54511454	54518464	biotype=protein_coding.description=Homeobox
PAV	DArTSeqDW-1213109	TGCAGGCCGTGCGGCTCGTGGGCACGATTCCGACGGAGTTGGGGCGCCTGAGAGCTCTCACCTTCTTGG	TGCAGGCCGTGCGGCTCGTGGGCACGATTCCGACGGAGTTGGGGCGCCTGAGAGCTCTCACCTTCTTGG	TRITD1Av1G025500	55094525	55098424	biotype=protein_coding;description=Leucine-rich
PAV	DArTSeqDW-7329040	TGCAGGCCGTGCGGCTCGTGGGTACGATTCCGCCGAGATCGGAAGAGCGGTTCAGCAGGAATGCCGAGA	TGCAGGCCGTGCGGCTCGTGGGTACGATTCCGCCG	TRITD1Av1G025500	55094525	55098424	biotype=protein_coding;description=Leucine-rich
SNP	DArTSeqDW-1265180	TGCAGGTCCAGCCGCCGCAGCGCGGCGAGCTTGGCGAGGGAGCCCGGGATCCGCCCACCGAGCGGGTTG	TGCAGGTCCAGCCGCCGCAGCGCGGCGAGCTTGGCGAGGGAGCCCGGGATCCGCCCACCGAGCGGGTTG	TRITD1Av1G025500	55094525	55098424	biotype=protein_coding.description=Leucine-rich
SNP	DArTSeqDW-3031252	TGCAGGTCCAGCCGCCGCAGCGCGGCGAGCTTGGCGAGGGACCCCGAGATCGGAAGAGCGGTTCAGCAG	TGCAGGTCCAGCCGCCGCAGCGCGGCGAGCTTGGCGAGGGACCCCG	TRITD1Av1G025500	55094525	55098424	biotype=protein_coding.description=Leucine-rich
SNP	DArTSeqDW-1121428	TGCAGGCCAACCCCGTCCCCGAGCGTTCCTTCAACGACTTCCTTGCCGCGCTCGCCCGAGATCGGAAGA	TGCAGGCCAACCCCGTCCCCGAGCGTTCCTTCAACGACTTCCTTGCCGCGCTCGCCCG	TRITD1Av1G025760	55525528	55527169	biotype=protein_coding.description=Pentatricopeptide
SNP	DArTSeqDW-1012924	TGCAGAGGAGAAGGCCGTTGCAGCTGTCCAAGAGAAAAATGCGTTTGTGGACTGGCAGGAAGTCAAGTG	TGCAGAGGAGAAGGCCGTTGCAGCTGTCCAAGAGAAAAATGCGTTTGTGGACTGGCAGGAAGTCAAGTG	TRITD1Av1G025880	55636547	55637767	biotype=protein_coding.description=F-box
SNP	DArTSeqDW-1255148	TGCAGCTGTTGTGCTGCCGGGGAATTGGATATGATATATTACCATCAGTTTGTGTGTAATCCTGCTACA	TGCAGCTGTTGTGCTGCCGGGGAATTGGATATGATATATTACCATCAGTTTGTGTGTAATCCTGCTACA	TRITD1Av1G025880	55636547	55637767	biotype=protein_coding.description=F-box
PAV	DArTSeqDW-3948985	TGCAGGTGTTACGGAACCCAACTTAGTACCGAGATCGGAAGAGCGGTTCAGCAGGAATGCCGAGACCGA	TGCAGGTGTTACGGAACCCAACTTAGTACCG	TRITD1Av1G025890	55645828	55646994	biotype=protein_coding;description=F-box
PAV	DArTSeqDW-1151796	TGCAGCGCGTACTGGACGCCGTCCACGTCGCCCGCCGCCGCGAGCCTCCTGACGGTGGCCTCATGGGCC	TGCAGCGCGTACTGGACGCCGTCCACGTCGCCCGCCGCCGCGAGCCTCCTGACGGTGGCCTCATGGGCC	TRITD1Av1G026180	56055065	56056978	biotype=protein_coding;description=Pentatricopeptide
SNP	DArTSeqDW-1713653	TGCAGGCAGTTCAGGATGCGGGAGGTGCTCTCGGTTATCGACGAGATGATTCACCGAGATCGGAAGAGC	TGCAGGCAGTTCAGGATGCGGGAGGTGCTCTCGGTTATCGACGAGATGATTCACCG	TRITD1Av1G026180	56055065	56056978	biotype=protein_coding.description=Pentatricopeptide
SNP	DArTSeqDW-100027455	TGCAGGGCAGATCCAATTTGCAGGACTTCCTCGTAGACCTCCTTGTATGATTTCCATAAGTAGGGCCCT	TGCAGGGCAGATCCAATTTGCAGGACTTCCTCGTAGACCTCCTTGTATGATTTCCATAAGTAGGGCCCT	TRITD1Av1G026200	56057657	56063923	biotype=protein_coding.description=Long-Chain
SNP	DArTSeqDW-1213233	TGCAGCGCTCCGTGACGGAGGAGGCAGTCGCACACTTTCTGCGAGACGGATCGGGCAGCGCGAGTTAGG	TGCAGCGCTCCGTGACGGAGGAGGCAGTCGCACACTTTCTGCGAGACGGATCGGGCAGCGCGAGTTAGG	TRITD1Av1G026390	56184208	56210041	biotype=protein_coding.description=DNA-directed
PAV	DArTSeqDW-1255952	TGCAGGCGTTTGGCACACCTCCCTCGCGAGCTCCCCGTCCTGGATCTCAAGGTCAGCGACGCGCTCCCG	TGCAGGCGTTTGGCACACCTCCCTCGCGAGCTCCCCGTCCTGGATCTCAAGGTCAGCGACGCGCTCCCG	TRITD1Av1G026530	56368817	56369614	biotype=protein_coding;description=FBD-associated
PAV	DArTSeqDW-1256169	TGCAGGCGTTTGGCCTACCTCCCTCGCGAGCTCCCCGTCCTGGATCTCAAGGTCAGCGACGCGCTCCCG	TGCAGGCGTTTGGCCTACCTCCCTCGCGAGCTCCCCGTCCTGGATCTCAAGGTCAGCGACGCGCTCCCG	TRITD1Av1G026530	56368817	56369614	biotype=protein_coding;description=FBD-associated
SNP	DArTSeqDW-1202359	TGCAGGCGCTTGGCCCACCTCCCTCGCGAGCTCCCCGCCCTGGATCTCAAGGTCAGCGACGCGCTCCCG	TGCAGGCGCTTGGCCCACCTCCCTCGCGAGCTCCCCGCCCTGGATCTCAAGGTCAGCGACGCGCTCCCG	TRITD1Av1G026530	56368817	56369614	biotype=protein_coding.description=FBD-associated
SNP	DArTSeqDW-1863229	TGCAGAGCGCGGCGGCGCCGAGCGCGCTGCGGGTGTCGAGACGGCCCAGGATCTGGAGGATCAGGTCGT	TGCAGAGCGCGGCGGCGCCGAGCGCGCTGCGGGTGTCGAGACGGCCCAGGATCTGGAGGATCAGGTCGT	TRITD1Av1G026530	56368817	56369614	biotype=protein_coding.description=FBD-associated
SNP	DArTSeqDW-1863229	TGCAGAGCGCGGCGGCGCCGAGCGCGCTGCGGGTGTCGAGACGGCCCAGGATCTGGAGGATCAGGTCGT	TGCAGAGCGCGGCGGCGCCGAGCGCGCTGCGGGTGTCGAGACGGCCCAGGATCTGGAGGATCAGGTCGT	TRITD1Av1G026530	56368817	56369614	biotype=protein_coding.description=FBD-associated
SNP	DArTSeqDW-2251304	TGCAGCAAGGCATGGCCCCTCCTCTTCTCCGCGATCTCCTCCATCTCCATCTCCATATCCTTGAGAGCA	TGCAGCAAGGCATGGCCCCTCCTCTTCTCCGCGATCTCCTCCATCTCCATCTCCATATCCTTGAGAGCA	TRITD1Av1G026740	56728900	56735892	biotype=protein_coding.description=B3
PAV	DArTSeqDW-2243045	TGCAGCTCTCGAGTAAGATGGTGCCACTTATACTCGGCTCAATGCTCTATCACTTTGATTGGACATTGC	TGCAGCTCTCGAGTAAGATGGTGCCACTTATACTCGGCTCAATGCTCTATCACTTTGATTGGACATTGC	TRITD1Av1G027040	57386801	57389246	biotype=protein_coding;description=Cytochrome
SNP	DArTSeqDW-32940490	TGCAGCCCAGGATAGATCCGCTTCCCGGCGCTGAATGCGATCAGCTCAAAATCTGCACCGAAGAACTCT	TGCAGCCCAGGATAGATCCGCTTCCCGGCGCTGAATGCGATCAGCTCAAAATCTGCACCGAAGAACTCT	TRITD1Av1G027040	57386801	57389246	biotype=protein_coding.description=Cytochrome
PAV	DArTSeqDW-1696687	TGCAGTGCTGTGAGCTCCCACGCAGGACGGATGGCAGGTGCGTCCTGTTCAACTTCGGCGACTCAAACT	TGCAGTGCTGTGAGCTCCCACGCAGGACGGATGGCAGGTGCGTCCTGTTCAACTTCGGCGACTCAAACT	TRITD1Av1G027190	57719036	57720231	biotype=protein_coding;description=GDSL
SNP	DArTSeqDW-1236076	TGCAGTGCTGTGAGCTCCCACGCAGGGCGGATGGCAGGTGCGTCCTGTTCAACTTCGGCGACTCCAACT	TGCAGTGCTGTGAGCTCCCACGCAGGGCGGATGGCAGGTGCGTCCTGTTCAACTTCGGCGACTCCAACT	TRITD1Av1G027190	57719036	57720231	biotype=protein_coding.description=GDSL
SNP	DArTSeqDW-1116402	TGCAGCGTCACCTCGCCAGGCCCAGGCGCCTCCTTCTCCACAATCTCCACCTTCCTCCCCTCGTCCTCC	TGCAGCGTCACCTCGCCAGGCCCAGGCGCCTCCTTCTCCACAATCTCCACCTTCCTCCCCTCGTCCTCC	TRITD1Av1G027440	58243961	58245336	biotype=protein_coding.description=RNA
PAV	DArTSeqDW-5579748	TGCAGTTCTTCCTGATCTCGAAACGGCTGCCCTCGGCGGGGATCTCGCTGAGCTTGGCCATGGCCTTGC	TGCAGTTCTTCCTGATCTCGAAACGGCTGCCCTCGGCGGGGATCTCGCTGAGCTTGGCCATGGCCTTGC	TRITD1Av1G027720	58689894	58691061	biotype=protein_coding;description=Peroxidase;gene_id=TRITD1Av1G027720;logic_name=gff3_hc_genes
SNP	DArTSeqDW-4989054	TGCAGTTCTTCCTGATCTCGAAGCGGCTGCCCGCGGCGGGGATCTCGCTGAGCTTGGCCATGGCCTTGC	TGCAGTTCTTCCTGATCTCGAAGCGGCTGCCCGCGGCGGGGATCTCGCTGAGCTTGGCCATGGCCTTGC	TRITD1Av1G027720	58689894	58691061	biotype=protein_coding.description=Peroxidase.gene_id=TRITD1Av1G027720.logic_name=gff3_hc_genes
SNP	DArTSeqDW-5579748	TGCAGTTCTTCCTGATCTCGAAACGGCTGCCCTCGGCGGGGATCTCGCTGAGCTTGGCCATGGCCTTGC	TGCAGTTCTTCCTGATCTCGAAACGGCTGCCCTCGGCGGGGATCTCGCTGAGCTTGGCCATGGCCTTGC	TRITD1Av1G027720	58689894	58691061	biotype=protein_coding.description=Peroxidase.gene_id=TRITD1Av1G027720.logic_name=gff3_hc_genes
SNP	DArTSeqDW-5579748	TGCAGTTCTTCCTGATCTCGAAACGGCTGCCCTCGGCGGGGATCTCGCTGAGCTTGGCCATGGCCTTGC	TGCAGTTCTTCCTGATCTCGAAACGGCTGCCCTCGGCGGGGATCTCGCTGAGCTTGGCCATGGCCTTGC	TRITD1Av1G027720	58689894	58691061	biotype=protein_coding.description=Peroxidase.gene_id=TRITD1Av1G027720.logic_name=gff3_hc_genes
PAV	DArTSeqDW-1243375	TGCAGAGCAGCCTGTGGCCGCTGCCCAGCGCGAAGGTGTTCGGGGCGGCGCAGCCGCTGGTGAGCACCA	TGCAGAGCAGCCTGTGGCCGCTGCCCAGCGCGAAGGTGTTCGGGGCGGCGCAGCCGCTGGTGAGCACCA	TRITD1Av1G028070	59606611	59607426	biotype=protein_coding;description=Lecithin-cholesterol
PAV	DArTSeqDW-2347458	TGCAGGCTGCGGTACTCTTTCCGCAGGGCCTCGGGGTCGACGAAGGGGAGGGCGAGGTTGTTGCCTGAG	TGCAGGCTGCGGTACTCTTTCCGCAGGGCCTCGGGGTCGACGAAGGGGAGGGCGAGGTTGTTGCCTGAG	TRITD1Av1G028240	59894549	59895040	biotype=protein_coding;description=Lecithin-cholesterol
PAV	DArTSeqDW-996923	TGCAGAGCAGCCTGTGGCCGCTACCCAGTGCGAAGGTGTTCGGGGCCGCGCAGCCGCTGGTGAGCACCA	TGCAGAGCAGCCTGTGGCCGCTACCCAGTGCGAAGGTGTTCGGGGCCGCGCAGCCGCTGGTGAGCACCA	TRITD1Av1G028240	59894549	59895040	biotype=protein_coding;description=Lecithin-cholesterol
SNP	DArTSeqDW-2347458	TGCAGGCTGCGGTACTCTTTCCGCAGGGCCTCGGGGTCGACGAAGGGGAGGGCGAGGTTGTTGCCTGAG	TGCAGGCTGCGGTACTCTTTCCGCAGGGCCTCGGGGTCGACGAAGGGGAGGGCGAGGTTGTTGCCTGAG	TRITD1Av1G028240	59894549	59895040	biotype=protein_coding.description=Lecithin-cholesterol
SNP	DArTSeqDW-996923	TGCAGAGCAGCCTGTGGCCGCTACCCAGTGCGAAGGTGTTCGGGGCCGCGCAGCCGCTGGTGAGCACCA	TGCAGAGCAGCCTGTGGCCGCTACCCAGTGCGAAGGTGTTCGGGGCCGCGCAGCCGCTGGTGAGCACCA	TRITD1Av1G028240	59894549	59895040	biotype=protein_coding.description=Lecithin-cholesterol
SNP	DArTSeqDW-1091754	TGCAGCGATTCTACGACCCTGACGCAGGCCACATACTTCTGGACGGGGTGGACATCCAGAAGTTCCAGG	TGCAGCGATTCTACGACCCTGACGCAGGCCACATACTTCTGGACGGGGTGGACATCCAGAAGTTCCAGG	TRITD1Av1G029450	62467164	62473034	biotype=protein_coding.description=ABC
SNP	DArTSeqDW-1091754	TGCAGCGATTCTACGACCCTGACGCAGGCCACATACTTCTGGACGGGGTGGACATCCAGAAGTTCCAGG	TGCAGCGATTCTACGACCCTGACGCAGGCCACATACTTCTGGACGGGGTGGACATCCAGAAGTTCCAGG	TRITD1Av1G029450	62467164	62473034	biotype=protein_coding.description=ABC
PAV	DArTSeqDW-4991348	TGCAGGAGTTTGAGACGGAGGTTGGCACCGAGATCGGAAGAGCGGTTCAGCAGGAATGCCGAGACCGAT	TGCAGGAGTTTGAGACGGAGGTTGGCACCG	TRITD1Av1G029490	62566642	62568191	biotype=protein_coding;description=Diacylglycerol
PAV	DArTSeqDW-2338559	TGCAGCAGCTCCACGCCCGTGTCACGGCCGCCCGTACTCAGTCGAGGTGAACCTTGTCGACGACCTCGT	TGCAGCAGCTCCACGCCCGTGTCACGGCCGCCCGTACTCAGTCGAGGTGAACCTTGTCGACGACCTCGT	TRITD1Av1G029560	62689375	62690307	biotype=protein_coding;description=polyadenylate-binding
PAV	DArTSeqDW-1242746	TGCAGCGGCAGGATGACCCCGCGCGGAGCGTCCAGGTGCTGGAGCGCGATCCAGGCTTGCGCGCCGAGA	TGCAGCGGCAGGATGACCCCGCGCGGAGCGTCCAGGTGCTGGAGCGCGATCCAGGCTTGCGCGCCGAGA	TRITD1Av1G029580	62692445	62693419	biotype=protein_coding;description=polyadenylate-binding
PAV	DArTSeqDW-1108913	TGCAGCCGCCCAGGGAGTCGCCCGCCACGGTGGCCGCGCCTCGTCCTCTGGCACCGCCAGTGCCTGTCC	TGCAGCCGCCCAGGGAGTCGCCCGCCACGGTGGCCGCGCCTCGTCCTCTGGCACCGCCAGTGCCTGTCC	TRITD1Av1G030060	63984576	63986547	biotype=protein_coding;description=Basic
SNP	DArTSeqDW-4664260	TGCAGGAGAAGGGCGGGAAGGGCGACGCCGCCCGCCGAGATCGGAAGAGCGGTTCAGCAGGAATGCCGA	TGCAGGAGAAGGGCGGGAAGGGCGACGCCGCCCGCCG	TRITD1Av1G030060	63984576	63986547	biotype=protein_coding.description=Basic
PAV	DArTSeqDW-1229444	TGCAGCGCGGGTCGGCGCAGGCGGAGGTGGCACAGCCGCGGCGGAGCAGCTTCAGCGTGGTCCGAGATC	TGCAGCGCGGGTCGGCGCAGGCGGAGGTGGCACAGCCGCGGCGGAGCAGCTTCAGCGTGGTCCG	TRITD1Av1G030400	65271918	65273690	biotype=protein_coding;description=Peptide
SNP	DArTSeqDW-1015484	TGCAGCTAGTGACCCGTGGAATTAATGCAGGTGCTGGGTGGTGTGTGTGATGGTGACGTACCGAGATCG	TGCAGCTAGTGACCCGTGGAATTAATGCAGGTGCTGGGTGGTGTGTGTGATGGTGACGTACCG	TRITD1Av1G030400	65271918	65273690	biotype=protein_coding.description=Peptide
SNP	DArTSeqDW-1092464	TGCAGAAGCCGCGCCCACTGCTCCTCGTTGTCGCTCCCGAAGTTCTTCTTCGTCTCCTCCACCGCCAGC	TGCAGAAGCCGCGCCCACTGCTCCTCGTTGTCGCTCCCGAAGTTCTTCTTCGTCTCCTCCACCGCCAGC	TRITD1Av1G030400	65271918	65273690	biotype=protein_coding.description=Peptide
SNP	DArTSeqDW-1229444	TGCAGCGCGGGTCGGCGCAGGCGGAGGTGGCACAGCCGCGGCGGAGCAGCTTCAGCGTGGTCCGAGATC	TGCAGCGCGGGTCGGCGCAGGCGGAGGTGGCACAGCCGCGGCGGAGCAGCTTCAGCGTGGTCCG	TRITD1Av1G030400	65271918	65273690	biotype=protein_coding.description=Peptide
PAV	DArTSeqDW-4005166	TGCAGAGACTCCTTGCTGTCGATGTCGGAGAGGCGCTTTGTTTCCCGAGATCGGAAGAGCGGTTCAGCA	TGCAGAGACTCCTTGCTGTCGATGTCGGAGAGGCGCTTTGTTTCCCG	TRITD1Av1G030770	66252326	66253303	biotype=protein_coding;description=Benzyl
PAV	DArTSeqDW-1239543	TGCAGGAGAAGGCAGGCAGCAGGAACAAGCGCAAGTTCCGTGCCGAACCACCGTCCGAGATCGGAAGAG	TGCAGGAGAAGGCAGGCAGCAGGAACAAGCGCAAGTTCCGTGCCGAACCACCGTCCG	TRITD1Av1G031150	67171925	67176334	biotype=protein_coding;description=RING/U-box
PAV	DArTSeqDW-1123632	TGCAGCTGGACCAATCAGCGCGCGGCGGCAAGGACGAACTTGCCAGAGTTTGTTGCTCTCCATCACCCA	TGCAGCTGGACCAATCAGCGCGCGGCGGCAAGGACGAACTTGCCAGAGTTTGTTGCTCTCCATCACCCA	TRITD1Av1G031490	68450313	68451602	biotype=protein_coding;description=2%2C3-bisphosphoglycerate-dependent
PAV	DArTSeqDW-1163979	TGCAGACCCCAGCATGCCTGGGCCAGAATAGTTTCCACTGTTTGTTTGAGCAGCATTGGCCGAGATCGG	TGCAGACCCCAGCATGCCTGGGCCAGAATAGTTTCCACTGTTTGTTTGAGCAGCATTGGCCG	TRITD1Av1G031620	68832755	68841035	biotype=protein_coding;description=Replication
SNP	DArTSeqDW-100029646	TGCAGGTCGCGGACCTTCGCCCCGTCGTAGCCAAGAACACGACCGCGGCGGCGGCCGCGGCGCAGCACT	TGCAGGTCGCGGACCTTCGCCCCGTCGTAGCCAAGAACACGACCGCGGCGGCGGCCGCGGCGCAGCACT	TRITD1Av1G031620	68832755	68841035	biotype=protein_coding.description=Replication
PAV	DArTSeqDW-2370464	TGCAGCCATGGCTGACTGGATCGTACGACCCGTGCACGGAGCGGTACTCGACGGCGTACTACAACCGAG	TGCAGCCATGGCTGACTGGATCGTACGACCCGTGCACGGAGCGGTACTCGACGGCGTACTACAACCGAG	TRITD1Av1G032320	70512454	70515379	biotype=protein_coding;description=Carboxypeptidase;gene_id=TRITD1Av1G032320;logic_name=gff3_hc_genes
PAV	DArTSeqDW-100049774	TGCAGGTCAGAACCAAAGTAGCCTCCTCCTTTGTCACCGTTCTGAGTAGCACCACCGCCAGAATCCTCT	TGCAGGTCAGAACCAAAGTAGCCTCCTCCTTTGTCACCGTTCTGAGTAGCACCACCGCCAGAATCCTCT	TRITD1Av1G033280	72462554	72464481	biotype=protein_coding;description=Argininosuccinate
PAV	DArTSeqDW-23884376	TGCAGGTCAGAACCAAAGTAGCCTCCTCCTTTGCCATCGTTCTGAGCAGCACCACCGCCAGAATCCTCT	TGCAGGTCAGAACCAAAGTAGCCTCCTCCTTTGCCATCGTTCTGAGCAGCACCACCGCCAGAATCCTCT	TRITD1Av1G033280	72462554	72464481	biotype=protein_coding;description=Argininosuccinate
SNP	DArTSeqDW-1383413	TGCAGGTCAGAACCAAAGTAGCCTCCTCTTTTGTCACCGTTCTGAGCAGCACCACCGCCAGAATCCTCT	TGCAGGTCAGAACCAAAGTAGCCTCCTCTTTTGTCACCGTTCTGAGCAGCACCACCGCCAGAATCCTCT	TRITD1Av1G033280	72462554	72464481	biotype=protein_coding.description=Argininosuccinate
PAV	DArTSeqDW-4003327	TGCAGCGCGTGCCCACGCGGGCCTTGAGGTCGGCGATGAACTCATCCGAGATCGGAAGAGCGGTTCAGC	TGCAGCGCGTGCCCACGCGGGCCTTGAGGTCGGCGATGAACTCATCCG	TRITD1Av1G034060	74452924	74454367	biotype=protein_coding;description=Agmatine
PAV	DArTSeqDW-5370829	TGCAGCGCGTGCCCACGCGGGCCTTGAGGTCGGCGACGAATTCGTCCGAGATCGGAAGAGCGGTTCAGC	TGCAGCGCGTGCCCACGCGGGCCTTGAGGTCGGCGACGAATTCGTCCG	TRITD1Av1G034060	74452924	74454367	biotype=protein_coding;description=Agmatine
SNP	DArTSeqDW-5370829	TGCAGCGCGTGCCCACGCGGGCCTTGAGGTCGGCGACGAATTCGTCCGAGATCGGAAGAGCGGTTCAGC	TGCAGCGCGTGCCCACGCGGGCCTTGAGGTCGGCGACGAATTCGTCCG	TRITD1Av1G034060	74452924	74454367	biotype=protein_coding.description=Agmatine
SNP	DArTSeqDW-5370829	TGCAGCGCGTGCCCACGCGGGCCTTGAGGTCGGCGACGAATTCGTCCGAGATCGGAAGAGCGGTTCAGC	TGCAGCGCGTGCCCACGCGGGCCTTGAGGTCGGCGACGAATTCGTCCG	TRITD1Av1G034060	74452924	74454367	biotype=protein_coding.description=Agmatine
SNP	DArTSeqDW-5370829	TGCAGCGCGTGCCCACGCGGGCCTTGAGGTCGGCGACGAATTCGTCCGAGATCGGAAGAGCGGTTCAGC	TGCAGCGCGTGCCCACGCGGGCCTTGAGGTCGGCGACGAATTCGTCCG	TRITD1Av1G034060	74452924	74454367	biotype=protein_coding.description=Agmatine
SNP	DArTSeqDW-5370829	TGCAGCGCGTGCCCACGCGGGCCTTGAGGTCGGCGACGAATTCGTCCGAGATCGGAAGAGCGGTTCAGC	TGCAGCGCGTGCCCACGCGGGCCTTGAGGTCGGCGACGAATTCGTCCG	TRITD1Av1G034060	74452924	74454367	biotype=protein_coding.description=Agmatine
PAV	DArTSeqDW-5340318	TGCAGCGGACGCCGTCGGAGACGCCCCAGGACTCGAGCGTCTTGGCGTAGATGGAGAGCACGAGGGCCG	TGCAGCGGACGCCGTCGGAGACGCCCCAGGACTCGAGCGTCTTGGCGTAGATGGAGAGCACGAGGGCCG	TRITD1Av1G034230	74789549	74791672	biotype=protein_coding;description=Endoglucanase;gene_id=TRITD1Av1G034230;logic_name=gff3_hc_genes
SNP	DArTSeqDW-3955985	TGCAGCATAAACTCCTCCTCATCGGCGCCTCCGAGATCGGAAGAGCGGTTCAGCAGGAATGCCGAGACC	TGCAGCATAAACTCCTCCTCATCGGCGCCTCCG	TRITD1Av1G034980	76333020	76340841	biotype=protein_coding.description=Serine/threonine-protein
PAV	DArTSeqDW-1863657	TGCAGTCCACGAGAACATCGCTCGTGGGGAAATCCAGCTCGATGAAGGGCTTCGCCTGCTCCTCCTCCG	TGCAGTCCACGAGAACATCGCTCGTGGGGAAATCCAGCTCGATGAAGGGCTTCGCCTGCTCCTCCTCCG	TRITD1Av1G035840	78577018	78582068	biotype=protein_coding;description=Phenazine
PAV	DArTSeqDW-979985	TGCAGTCCATTGCCACGGAGTTCAACGTATCCCAGACGGCCTTCCTCTCTCGCAGCAACGCCGAGATCG	TGCAGTCCATTGCCACGGAGTTCAACGTATCCCAGACGGCCTTCCTCTCTCGCAGCAACGCCG	TRITD1Av1G035840	78577018	78582068	biotype=protein_coding;description=Phenazine
SNP	DArTSeqDW-1863657	TGCAGTCCACGAGAACATCGCTCGTGGGGAAATCCAGCTCGATGAAGGGCTTCGCCTGCTCCTCCTCCG	TGCAGTCCACGAGAACATCGCTCGTGGGGAAATCCAGCTCGATGAAGGGCTTCGCCTGCTCCTCCTCCG	TRITD1Av1G035840	78577018	78582068	biotype=protein_coding.description=Phenazine
SNP	DArTSeqDW-2258015	TGCAGTCCACGAAAACATCGCTCGTGGGGAAATCCAGCTCGATGAACGGTTTCCCCTGCTCCTCCTCCG	TGCAGTCCACGAAAACATCGCTCGTGGGGAAATCCAGCTCGATGAACGGTTTCCCCTGCTCCTCCTCCG	TRITD1Av1G035840	78577018	78582068	biotype=protein_coding.description=Phenazine
SNP	DArTSeqDW-2258015	TGCAGTCCACGAAAACATCGCTCGTGGGGAAATCCAGCTCGATGAACGGTTTCCCCTGCTCCTCCTCCG	TGCAGTCCACGAAAACATCGCTCGTGGGGAAATCCAGCTCGATGAACGGTTTCCCCTGCTCCTCCTCCG	TRITD1Av1G035840	78577018	78582068	biotype=protein_coding.description=Phenazine
PAV	DArTSeqDW-1110182	TGCAGGTCACTAGCGGCACGGGCAAGAAGGCAACGGTGGTGGCGTGCAGGAGCGCGTGCCTGGCCTTCG	TGCAGGTCACTAGCGGCACGGGCAAGAAGGCAACGGTGGTGGCGTGCAGGAGCGCGTGCCTGGCCTTCG	TRITD1Av1G036860	82762241	82763431	biotype=protein_coding;description=Pathogenesis-related
PAV	DArTSeqDW-2264535	TGCAGTTCCTGCTCAACCCCAAGTTCGTGGAGGCTGAGTGGTTCCTCCACGCCGCGCTGGGGCGGGGCA	TGCAGTTCCTGCTCAACCCCAAGTTCGTGGAGGCTGAGTGGTTCCTCCACGCCGCGCTGGGGCGGGGCA	TRITD1Av1G037190	83311933	83312904	biotype=protein_coding;description=Desiccation-related
SNP	DArTSeqDW-4262498	TGCAGTTCCTGCTCAACCCCAAGTTCGTGGAGGCGGAGTGGTTCCTCCACGCCGCGCTGGGCCGCGGCA	TGCAGTTCCTGCTCAACCCCAAGTTCGTGGAGGCGGAGTGGTTCCTCCACGCCGCGCTGGGCCGCGGCA	TRITD1Av1G037190	83311933	83312904	biotype=protein_coding.description=Desiccation-related
SNP	DArTSeqDW-1248506	TGCAGATGGCTGTGGAGAACGAGTGGGGCGGCCCCGACTCCCGCGCCAAGGCCGACCAGCTCGCCGCGT	TGCAGATGGCTGTGGAGAACGAGTGGGGCGGCCCCGACTCCCGCGCCAAGGCCGACCAGCTCGCCGCGT	TRITD1Av1G037480	83873516	83875867	biotype=protein_coding.description=Pre-rRNA-processing
SNP	DArTSeqDW-1248506	TGCAGATGGCTGTGGAGAACGAGTGGGGCGGCCCCGACTCCCGCGCCAAGGCCGACCAGCTCGCCGCGT	TGCAGATGGCTGTGGAGAACGAGTGGGGCGGCCCCGACTCCCGCGCCAAGGCCGACCAGCTCGCCGCGT	TRITD1Av1G037480	83873516	83875867	biotype=protein_coding.description=Pre-rRNA-processing
PAV	DArTSeqDW-1767267	TGCAGTTCAAGTCCGTGACGCAGAACGCCTATGTGGCCGCCGAGCAGGGCGGCGGCGCCGCCCTGATCG	TGCAGTTCAAGTCCGTGACGCAGAACGCCTATGTGGCCGCCGAGCAGGGCGGCGGCGCCGCCCTGATCG	TRITD1Av1G037520	84200746	84205354	biotype=protein_coding;description=Glucan
SNP	DArTSeqDW-3942623	TGCAGAGCGGGCATAGGTTGGCACCTCCTTCACGACCGAGATCGGAAGAGCGGTTCAGCAGGAATGCCG	TGCAGAGCGGGCATAGGTTGGCACCTCCTTCACGACCG	TRITD1Av1G037730	84603738	84605314	biotype=protein_coding.description=Rubber
PAV	DArTSeqDW-3937409	TGCAGACGTGGCACGTCCCCGCCGCCACCCCGAGCATGTCGCGGCAGGGCGAGCAGATCAGGTGCCCAG	TGCAGACGTGGCACGTCCCCGCCGCCACCCCGAGCATGTCGCGGCAGGGCGAGCAGATCAGGTGCCCAG	TRITD1Av1G037880	85160483	85161490	biotype=protein_coding;description=E3
PAV	DArTSeqDW-5000771	TGCAGGACGGCTTCAACATCGTCGCCGTCGACTGCATCGGCGGCGCCTCCGAGATCGGAAGAGCGGTTC	TGCAGGACGGCTTCAACATCGTCGCCGTCGACTGCATCGGCGGCGCCTCCG	TRITD1Av1G037880	85160483	85161490	biotype=protein_coding;description=E3
PAV	DArTSeqDW-5331952	TGCAGCGCCAAGGCCGCCCGCCTCGGCTCTCGCCGAGATCGGAAGAGCGGTTCAGCAGGAATGCCGAGA	TGCAGCGCCAAGGCCGCCCGCCTCGGCTCTCGCCG	TRITD1Av1G037880	85160483	85161490	biotype=protein_coding;description=E3
SNP	DArTSeqDW-3937409	TGCAGACGTGGCACGTCCCCGCCGCCACCCCGAGCATGTCGCGGCAGGGCGAGCAGATCAGGTGCCCAG	TGCAGACGTGGCACGTCCCCGCCGCCACCCCGAGCATGTCGCGGCAGGGCGAGCAGATCAGGTGCCCAG	TRITD1Av1G037880	85160483	85161490	biotype=protein_coding.description=E3
SNP	DArTSeqDW-3026461	TGCAGCTGCCGCATGTCGCCGACAGATGCTGCTGGGGCCGAGATCGGAAGAGCGGTTCAGCAGGAATGC	TGCAGCTGCCGCATGTCGCCGACAGATGCTGCTGGGGCCG	TRITD1Av1G038640	88090904	88094829	biotype=protein_coding.description=Lipase
SNP	DArTSeqDW-7900187	TGCAGCTGCCGCATGTCGCCGACAGATGCTGCTGGTGCCGGCTTCAGCTCTGTCCTCCCGTCGATCATC	TGCAGCTGCCGCATGTCGCCGACAGATGCTGCTGGTGCCGGCTTCAGCTCTGTCCTCCCGTCGATCATC	TRITD1Av1G038640	88090904	88094829	biotype=protein_coding.description=Lipase
PAV	DArTSeqDW-4410421	TGCAGCTCGAAGAAACCATGCTGGATGCCGAGATCGGAAGAGCGGTTCAGCAGGAATGCCGAGACCGAT	TGCAGCTCGAAGAAACCATGCTGGATGCCG	TRITD1Av1G038670	88146942	88148438	biotype=protein_coding;description=Phenylalanine
SNP	DArTSeqDW-29429680	TGCAGCCCAAGGAAGGCCTTGCTATGGTTAATGGCACGGCGGTGGGCTCTGGGCTCGCGTCGATTGTTC	TGCAGCCCAAGGAAGGCCTTGCTATGGTTAATGGCACGGCGGTGGGCTCTGGGCTCGCGTCGATTGTTC	TRITD1Av1G038670	88146942	88148438	biotype=protein_coding.description=Phenylalanine
PAV	DArTSeqDW-4990459	TGCAGCCACCGCGCCATGACGGCGTCGCTCGAGTCCCCCATGTCGGCAGCCTGCGCGGACGCCCCTCCG	TGCAGCCACCGCGCCATGACGGCGTCGCTCGAGTCCCCCATGTCGGCAGCCTGCGCGGACGCCCCTCCG	TRITD1Av1G038700	88744802	88754019	biotype=protein_coding;description=Kinesin-like
PAV	DArTSeqDW-1246427	TGCAGTGCCTGCTAAGCACGGTGCAGTCGCTCGCGCTGGCGGCGGCCGTGACCGCCGAGATCGGAAGAG	TGCAGTGCCTGCTAAGCACGGTGCAGTCGCTCGCGCTGGCGGCGGCCGTGACCGCCG	TRITD1Av1G038980	89151121	89152540	biotype=protein_coding;description=WAT1-related
SNP	DArTSeqDW-1002617	TGCAGCGCCGTGGCCAGCAGCTTGTTGGGGTACTCCTTGAGGAGGCGCGCCTGGAGGACGATCCAGAGG	TGCAGCGCCGTGGCCAGCAGCTTGTTGGGGTACTCCTTGAGGAGGCGCGCCTGGAGGACGATCCAGAGG	TRITD1Av1G038980	89151121	89152540	biotype=protein_coding.description=WAT1-related
SNP	DArTSeqDW-1002617	TGCAGCGCCGTGGCCAGCAGCTTGTTGGGGTACTCCTTGAGGAGGCGCGCCTGGAGGACGATCCAGAGG	TGCAGCGCCGTGGCCAGCAGCTTGTTGGGGTACTCCTTGAGGAGGCGCGCCTGGAGGACGATCCAGAGG	TRITD1Av1G038980	89151121	89152540	biotype=protein_coding.description=WAT1-related
SNP	DArTSeqDW-1002617	TGCAGCGCCGTGGCCAGCAGCTTGTTGGGGTACTCCTTGAGGAGGCGCGCCTGGAGGACGATCCAGAGG	TGCAGCGCCGTGGCCAGCAGCTTGTTGGGGTACTCCTTGAGGAGGCGCGCCTGGAGGACGATCCAGAGG	TRITD1Av1G038980	89151121	89152540	biotype=protein_coding.description=WAT1-related
SNP	DArTSeqDW-3938882	TGCAGGTAGAAGGACACCCCCGTGACCACGAACCCGAGATCGGAAGAGCGGTTCAGCAGGAATGCCGAG	TGCAGGTAGAAGGACACCCCCGTGACCACGAACCCG	TRITD1Av1G038980	89151121	89152540	biotype=protein_coding.description=WAT1-related
SNP	DArTSeqDW-5324716	TGCAGGCGTGGTGCATCGAGAGGCGGGGCCCCGTGTTCCTGGCCATGTCTAATCCGAGATCGGAAGAGC	TGCAGGCGTGGTGCATCGAGAGGCGGGGCCCCGTGTTCCTGGCCATGTCTAATCCG	TRITD1Av1G038980	89151121	89152540	biotype=protein_coding.description=WAT1-related
PAV	DArTSeqDW-3955037	TGCAGGCCCTCGTAGTGCACCAGCGACCCGCCGTCGTCGGAGAAGTAGGTGGCGTACTTCTCGACCGAG	TGCAGGCCCTCGTAGTGCACCAGCGACCCGCCGTCGTCGGAGAAGTAGGTGGCGTACTTCTCGACCGAG	TRITD1Av1G040730	93263171	93266951	biotype=protein_coding;description=Cellulose
PAV	DArTSeqDW-3956937	TGCAGCTGGCGGCGGAGTTCGCCGCGTCCTGGGTCCCCTTCTGCCGAGATCGGAAGAGCGGTTCAGCAG	TGCAGCTGGCGGCGGAGTTCGCCGCGTCCTGGGTCCCCTTCTGCCG	TRITD1Av1G040730	93263171	93266951	biotype=protein_coding;description=Cellulose
SNP	DArTSeqDW-1084540	TGCAGGTTATTGACTCTGGTGAGAGTGATAGTGGTGATTCTATTCTTCACGTGGCGCATGAGGCACCGA	TGCAGGTTATTGACTCTGGTGAGAGTGATAGTGGTGATTCTATTCTTCACGTGGCGCATGAGGCACCGA	TRITD1Av1G040730	93263171	93266951	biotype=protein_coding.description=Cellulose
SNP	DArTSeqDW-3956937	TGCAGCTGGCGGCGGAGTTCGCCGCGTCCTGGGTCCCCTTCTGCCGAGATCGGAAGAGCGGTTCAGCAG	TGCAGCTGGCGGCGGAGTTCGCCGCGTCCTGGGTCCCCTTCTGCCG	TRITD1Av1G040730	93263171	93266951	biotype=protein_coding.description=Cellulose
PAV	DArTSeqDW-2243508	TGCAGGGTCTCGAGATGCATCTTCCTCCTCATGCTGGCGATGAACTCTTCGAATTTCTTGTTCATCTCC	TGCAGGGTCTCGAGATGCATCTTCCTCCTCATGCTGGCGATGAACTCTTCGAATTTCTTGTTCATCTCC	TRITD1Av1G040800	93483246	93484136	biotype=protein_coding;description=U-box
SNP	DArTSeqDW-2243508	TGCAGGGTCTCGAGATGCATCTTCCTCCTCATGCTGGCGATGAACTCTTCGAATTTCTTGTTCATCTCC	TGCAGGGTCTCGAGATGCATCTTCCTCCTCATGCTGGCGATGAACTCTTCGAATTTCTTGTTCATCTCC	TRITD1Av1G040800	93483246	93484136	biotype=protein_coding.description=U-box
PAV	DArTSeqDW-9724698	TGCAGCACCACATCATCAACAGGAGCAGGGTCAGGACGAGACGTGAGTGACCCGACGACGAAAGAATGG	TGCAGCACCACATCATCAACAGGAGCAGGGTCAGGACGAGACGTGAGTGACCCGACGACGAAAGAATGG	TRITD1Av1G041150	94466464	94468326	biotype=protein_coding;description=Pentatricopeptide
PAV	DArTSeqDW-1269347	TGCAGCACCTCCCTATGGGGCTAACCAAGCTTGCCAGCCTCAAGATATTACAGATCCGAGATCGGAAGA	TGCAGCACCTCCCTATGGGGCTAACCAAGCTTGCCAGCCTCAAGATATTACAGATCCG	TRITD1Av1G041760	95788256	95942126	biotype=protein_coding;description=Disease
PAV	DArTSeqDW-978579	TGCAGGTGAAGACCAAGCAATGGCTGAAAATGCTCACTACGCACAGACAGTCTCGCTGATCCTGCACCG	TGCAGGTGAAGACCAAGCAATGGCTGAAAATGCTCACTACGCACAGACAGTCTCGCTGATCCTGCACCG	TRITD1Av1G042090	96578735	96585497	biotype=protein_coding;description=Transcription
PAV	DArTSeqDW-983937	TGCAGCGATCTCTGCACCTCGCCGCTGCTCGCCATGGCGTCCGCCGACCTACCACTGCTTGTTCATAGA	TGCAGCGATCTCTGCACCTCGCCGCTGCTCGCCATGGCGTCCGCCGACCTACCACTGCTTGTTCATAGA	TRITD1Av1G042090	96578735	96585497	biotype=protein_coding;description=Transcription
SNP	DArTSeqDW-5582257	TGCAGTTCCGTCCGTCTCCTGCCGCAGCAAATCCGCCCACCGTGGTTGCTACATCTGATATTCAAGAAG	TGCAGTTCCGTCCGTCTCCTGCCGCAGCAAATCCGCCCACCGTGGTTGCTACATCTGATATTCAAGAAG	TRITD1Av1G042100	96597167	96598339	biotype=protein_coding.description=NAC
PAV	DArTSeqDW-3574451	TGCAGGAGCGGCGCGACGCTCGCCATCTCCTCCTTGGCCGCCGAGATCGGAAGAGCGGTTCAGCAGGAA	TGCAGGAGCGGCGCGACGCTCGCCATCTCCTCCTTGGCCGCCG	TRITD1Av1G042450	97336259	97338424	biotype=protein_coding;description=Invertase
SNP	DArTSeqDW-1024801	TGCAGGAGCGGCGCCACGCTCGCCATCTCCTCCTTGGCCGCCGCGTACCGAGATCGGAAGAGCGGTTCA	TGCAGGAGCGGCGCCACGCTCGCCATCTCCTCCTTGGCCGCCGCGTACCG	TRITD1Av1G042450	97336259	97338424	biotype=protein_coding.description=Invertase
SNP	DArTSeqDW-1024801	TGCAGGAGCGGCGCCACGCTCGCCATCTCCTCCTTGGCCGCCGCGTACCGAGATCGGAAGAGCGGTTCA	TGCAGGAGCGGCGCCACGCTCGCCATCTCCTCCTTGGCCGCCGCGTACCG	TRITD1Av1G042450	97336259	97338424	biotype=protein_coding.description=Invertase
SNP	DArTSeqDW-1229007	TGCAGGTTAGCGGCCATGGTGGCGTCCAGCGTCGGGTTGGCCGAGCTCTTGGTGGACGCCAGCCGAGAT	TGCAGGTTAGCGGCCATGGTGGCGTCCAGCGTCGGGTTGGCCGAGCTCTTGGTGGACGCCAGCCGAGAT	TRITD1Av1G042620	97630461	97631973	biotype=protein_coding.description=Peroxidase.gene_id=TRITD1Av1G042620.logic_name=gff3_hc_genes
SNP	DArTSeqDW-1027705	TGCAGGTCGGCGGCCATGGTAGCGTCCAGCGTCGGGTCGGCCGAGCTCTTGGTGGACGTCAGCCGAGAT	TGCAGGTCGGCGGCCATGGTAGCGTCCAGCGTCGGGTCGGCCGAGCTCTTGGTGGACGTCAGCCGAGAT	TRITD1Av1G042660	97667780	97669264	biotype=protein_coding.description=Peroxidase.gene_id=TRITD1Av1G042660.logic_name=gff3_hc_genes
PAV	DArTSeqDW-4541202	TGCAGACGGAGTTGCAGACGTAGTCGAGGACGCGTATGCCGTCGCGGAGGCGGCCGAGATCGGAAGAGC	TGCAGACGGAGTTGCAGACGTAGTCGAGGACGCGTATGCCGTCGCGGAGGCGGCCG	TRITD1Av1G042780	97875927	97881226	biotype=protein_coding;description=Replication
PAV	DArTSeqDW-5577271	TGCAGACGGAGTTGCAGACGTAGTCGAGGACGCGTATGACGGTGCCGTCGCGGAGGCGGCCGAGATCGG	TGCAGACGGAGTTGCAGACGTAGTCGAGGACGCGTATGACGGTGCCGTCGCGGAGGCGGCCG	TRITD1Av1G042780	97875927	97881226	biotype=protein_coding;description=Replication
SNP	DArTSeqDW-1255121	TGCAGCCATGGATATCCAGCTACCAGCACCAGTTTGGGGCTTCACGCCGAGTTCATATGGCTCTTCTGC	TGCAGCCATGGATATCCAGCTACCAGCACCAGTTTGGGGCTTCACGCCGAGTTCATATGGCTCTTCTGC	TRITD1Av1G042780	97875927	97881226	biotype=protein_coding.description=Replication
PAV	DArTSeqDW-5372976	TGCAGCGCGTCGAGGCCCGCCCGCATCACGGCGAACTCTTCGGCGGCGGCCCGAGATCGGAAGAGCGGT	TGCAGCGCGTCGAGGCCCGCCCGCATCACGGCGAACTCTTCGGCGGCGGCCCG	TRITD1Av1G042790	97898315	97899707	biotype=protein_coding;description=Protein
PAV	DArTSeqDW-996717	TGCAGCCCACCAACCCCATGCACGACTCCTCTCCCGCGACGCACGACGACGCGTTGGACGACGTCTTGC	TGCAGCCCACCAACCCCATGCACGACTCCTCTCCCGCGACGCACGACGACGCGTTGGACGACGTCTTGC	TRITD1Av1G042790	97898315	97899707	biotype=protein_coding;description=Protein
SNP	DArTSeqDW-100047244	TGCAGGAATGATGAAACCTTCTAAATGGGCAGTAAGCAGGCAGAGGAGATCAAGAATCTCCTTCTCAAG	TGCAGGAATGATGAAACCTTCTAAATGGGCAGTAAGCAGGCAGAGGAGATCAAGAATCTCCTTCTCAAG	TRITD1Av1G042790	97898315	97899707	biotype=protein_coding.description=Protein
SNP	DArTSeqDW-1007307	TGCAGCCCGCCAGCCCCATGCACGACTCCTCTCCCGCGGCGCACGACGACGCGTTGGACGACGTCTTGC	TGCAGCCCGCCAGCCCCATGCACGACTCCTCTCCCGCGGCGCACGACGACGCGTTGGACGACGTCTTGC	TRITD1Av1G042790	97898315	97899707	biotype=protein_coding.description=Protein
SNP	DArTSeqDW-1022092	TGCAGCCACGCCGTGATCCAGCCGAGGTAGATGAGCTCCTCCATGTCCGCCGCCCACCGAGATCGGAAG	TGCAGCCACGCCGTGATCCAGCCGAGGTAGATGAGCTCCTCCATGTCCGCCGCCCACCG	TRITD1Av1G042790	97898315	97899707	biotype=protein_coding.description=Protein
SNP	DArTSeqDW-1026386	TGCAGCACGACCTCCTGGTCAGCGACGGCGAGGGCGGCGCCGCCAAGGGCCCGAGATCGGAAGAGCGGT	TGCAGCACGACCTCCTGGTCAGCGACGGCGAGGGCGGCGCCGCCAAGGGCCCG	TRITD1Av1G042790	97898315	97899707	biotype=protein_coding.description=Protein
SNP	DArTSeqDW-1208211	TGCAGCTGCGAAACCAGCTCCTTCATCTCCGCCATGAGCTGCTCAAAGCCTCGGCACCTCGCCGCCATC	TGCAGCTGCGAAACCAGCTCCTTCATCTCCGCCATGAGCTGCTCAAAGCCTCGGCACCTCGCCGCCATC	TRITD1Av1G042790	97898315	97899707	biotype=protein_coding.description=Protein
SNP	DArTSeqDW-5372976	TGCAGCGCGTCGAGGCCCGCCCGCATCACGGCGAACTCTTCGGCGGCGGCCCGAGATCGGAAGAGCGGT	TGCAGCGCGTCGAGGCCCGCCCGCATCACGGCGAACTCTTCGGCGGCGGCCCG	TRITD1Av1G042790	97898315	97899707	biotype=protein_coding.description=Protein
SNP	DArTSeqDW-996717	TGCAGCCCACCAACCCCATGCACGACTCCTCTCCCGCGACGCACGACGACGCGTTGGACGACGTCTTGC	TGCAGCCCACCAACCCCATGCACGACTCCTCTCCCGCGACGCACGACGACGCGTTGGACGACGTCTTGC	TRITD1Av1G042790	97898315	97899707	biotype=protein_coding.description=Protein
PAV	DArTSeqDW-3021568	TGCAGTTCGAAGCAGGGAGACACACTATCTGTTGTCCGAGATCGGAAGAGCGGTTCAGCAGGAATGCCG	TGCAGTTCGAAGCAGGGAGACACACTATCTGTTGTCCG	TRITD1Av1G042800	97901253	97905658	biotype=protein_coding;description=Elongator
PAV	DArTSeqDW-3026179	TGCAGCCGCAGCAGGCTCATGTTCTTCATCAGCCCGCCGCCGAGATCGGAAGAGCGGTTCAGCAGGAAT	TGCAGCCGCAGCAGGCTCATGTTCTTCATCAGCCCGCCGCCG	TRITD1Av1G043710	99965889	99970948	biotype=protein_coding;description=GDSL
PAV	DArTSeqDW-996019	TGCAGATTCTGCATAAGAACGGGGCAAGGAAGTTCTGGATACACGGGACAGGCGCGCTGGGATGCCTGC	TGCAGATTCTGCATAAGAACGGGGCAAGGAAGTTCTGGATACACGGGACAGGCGCGCTGGGATGCCTGC	TRITD1Av1G043710	99965889	99970948	biotype=protein_coding;description=GDSL
SNP	DArTSeqDW-5360706	TGCAGATTCTGCATAAGAACGGGGCGAGGAAGTTCTGGATACACGGGACAGGCGCGCTGGGGTGCCTGC	TGCAGATTCTGCATAAGAACGGGGCGAGGAAGTTCTGGATACACGGGACAGGCGCGCTGGGGTGCCTGC	TRITD1Av1G043710	99965889	99970948	biotype=protein_coding.description=GDSL
PAV	DArTSeqDW-5355173	TGCAGGCGAAGGCTGACCACCTTCGCGCCGCCGTTGGGCCCGCCCGCCGCCATGGCCATCGATGGCCCC	TGCAGGCGAAGGCTGACCACCTTCGCGCCGCCGTTGGGCCCGCCCGCCGCCATGGCCATCGATGGCCCC	TRITD1Av1G043730	99972940	99976543	biotype=protein_coding;description=GDSL
SNP	DArTSeqDW-1022860	TGCAGTACTACTGCGTGTTCGCGGCGGTGGGCGTGGCGGTCATCGTGCTGTCGCTCACCTTCCTGTCGC	TGCAGTACTACTGCGTGTTCGCGGCGGTGGGCGTGGCGGTCATCGTGCTGTCGCTCACCTTCCTGTCGC	TRITD1Av1G043730	99972940	99976543	biotype=protein_coding.description=GDSL
SNP	DArTSeqDW-1009957	TGCAGCCGCACGATGTAGTCGGCGGCGCGGAACAGGAGCTCGTCCACGCCGTCGTCCTCCGCCATCTCG	TGCAGCCGCACGATGTAGTCGGCGGCGCGGAACAGGAGCTCGTCCACGCCGTCGTCCTCCGCCATCTCG	TRITD1Av1G044210	101606053	101606589	biotype=protein_coding.description=Transcription
SNP	DArTSeqDW-3030053	TGCAGACGCCGCGGCCCATGTACCAGTACTCCGACTTCCCGTGGCCGAGATCGGAAGAGCGGTTCAGCA	TGCAGACGCCGCGGCCCATGTACCAGTACTCCGACTTCCCGTGGCCG	TRITD1Av1G044400	102163050	102165748	biotype=protein_coding.description=Flavin-containing
SNP	DArTSeqDW-1107023	TGCAGCCTTCCGTACTGTCTTTATGTCATTTCTTACCGTGCCCGAATGATCAAAACAAGGGCACTGGTC	TGCAGCCTTCCGTACTGTCTTTATGTCATTTCTTACCGTGCCCGAATGATCAAAACAAGGGCACTGGTC	TRITD1Av1G044420	102167239	102174266	biotype=protein_coding.description=Transcription
SNP	DArTSeqDW-1128374	TGCAGCCCTTCTCCTTCCCCGAGTGGGACGAGCAACGCCGTCTGTCGGCCGGGAAGACCCGCCGAGATC	TGCAGCCCTTCTCCTTCCCCGAGTGGGACGAGCAACGCCGTCTGTCGGCCGGGAAGACCCGCCG	TRITD1Av1G044600	102517566	102519722	biotype=protein_coding.description=Endo-1%2C4-beta-xylanase.gene_id=TRITD1Av1G044600.logic_name=gff3_hc_genes
SNP	DArTSeqDW-991748	TGCAGCCCTTCTCCTTCCCCGAGTGGGACGAGCAACGCCGTCTGTCGGCCGAGATCGGAAGAGCGGTTC	TGCAGCCCTTCTCCTTCCCCGAGTGGGACGAGCAACGCCGTCTGTCGGCCG	TRITD1Av1G044600	102517566	102519722	biotype=protein_coding.description=Endo-1%2C4-beta-xylanase.gene_id=TRITD1Av1G044600.logic_name=gff3_hc_genes
SNP	DArTSeqDW-1061245	TGCAGGACGAAACCGTTGAGCTCCCACTGTCTCCCCACGACCTGCGCTTCGCTCTGGTCTACCGAGATC	TGCAGGACGAAACCGTTGAGCTCCCACTGTCTCCCCACGACCTGCGCTTCGCTCTGGTCTACCG	TRITD1Av1G045080	103849937	103850800	biotype=protein_coding.description=MYB-related
PAV	DArTSeqDW-1216330	TGCAGGGGAGAATTCAGCAGCATTGCAGGTACCAAGAAGAACCCAGAGGGTCCCAAGAAGGAGCAGAGC	TGCAGGGGAGAATTCAGCAGCATTGCAGGTACCAAGAAGAACCCAGAGGGTCCCAAGAAGGAGCAGAGC	TRITD1Av1G045460	104690645	104693179	biotype=protein_coding;description=Receptor-like
SNP	DArTSeqDW-2303426	TGCAGATGAGACCCCATCCTCCTCCTCCTCCTCATCCCTGGTCCTTGTCCGTTCCTTCGATTTCTGGTT	TGCAGATGAGACCCCATCCTCCTCCTCCTCCTCATCCCTGGTCCTTGTCCGTTCCTTCGATTTCTGGTT	TRITD1Av1G045710	105351353	105352962	biotype=protein_coding.description=RNA
PAV	DArTSeqDW-1264876	TGCAGGCGGAGGTGTTCTTCCTTGGGCAACTGAGGCACAGGAACCTGGTGAAGCTGGTCGGCTACTGCT	TGCAGGCGGAGGTGTTCTTCCTTGGGCAACTGAGGCACAGGAACCTGGTGAAGCTGGTCGGCTACTGCT	TRITD1Av1G046590	106599489	106601421	biotype=protein_coding;description=Kinase-like
PAV	DArTSeqDW-1738406	TGCAGTCGAGGTCGAGGTACTTGACGGCGACCGTCTGCGCCTCCAGGCCCGAGATCGGAAGAGCGGTTC	TGCAGTCGAGGTCGAGGTACTTGACGGCGACCGTCTGCGCCTCCAGGCCCG	TRITD1Av1G046590	106599489	106601421	biotype=protein_coding;description=Kinase-like
SNP	DArTSeqDW-1023496	TGCAGGCGGAGGTGTTCTTCCTTGGGCAACTGAGGCACAGGAACCTGGTGAAGCTCGTCGGGTACTGCT	TGCAGGCGGAGGTGTTCTTCCTTGGGCAACTGAGGCACAGGAACCTGGTGAAGCTCGTCGGGTACTGCT	TRITD1Av1G046590	106599489	106601421	biotype=protein_coding.description=Kinase-like
SNP	DArTSeqDW-1264876	TGCAGGCGGAGGTGTTCTTCCTTGGGCAACTGAGGCACAGGAACCTGGTGAAGCTGGTCGGCTACTGCT	TGCAGGCGGAGGTGTTCTTCCTTGGGCAACTGAGGCACAGGAACCTGGTGAAGCTGGTCGGCTACTGCT	TRITD1Av1G046590	106599489	106601421	biotype=protein_coding.description=Kinase-like
SNP	DArTSeqDW-985491	TGCAGGTGAGAGGGCACGCAGTCTATGACGTCGCCGTCGGGGCTCTGCAAGATTACCAAAATCAGTCCC	TGCAGGTGAGAGGGCACGCAGTCTATGACGTCGCCGTCGGGGCTCTGCAAGATTACCAAAATCAGTCCC	TRITD1Av1G049720	115174241	115175975	biotype=protein_coding.description=carboxyl-terminal
SNP	DArTSeqDW-1196789	TGCAGGCCTCCCGACCCGTCTCGGGGAATGAGGCCGCGGCGGCACTCGTACGGCAAGGGCGGTAGGAGC	TGCAGGCCTCCCGACCCGTCTCGGGGAATGAGGCCGCGGCGGCACTCGTACGGCAAGGGCGGTAGGAGC	TRITD1Av1G049740	115191989	115196845	biotype=protein_coding.description=Core-2/I-branching
PAV	DArTSeqDW-4396683	TGCAGAGACTGAAGGTCTTGTTCCTGTACGAGAATCAGATGTCCGAGATCGGAAGAGCGGTTCAGCAGG	TGCAGAGACTGAAGGTCTTGTTCCTGTACGAGAATCAGATGTCCG	TRITD1Av1G050170	116128272	116149888	biotype=protein_coding;description=Leucine-rich
SNP	DArTSeqDW-1128484	TGCAGCCGGCCGATCTCCGGGGGGAGCACACCGGTGAGGCCATTGTGGTACAGGGACAGCATCTCCAGG	TGCAGCCGGCCGATCTCCGGGGGGAGCACACCGGTGAGGCCATTGTGGTACAGGGACAGCATCTCCAGG	TRITD1Av1G050170	116128272	116149888	biotype=protein_coding.description=Leucine-rich
SNP	DArTSeqDW-1128484	TGCAGCCGGCCGATCTCCGGGGGGAGCACACCGGTGAGGCCATTGTGGTACAGGGACAGCATCTCCAGG	TGCAGCCGGCCGATCTCCGGGGGGAGCACACCGGTGAGGCCATTGTGGTACAGGGACAGCATCTCCAGG	TRITD1Av1G050170	116128272	116149888	biotype=protein_coding.description=Leucine-rich
SNP	DArTSeqDW-11314403	TGCAGCATGCCGAGCTCTGCCGGGATCGGCCCGAGATCGGAAGAGCGGTTCAGCAGGAATGCCGAGACC	TGCAGCATGCCGAGCTCTGCCGGGATCGGCCCG	TRITD1Av1G050170	116128272	116149888	biotype=protein_coding.description=Leucine-rich
SNP	DArTSeqDW-1148898	TGCAGAACCTGAAGACGCTGCTCCTCTACTCCAACGCCCTCGTCGGCACCATCCCTCCGAGATCGGAAG	TGCAGAACCTGAAGACGCTGCTCCTCTACTCCAACGCCCTCGTCGGCACCATCCCTCCG	TRITD1Av1G050170	116128272	116149888	biotype=protein_coding.description=Leucine-rich
SNP	DArTSeqDW-1201605	TGCAGCTCTGACAGCTGCCCGAGCTCCATGGGGATCGGCCCCTCCAGCGAGTTCTCCGACAGGCGCAGC	TGCAGCTCTGACAGCTGCCCGAGCTCCATGGGGATCGGCCCCTCCAGCGAGTTCTCCGACAGGCGCAGC	TRITD1Av1G050170	116128272	116149888	biotype=protein_coding.description=Leucine-rich
SNP	DArTSeqDW-1217655	TGCAGGTTCTTGACTTGTCCAAGAACAACATCTCTGGAGTGATCAGCATCTCCACATCACAGCTGAAGA	TGCAGGTTCTTGACTTGTCCAAGAACAACATCTCTGGAGTGATCAGCATCTCCACATCACAGCTGAAGA	TRITD1Av1G050170	116128272	116149888	biotype=protein_coding.description=Leucine-rich
SNP	DArTSeqDW-3955579	TGCAGGCATTGGCATTGGCGGACAACCGGCTCTCCGGCGCACTGCCGAGATCGGAAGAGCGGTTCAGCA	TGCAGGCATTGGCATTGGCGGACAACCGGCTCTCCGGCGCACTGCCG	TRITD1Av1G050170	116128272	116149888	biotype=protein_coding.description=Leucine-rich
SNP	DArTSeqDW-3955883	TGCAGCCGCCTGCATTCCCTGAGACTCGCTGGGATTGAGCCGAGATCGGAAGAGCGGTTCAGCAGGAAT	TGCAGCCGCCTGCATTCCCTGAGACTCGCTGGGATTGAGCCG	TRITD1Av1G050170	116128272	116149888	biotype=protein_coding.description=Leucine-rich
SNP	DArTSeqDW-3959246	TGCAGCAGAGTAGTAGGAGCCATGTCCGGTGTGGCTACACATTCCGAGATCGGAAGAGCGGTTCAGCAG	TGCAGCAGAGTAGTAGGAGCCATGTCCGGTGTGGCTACACATTCCG	TRITD1Av1G050170	116128272	116149888	biotype=protein_coding.description=Leucine-rich
SNP	DArTSeqDW-5971065	TGCAGCAGCTGGTCTTGGACAACAACACTCTCACCGAGATCGGAAGAGCGGTTCAGCAGGAATGCCGAG	TGCAGCAGCTGGTCTTGGACAACAACACTCTCACCG	TRITD1Av1G050170	116128272	116149888	biotype=protein_coding.description=Leucine-rich
SNP	DArTSeqDW-5411852	TGCAGCACATGGGCCTGGCCGGCACACTCTCGCCGAGATCGGAAGAGCGGTTCAGCAGGAATGCCGAGA	TGCAGCACATGGGCCTGGCCGGCACACTCTCGCCG	TRITD1Av1G050310	116342172	116352971	biotype=protein_coding.description=Receptor-like
SNP	DArTSeqDW-5411852	TGCAGCACATGGGCCTGGCCGGCACACTCTCGCCGAGATCGGAAGAGCGGTTCAGCAGGAATGCCGAGA	TGCAGCACATGGGCCTGGCCGGCACACTCTCGCCG	TRITD1Av1G050310	116342172	116352971	biotype=protein_coding.description=Receptor-like
SNP	DArTSeqDW-7331449	TGCAGATCTCCACCATGTTCACGCACCACCAGAAGACCATCATCGTCGACCACGACATGCCCCAGAGCG	TGCAGATCTCCACCATGTTCACGCACCACCAGAAGACCATCATCGTCGACCACGACATGCCCCAGAGCG	TRITD1Av1G050630	117064282	117073267	biotype=protein_coding.description=Phospholipase
SNP	DArTSeqDW-7492139	TGCAGTCGGAGCATCCAGAGAGCTTACCGAGATCGGAAGAGCGGTTCAGCAGGAATGCCGAGACCGATC	TGCAGTCGGAGCATCCAGAGAGCTTACCG	TRITD1Av1G050960	117714194	117715361	biotype=protein_coding.description=Lactoylglutathione
PAV	DArTSeqDW-1013432	TGCAGGGGAGGAGCTTGTACCGCCAGCGGCTTCTGCTGTTGCTTGACGGCGACGACCCTCTTGCAGGCG	TGCAGGGGAGGAGCTTGTACCGCCAGCGGCTTCTGCTGTTGCTTGACGGCGACGACCCTCTTGCAGGCG	TRITD1Av1G051320	118907676	118908570	biotype=protein_coding;description=Metallothiol
SNP	DArTSeqDW-2337796	TGCAGTGAAGCGTCGCGGTGGCCGTCGAAGCTCCGGCGAGGTTGCAATGAAGCGCCGTTGAAGCTGTAG	TGCAGTGAAGCGTCGCGGTGGCCGTCGAAGCTCCGGCGAGGTTGCAATGAAGCGCCGTTGAAGCTGTAG	TRITD1Av1G052060	121268327	121268875	biotype=protein_coding.description=Zinc
SNP	DArTSeqDW-1021721	TGCAGGGAGCGGAAGGAGCCGCTCCAGTCGGCGAGGCGGCTGAGCTTGCTGCCGTGCTCGGAGAAGAGC	TGCAGGGAGCGGAAGGAGCCGCTCCAGTCGGCGAGGCGGCTGAGCTTGCTGCCGTGCTCGGAGAAGAGC	TRITD1Av1G053050	123770804	123774506	biotype=protein_coding.description=Phototropic-responsive
SNP	DArTSeqDW-4001947	TGCAGCTGCGGTTGGGACCGCGTGCTGTCGTCGTTGGCCTCAGCCGAGATCGGAAGAGCGGTTCAGCAG	TGCAGCTGCGGTTGGGACCGCGTGCTGTCGTCGTTGGCCTCAGCCG	TRITD1Av1G053710	125905968	125906601	biotype=protein_coding.description=Rotundifolia-like
SNP	DArTSeqDW-4001947	TGCAGCTGCGGTTGGGACCGCGTGCTGTCGTCGTTGGCCTCAGCCGAGATCGGAAGAGCGGTTCAGCAG	TGCAGCTGCGGTTGGGACCGCGTGCTGTCGTCGTTGGCCTCAGCCG	TRITD1Av1G053710	125905968	125906601	biotype=protein_coding.description=Rotundifolia-like
PAV	DArTSeqDW-1108898	TGCAGGAAGACGTGCGTGCCACGGATGAGGAGAGCCAGCCTCACTTCCTGATCGTGACGTACCCGAGAT	TGCAGGAAGACGTGCGTGCCACGGATGAGGAGAGCCAGCCTCACTTCCTGATCGTGACGTACCCGAGAT	TRITD1Av1G053960	127337735	127339246	biotype=protein_coding;description=Glycosyltransferase;gene_id=TRITD1Av1G053960;logic_name=gff3_hc_genes
PAV	DArTSeqDW-1747863	TGCAGGGAGACGTGCGTGCCGCGGATGAGGAGAGCCAGCCTCACTTCCTGATCGTGACGTACCCGAGAT	TGCAGGGAGACGTGCGTGCCGCGGATGAGGAGAGCCAGCCTCACTTCCTGATCGTGACGTACCCGAGAT	TRITD1Av1G053960	127337735	127339246	biotype=protein_coding;description=Glycosyltransferase;gene_id=TRITD1Av1G053960;logic_name=gff3_hc_genes
SNP	DArTSeqDW-1020691	TGCAGTTGTCTTTCCGTAGCACCCACAGGAACGGCCTGTTGGACTGGCTCATGGCCTCCGCTATCTCGG	TGCAGTTGTCTTTCCGTAGCACCCACAGGAACGGCCTGTTGGACTGGCTCATGGCCTCCGCTATCTCGG	TRITD1Av1G053960	127337735	127339246	biotype=protein_coding.description=Glycosyltransferase.gene_id=TRITD1Av1G053960.logic_name=gff3_hc_genes
SNP	DArTSeqDW-1107629	TGCAGGAAGACAAGCGTGCCGCGGATGAGGAGAGCCAGCCTCACTTCCTGATCGTGACGTACCCGAGAT	TGCAGGAAGACAAGCGTGCCGCGGATGAGGAGAGCCAGCCTCACTTCCTGATCGTGACGTACCCGAGAT	TRITD1Av1G053960	127337735	127339246	biotype=protein_coding.description=Glycosyltransferase.gene_id=TRITD1Av1G053960.logic_name=gff3_hc_genes
SNP	DArTSeqDW-1107629	TGCAGGAAGACAAGCGTGCCGCGGATGAGGAGAGCCAGCCTCACTTCCTGATCGTGACGTACCCGAGAT	TGCAGGAAGACAAGCGTGCCGCGGATGAGGAGAGCCAGCCTCACTTCCTGATCGTGACGTACCCGAGAT	TRITD1Av1G053960	127337735	127339246	biotype=protein_coding.description=Glycosyltransferase.gene_id=TRITD1Av1G053960.logic_name=gff3_hc_genes
SNP	DArTSeqDW-1043335	TGCAGGAAATTGAGAGTGAAGATGATAGCCTTGATGATGAGGTTGATGCTGCTGCTGAGGATGAACATG	TGCAGGAAATTGAGAGTGAAGATGATAGCCTTGATGATGAGGTTGATGCTGCTGCTGAGGATGAACATG	TRITD1Av1G054200	128096935	128100151	biotype=protein_coding.description=Copper
SNP	DArTSeqDW-1150504	TGCAGACGTGGAAGCAGCAGGCCATCTTCTCAGACCCCAAGAACCTCACCGAGATCGGAAGAGCGGTTC	TGCAGACGTGGAAGCAGCAGGCCATCTTCTCAGACCCCAAGAACCTCACCG	TRITD1Av1G054520	128733576	128734954	biotype=protein_coding.description=Leucine-rich
SNP	DArTSeqDW-5346119	TGCAGCTACACCGGCGTGTTCTGCGCGCCCGTTCCGTCGTCGGGCGAGCTCGCCGTCGCCGAGATCGGA	TGCAGCTACACCGGCGTGTTCTGCGCGCCCGTTCCGTCGTCGGGCGAGCTCGCCGTCGCCG	TRITD1Av1G054520	128733576	128734954	biotype=protein_coding.description=Leucine-rich
SNP	DArTSeqDW-1085249	TGCAGCGTGCTGGCAGATTCTCCTATGAGTTCCTTAGACAAAGGGAGGCCCGAGATCGGAAGAGCGGTT	TGCAGCGTGCTGGCAGATTCTCCTATGAGTTCCTTAGACAAAGGGAGGCCCG	TRITD1Av1G054770	129458338	129468535	biotype=protein_coding.description=Copalyl
SNP	DArTSeqDW-991018	TGCAGGCAGCGCCACCGCCCCTTGAGCCTCTGGAAGGCGCCCTGTGCTGCTGCGCGCGCGGCGGCGATG	TGCAGGCAGCGCCACCGCCCCTTGAGCCTCTGGAAGGCGCCCTGTGCTGCTGCGCGCGCGGCGGCGATG	TRITD1Av1G056150	133075631	133077067	biotype=protein_coding.gene_id=TRITD1Av1G056150.logic_name=gff3_hc_genes
SNP	DArTSeqDW-991018	TGCAGGCAGCGCCACCGCCCCTTGAGCCTCTGGAAGGCGCTCTGTGCTGCTGCGCGCGCGGCGGCGATG	TGCAGGCAGCGCCACCGCCCCTTGAGCCTCTGGAAGGCGCTCTGTGCTGCTGCGCGCGCGGCGGCGATG	TRITD1Av1G056150	133075631	133077067	biotype=protein_coding.gene_id=TRITD1Av1G056150.logic_name=gff3_hc_genes
PAV	DArTSeqDW-4990834	TGCAGCACTTCAAGAAGCCGTTCGCTCATGAGCATGAAGAACTGAAGACCTTGCTGGAGGCCGTTCAGT	TGCAGCACTTCAAGAAGCCGTTCGCTCATGAGCATGAAGAACTGAAGACCTTGCTGGAGGCCGTTCAGT	TRITD1Av1G056950	135329336	135360397	biotype=protein_coding;description=Malic
SNP	DArTSeqDW-1021646	TGCAGCACTTCAAGAAGCCGTTCGCTCATGAGCATGAAGAACTGAAGACCCTGCTGGAGGCCGTCCAGT	TGCAGCACTTCAAGAAGCCGTTCGCTCATGAGCATGAAGAACTGAAGACCCTGCTGGAGGCCGTCCAGT	TRITD1Av1G056950	135329336	135360397	biotype=protein_coding.description=Malic
SNP	DArTSeqDW-4990834	TGCAGCACTTCAAGAAGCCGTTCGCTCATGAGCATGAAGAACTGAAGACCTTGCTGGAGGCCGTTCAGT	TGCAGCACTTCAAGAAGCCGTTCGCTCATGAGCATGAAGAACTGAAGACCTTGCTGGAGGCCGTTCAGT	TRITD1Av1G056950	135329336	135360397	biotype=protein_coding.description=Malic
PAV	DArTSeqDW-1239815	TGCAGCAAGAGCGGTACGCGGACGACACGCGGAGCGAGCACGGGGTGGCGGCGTACAGCCGAGATCGGA	TGCAGCAAGAGCGGTACGCGGACGACACGCGGAGCGAGCACGGGGTGGCGGCGTACAGCCG	TRITD1Av1G057710	138090928	138092490	biotype=protein_coding;description=IQ
SNP	DArTSeqDW-988891	TGCAGCTTCACGAGCGCCTTGAGCGCACGCAGCGCCTTCTTAGCCTGCAAACCAGCGCGAGATTTCGTC	TGCAGCTTCACGAGCGCCTTGAGCGCACGCAGCGCCTTCTTAGCCTGCAAACCAGCGCGAGATTTCGTC	TRITD1Av1G057710	138090928	138092490	biotype=protein_coding.description=IQ
SNP	DArTSeqDW-1209866	TGCAGCGTCTGGTTCGGCGGCAGGTCCCGCTCGCTGTTGGGTCCCGTCAGAAGGACGGACGCATCGCAT	TGCAGCGTCTGGTTCGGCGGCAGGTCCCGCTCGCTGTTGGGTCCCGTCAGAAGGACGGACGCATCGCAT	TRITD1Av1G059260	143738702	143739909	biotype=protein_coding.description=Peroxidase.gene_id=TRITD1Av1G059260.logic_name=gff3_hc_genes
SNP	DArTSeqDW-2254419	TGCAGCCGCGTGCGATGCAGCTCATCGAGGACGTCCGCGTCAAGGTACACGCCGCCTGCGGCGCCACCG	TGCAGCCGCGTGCGATGCAGCTCATCGAGGACGTCCGCGTCAAGGTACACGCCGCCTGCGGCGCCACCG	TRITD1Av1G059260	143738702	143739909	biotype=protein_coding.description=Peroxidase.gene_id=TRITD1Av1G059260.logic_name=gff3_hc_genes
SNP	DArTSeqDW-2320359	TGCAGTGCGCCTTCCCGACGGTGTGCGCGCCAGAGAGCGCGACGAGGTCAATGGGCTCGAGATTGCGGC	TGCAGTGCGCCTTCCCGACGGTGTGCGCGCCAGAGAGCGCGACGAGGTCAATGGGCTCGAGATTGCGGC	TRITD1Av1G059260	143738702	143739909	biotype=protein_coding.description=Peroxidase.gene_id=TRITD1Av1G059260.logic_name=gff3_hc_genes
PAV	DArTSeqDW-10984229	TGCAGATGAGGGCATGGCGTTTGGAAGGCCATGCTGAGCACGTCGACCTCGGCCACTACGTGCGCCTCT	TGCAGATGAGGGCATGGCGTTTGGAAGGCCATGCTGAGCACGTCGACCTCGGCCACTACGTGCGCCTCT	TRITD1Av1G059540	144770703	144772340	biotype=protein_coding;gene_id=TRITD1Av1G059540;logic_name=gff3_hc_genes
PAV	DArTSeqDW-3034282	TGCAGATGAGGGCATGGCGTTTGGAAGGCCATGGTGAGCACGTCGACCTCGGCCACCATGTGTGCCTCT	TGCAGATGAGGGCATGGCGTTTGGAAGGCCATGGTGAGCACGTCGACCTCGGCCACCATGTGTGCCTCT	TRITD1Av1G059540	144770703	144772340	biotype=protein_coding;gene_id=TRITD1Av1G059540;logic_name=gff3_hc_genes
PAV	DArTSeqDW-5579785	TGCAGGTTGCCGTTGCACTGGAGTGGCGGGGTTGGGGATGCTTCAAAGCCTGAAGGCCGTAGCGGGGAG	TGCAGGTTGCCGTTGCACTGGAGTGGCGGGGTTGGGGATGCTTCAAAGCCTGAAGGCCGTAGCGGGGAG	TRITD1Av1G059540	144770703	144772340	biotype=protein_coding;gene_id=TRITD1Av1G059540;logic_name=gff3_hc_genes
SNP	DArTSeqDW-2263835	TGCAGATGAGGGCATGACGTTTGGAAGGCCATGCTGAGCACGTCGACCTCGGCCACCACGTGCGCCTCT	TGCAGATGAGGGCATGACGTTTGGAAGGCCATGCTGAGCACGTCGACCTCGGCCACCACGTGCGCCTCT	TRITD1Av1G059540	144770703	144772340	biotype=protein_coding.gene_id=TRITD1Av1G059540.logic_name=gff3_hc_genes
SNP	DArTSeqDW-2271424	TGCAGCCACGCAACCTCCCCCTGAGATGCCCTTGGCATCTCCAAGGCCAAGCCCTCCAGCGGCCCGTCG	TGCAGCCACGCAACCTCCCCCTGAGATGCCCTTGGCATCTCCAAGGCCAAGCCCTCCAGCGGCCCGTCG	TRITD1Av1G059540	144770703	144772340	biotype=protein_coding.gene_id=TRITD1Av1G059540.logic_name=gff3_hc_genes
SNP	DArTSeqDW-3034282	TGCAGATGAGGGCATGGCGTTTGGAAGGCCATGGTGAGCACGTCGACCTCGGCCACCATGTGTGCCTCT	TGCAGATGAGGGCATGGCGTTTGGAAGGCCATGGTGAGCACGTCGACCTCGGCCACCATGTGTGCCTCT	TRITD1Av1G059540	144770703	144772340	biotype=protein_coding.gene_id=TRITD1Av1G059540.logic_name=gff3_hc_genes
SNP	DArTSeqDW-5579785	TGCAGGTTGCCGTTGCACTGGAGTGGCGGGGTTGGGGATGCTTCAAAGCCTGAAGGCCGTAGCGGGGAG	TGCAGGTTGCCGTTGCACTGGAGTGGCGGGGTTGGGGATGCTTCAAAGCCTGAAGGCCGTAGCGGGGAG	TRITD1Av1G059540	144770703	144772340	biotype=protein_coding.gene_id=TRITD1Av1G059540.logic_name=gff3_hc_genes
SNP	DArTSeqDW-12462340	TGCAGTACCTTCTTAATGGCCACTGTCTCCCCGAGATCGGAAGAGCGGTTCAGCAGGAATGCCGAGACC	TGCAGTACCTTCTTAATGGCCACTGTCTCCCCG	TRITD1Av1G059580	145328861	145332413	biotype=protein_coding.description=Kinase
PAV	DArTSeqDW-1009860	TGCAGCGGCGAGACCACTCACGACCACAAGCTTTCCCACTCCGACTCCTTCTGGACGCCGAGATCGGAA	TGCAGCGGCGAGACCACTCACGACCACAAGCTTTCCCACTCCGACTCCTTCTGGACGCCG	TRITD1Av1G059780	145802461	145805731	biotype=protein_coding;description=Basic-leucine
SNP	DArTSeqDW-1009860	TGCAGCGGCGAGACCACTCACGACCACAAGCTTTCCCACTCCGACTCCTTCTGGACGCCGAGATCGGAA	TGCAGCGGCGAGACCACTCACGACCACAAGCTTTCCCACTCCGACTCCTTCTGGACGCCG	TRITD1Av1G059780	145802461	145805731	biotype=protein_coding.description=Basic-leucine
PAV	DArTSeqDW-3948740	TGCAGCAGCAGCAGCAACACGGCGGCGGCGGCAGGGTCACCGAGATCGGAAGAGCGGTTCAGCAGGAAT	TGCAGCAGCAGCAGCAACACGGCGGCGGCGGCAGGGTCACCG	TRITD1Av1G060440	148975585	148979145	biotype=protein_coding;description=Gibberellin
SNP	DArTSeqDW-2301678	TGCAGACTTCTGTTTCCTAACATTGGGCACCGACAAGAAGCTTTTGTTTGGAGCCCCTTCTTGTTATCA	TGCAGACTTCTGTTTCCTAACATTGGGCACCGACAAGAAGCTTTTGTTTGGAGCCCCTTCTTGTTATCA	TRITD1Av1G061510	152267519	152276130	biotype=protein_coding.description=ATP-dependent
SNP	DArTSeqDW-3945363	TGCAGCTCGCCGTGCAAGACTTCCAGTCGTGCGACCGAGATCGGAAGAGCGGTTCAGCAGGAATGCCGA	TGCAGCTCGCCGTGCAAGACTTCCAGTCGTGCGACCG	TRITD1Av1G063170	158847801	158848346	biotype=protein_coding.description=Pectinesterase
PAV	DArTSeqDW-1061997	TGCAGGAAAATGTATACTTTGTGATTTATGTTCTGATGAGTACTTTTTTCTTCTACTTGACACTAATTC	TGCAGGAAAATGTATACTTTGTGATTTATGTTCTGATGAGTACTTTTTTCTTCTACTTGACACTAATTC	TRITD1Av1G066890	170655974	170680088	biotype=protein_coding;description=Phospholipid-transporting
PAV	DArTSeqDW-4261209	TGCAGCGGCGGCAACCTCCACTCCCTCCGCCAGAAGCAGCCGAGATCGGAAGAGCGGTTCAGCAGGAAT	TGCAGCGGCGGCAACCTCCACTCCCTCCGCCAGAAGCAGCCG	TRITD1Av1G067280	172681577	172683324	biotype=protein_coding;description=Protein
SNP	DArTSeqDW-4261209	TGCAGCGGCGGCAACCTCCACTCCCTCCGCCAGAAGCAGCCGAGATCGGAAGAGCGGTTCAGCAGGAAT	TGCAGCGGCGGCAACCTCCACTCCCTCCGCCAGAAGCAGCCG	TRITD1Av1G067280	172681577	172683324	biotype=protein_coding.description=Protein
PAV	DArTSeqDW-1242631	TGCAGGCCGACCCCATCGTCTATTTTTCTCCATGGACAGGGAGCGCCATGGCTTCCACTTCAAGCTTTT	TGCAGGCCGACCCCATCGTCTATTTTTCTCCATGGACAGGGAGCGCCATGGCTTCCACTTCAAGCTTTT	TRITD1Av1G067540	173794620	173801377	biotype=protein_coding;description=lipase%2C
SNP	DArTSeqDW-1233761	TGCAGCCATCGCAAGCGTGGACCATGCAACAACATACACCGACACCCTTCCACTTTGGGACACATCATG	TGCAGCCATCGCAAGCGTGGACCATGCAACAACATACACCGACACCCTTCCACTTTGGGACACATCATG	TRITD1Av1G068120	175652715	175659637	biotype=protein_coding.description=Zinc
PAV	DArTSeqDW-1089775	TGCAGTCCTATGTGACGCACTCTCTTCAAGTGGAAGCACTGCGAGGAATTGTTTCTATTCCGAGATCGG	TGCAGTCCTATGTGACGCACTCTCTTCAAGTGGAAGCACTGCGAGGAATTGTTTCTATTCCG	TRITD1Av1G068790	178350407	178362690	biotype=protein_coding;description=ER
PAV	DArTSeqDW-1234617	TGCAGCAGCGGCGGCAGGCCCAGCCACGAGGTGGCCAACTACATCCAGACGCTCATTGCTTCCACGCTG	TGCAGCAGCGGCGGCAGGCCCAGCCACGAGGTGGCCAACTACATCCAGACGCTCATTGCTTCCACGCTG	TRITD1Av1G084150	229465923	229469182	biotype=protein_coding;description=Glycerol-3-phosphate
PAV	DArTSeqDW-4397601	TGCAGGAGGGCGACCTCGCCATCTGTCCCGAGGGGACGACGTCCCGAGAGCCGTTCCTGCTCCGAGATC	TGCAGGAGGGCGACCTCGCCATCTGTCCCGAGGGGACGACGTCCCGAGAGCCGTTCCTGCTCCG	TRITD1Av1G084150	229465923	229469182	biotype=protein_coding;description=Glycerol-3-phosphate
SNP	DArTSeqDW-1141240	TGCAGGAGGGTGACCTCGCCATCTGCCCCGAGGGGACGACGTCCCGAGAGCCGTTCCTGCTCCGAGATC	TGCAGGAGGGTGACCTCGCCATCTGCCCCGAGGGGACGACGTCCCGAGAGCCGTTCCTGCTCCG	TRITD1Av1G084150	229465923	229469182	biotype=protein_coding.description=Glycerol-3-phosphate
PAV	DArTSeqDW-1231984	TGCAGCGGCGGTGGACCCGATGGTGCTTGGGCTGGGAACGAGCGGAGGTGCGAGCGGGAGCGGAGTGGT	TGCAGCGGCGGTGGACCCGATGGTGCTTGGGCTGGGAACGAGCGGAGGTGCGAGCGGGAGCGGAGTGGT	TRITD1Av1G084980	231960262	231962152	biotype=protein_coding;description=TATA-box
SNP	DArTSeqDW-1090718	TGCAGGCGTGGAGTCGGTTAAGACTGAGACGGCGGCAAACAAGGTGGTCGTCACCGAGATCGGAAGAGC	TGCAGGCGTGGAGTCGGTTAAGACTGAGACGGCGGCAAACAAGGTGGTCGTCACCG	TRITD1Av1G085120	232429708	232431093	biotype=protein_coding.description=Heavy
PAV	DArTSeqDW-977055	TGCAGGTTCGGCCACGACGGATGCCAGGCCGTTCACGTCCACGCCGACGTGGTTACTGCTCATGTCCCG	TGCAGGTTCGGCCACGACGGATGCCAGGCCGTTCACGTCCACGCCGACGTGGTTACTGCTCATGTCCCG	TRITD1Av1G085480	233261285	233262448	biotype=protein_coding;description=Receptor
SNP	DArTSeqDW-1089132	TGCAGGTTCGGCCACGACGGATGCCAGGCCGTTCACGTCAACGCCGACGTGGTTGCTGCTGATGTCCCG	TGCAGGTTCGGCCACGACGGATGCCAGGCCGTTCACGTCAACGCCGACGTGGTTGCTGCTGATGTCCCG	TRITD1Av1G085480	233261285	233262448	biotype=protein_coding.description=Receptor
SNP	DArTSeqDW-977055	TGCAGGTTCGGCCACGACGGATGCCAGGCCGTTCACGTCCACGCCGACGTGGTTACTGCTCATGTCCCG	TGCAGGTTCGGCCACGACGGATGCCAGGCCGTTCACGTCCACGCCGACGTGGTTACTGCTCATGTCCCG	TRITD1Av1G085480	233261285	233262448	biotype=protein_coding.description=Receptor
SNP	DArTSeqDW-1338978	TGCAGGTGCCTGCACGGTCTCAGTCGGCGCGTTCCAACAGCAGCATCTCCACGGACCATGACGCGCGGC	TGCAGGTGCCTGCACGGTCTCAGTCGGCGCGTTCCAACAGCAGCATCTCCACGGACCATGACGCGCGGC	TRITD1Av1G085690	233694551	233699294	biotype=protein_coding.description=Protein
SNP	DArTSeqDW-1338978	TGCAGGTGCCTGCACGGTCTCAGTCGGCGCGTTCCAACAGCAGCATCTCCACGGACCATGACGCGCGGC	TGCAGGTGCCTGCACGGTCTCAGTCGGCGCGTTCCAACAGCAGCATCTCCACGGACCATGACGCGCGGC	TRITD1Av1G085690	233694551	233699294	biotype=protein_coding.description=Protein
SNP	DArTSeqDW-1022543	TGCAGTTAAGTTTTTGGGTAGTGGTTGGGCAATGGTGCCCTGGAGTGCAGAAGACATCATTGGTAGTAA	TGCAGTTAAGTTTTTGGGTAGTGGTTGGGCAATGGTGCCCTGGAGTGCAGAAGACATCATTGGTAGTAA	TRITD1Av1G085840	234433686	234469786	biotype=protein_coding.description=ABC
SNP	DArTSeqDW-1031394	TGCAGTATGTGGCACATAACTATCTACACATCTTCATTCTTCTTCTTATGTTCAATGCGTGTCAACACT	TGCAGTATGTGGCACATAACTATCTACACATCTTCATTCTTCTTCTTATGTTCAATGCGTGTCAACACT	TRITD1Av1G086500	236585215	236604409	biotype=protein_coding.description=Transmembrane
PAV	DArTSeqDW-1025082	TGCAGCAGCTGCACAGCTCAAGGATGGAGACGCGGAGCCCGCTTCGGATGCGTCGCGCGCCGCCAGTGC	TGCAGCAGCTGCACAGCTCAAGGATGGAGACGCGGAGCCCGCTTCGGATGCGTCGCGCGCCGCCAGTGC	TRITD1Av1G088510	243150667	243152315	biotype=protein_coding;description=Shugoshin-1;gene_id=TRITD1Av1G088510;logic_name=gff3_hc_genes
SNP	DArTSeqDW-1025082	TGCAGCAGCTGCACAGCTCAAGGATGGAGACGCGGAGCCCGCTTCGGATGCGTCGCGCGCCGCCAGTGC	TGCAGCAGCTGCACAGCTCAAGGATGGAGACGCGGAGCCCGCTTCGGATGCGTCGCGCGCCGCCAGTGC	TRITD1Av1G088510	243150667	243152315	biotype=protein_coding.description=Shugoshin-1.gene_id=TRITD1Av1G088510.logic_name=gff3_hc_genes
SNP	DArTSeqDW-1741267	TGCAGCAGCTGCACAACTCAAGGATGGAGACGCGGAGCCCGCTTCGGATGCCTCGCATGCCGCCAGTGC	TGCAGCAGCTGCACAACTCAAGGATGGAGACGCGGAGCCCGCTTCGGATGCCTCGCATGCCGCCAGTGC	TRITD1Av1G088510	243150667	243152315	biotype=protein_coding.description=Shugoshin-1.gene_id=TRITD1Av1G088510.logic_name=gff3_hc_genes
SNP	DArTSeqDW-1374726	TGCAGAAATGTTCACCGGAAATGCTCTGAGATTTTGCAGAGTACGGGATGGGCGAGAAAGCATGCGCCG	TGCAGAAATGTTCACCGGAAATGCTCTGAGATTTTGCAGAGTACGGGATGGGCGAGAAAGCATGCGCCG	TRITD1Av1G088770	244574517	244577698	biotype=protein_coding.description=Receptor-kinase%2C
PAV	DArTSeqDW-2249341	TGCAGGCGTCATGCGCGTCTTCGAGACGTCGGACTTCTGCCTGGAGCCGCGCGGGGACACGGCGACGCG	TGCAGGCGTCATGCGCGTCTTCGAGACGTCGGACTTCTGCCTGGAGCCGCGCGGGGACACGGCGACGCG	TRITD1Av1G088920	244971683	244973272	biotype=protein_coding;description=Xyloglucan
SNP	DArTSeqDW-2249341	TGCAGGCGTCATGCGCGTCTTCGAGACGTCGGACTTCTGCCTGGAGCCGCGCGGGGACACGGCGACGCG	TGCAGGCGTCATGCGCGTCTTCGAGACGTCGGACTTCTGCCTGGAGCCGCGCGGGGACACGGCGACGCG	TRITD1Av1G088920	244971683	244973272	biotype=protein_coding.description=Xyloglucan
PAV	DArTSeqDW-4411970	TGCAGAGAGCACTACGAGGTGGCGGCGCAGCAGGGTGGTCTGGTGCTCCGTGGTCGGGGACTCGATGAG	TGCAGAGAGCACTACGAGGTGGCGGCGCAGCAGGGTGGTCTGGTGCTCCGTGGTCGGGGACTCGATGAG	TRITD1Av1G088970	245079837	245084364	biotype=protein_coding;description=F-box
SNP	DArTSeqDW-4411970	TGCAGAGAGCACTACGAGGTGGCGGCGCAGCAGGGTGGTCTGGTGCTCCGTGGTCGGGGACTCGATGAG	TGCAGAGAGCACTACGAGGTGGCGGCGCAGCAGGGTGGTCTGGTGCTCCGTGGTCGGGGACTCGATGAG	TRITD1Av1G088970	245079837	245084364	biotype=protein_coding.description=F-box
SNP	DArTSeqDW-4411970	TGCAGAGAGCACTACGAGGTGGCGGCGCAGCAGGGTGGTCTGGTGCTCCGTGGTCGGGGACTCGATGAG	TGCAGAGAGCACTACGAGGTGGCGGCGCAGCAGGGTGGTCTGGTGCTCCGTGGTCGGGGACTCGATGAG	TRITD1Av1G088970	245079837	245084364	biotype=protein_coding.description=F-box
PAV	DArTSeqDW-1110864	TGCAGCAGGCGATTGAGCAGAGAAGCGCTGCGAGGAAGAAGAAGGACTTTGCGGAGTCGGACCGAGATC	TGCAGCAGGCGATTGAGCAGAGAAGCGCTGCGAGGAAGAAGAAGGACTTTGCGGAGTCGGACCG	TRITD1Av1G089280	245864896	245869977	biotype=protein_coding;description=Cysteine--tRNA
SNP	DArTSeqDW-1108662	TGCAGCAGGTGATTGAGCAGAGAAGCGCTGCGAGGAAGAGGAAGGAGTTTGCGGAGTCGGACCGAGATC	TGCAGCAGGTGATTGAGCAGAGAAGCGCTGCGAGGAAGAGGAAGGAGTTTGCGGAGTCGGACCG	TRITD1Av1G089280	245864896	245869977	biotype=protein_coding.description=Cysteine--tRNA
SNP	DArTSeqDW-1219338	TGCAGTACTTCGGCGAGTACCAGGGGAAGCTGCGCGCGCTGGTGGGCGCGTCCCAGGCGACGCAGATCG	TGCAGTACTTCGGCGAGTACCAGGGGAAGCTGCGCGCGCTGGTGGGCGCGTCCCAGGCGACGCAGATCG	TRITD1Av1G089290	245899626	245901014	biotype=protein_coding.description=GDSL
SNP	DArTSeqDW-995021	TGCAGCTGCCTGCTCACCCTCACGATGTTCACCTGCACCACCGTCCAAATGCATGCATATAGTACCAAC	TGCAGCTGCCTGCTCACCCTCACGATGTTCACCTGCACCACCGTCCAAATGCATGCATATAGTACCAAC	TRITD1Av1G089290	245899626	245901014	biotype=protein_coding.description=GDSL
PAV	DArTSeqDW-1217420	TGCAGCACAAGCTATCTTTCCACTTGCTCGCTGCTGCACATATCTTAAGGCCGAGATCGGAAGAGCGGT	TGCAGCACAAGCTATCTTTCCACTTGCTCGCTGCTGCACATATCTTAAGGCCG	TRITD1Av1G089950	247124330	247129633	biotype=protein_coding;description=F-box
SNP	DArTSeqDW-1249930	TGCAGCACAAGCTATCTTTCCACTTGCTCGCTGCTGCACATATCTTAAGGCCGGCCTCCGGGAACTCCG	TGCAGCACAAGCTATCTTTCCACTTGCTCGCTGCTGCACATATCTTAAGGCCGGCCTCCGGGAACTCCG	TRITD1Av1G089950	247124330	247129633	biotype=protein_coding.description=F-box
SNP	DArTSeqDW-1021738	TGCAGCTCCCCGCTGCGGATCTTGTCGTCGGGCCGCGGGTACGCGTCCACCGTGGCCAGGTAGTCCAGC	TGCAGCTCCCCGCTGCGGATCTTGTCGTCGGGCCGCGGGTACGCGTCCACCGTGGCCAGGTAGTCCAGC	TRITD1Av1G090690	248850194	248857318	biotype=protein_coding.description=PfkB-like
PAV	DArTSeqDW-3943437	TGCAGACGCAAATGAGCAGCACGGCGTCCGACCTCATGCAGCTCACCTCGGGATACACCAACGAGTGCT	TGCAGACGCAAATGAGCAGCACGGCGTCCGACCTCATGCAGCTCACCTCGGGATACACCAACGAGTGCT	TRITD1Av1G091440	250376032	250378254	biotype=protein_coding;description=Zinc
SNP	DArTSeqDW-3943437	TGCAGACGCAAATGAGCAGCACGGCGTCCGACCTCATGCAGCTCACCTCGGGATACACCAACGAGTGCT	TGCAGACGCAAATGAGCAGCACGGCGTCCGACCTCATGCAGCTCACCTCGGGATACACCAACGAGTGCT	TRITD1Av1G091440	250376032	250378254	biotype=protein_coding.description=Zinc
PAV	DArTSeqDW-1075430	TGCAGCGGCAGTGGACCTTCTGGTACGACATCCAGACCAAGCCCAAGCCCGAGATCGGAAGAGCGGTTC	TGCAGCGGCAGTGGACCTTCTGGTACGACATCCAGACCAAGCCCAAGCCCG	TRITD1Av1G091740	250904327	250907465	biotype=protein_coding;description=Eukaryotic
PAV	DArTSeqDW-3026408	TGCAGCGCCCTCATGTTCCCCAACTCGTCAGGCAACCGAGATCGGAAGAGCGGTTCAGCAGGAATGCCG	TGCAGCGCCCTCATGTTCCCCAACTCGTCAGGCAACCG	TRITD1Av1G091770	251006996	251015642	biotype=protein_coding;description=Receptor
SNP	DArTSeqDW-1042145	TGCAGAGCTCGCCTACTTGAGGGTGACGACCAAGTGCGACGTGTACAGCTTCGGCGTGGTGGCCATGGA	TGCAGAGCTCGCCTACTTGAGGGTGACGACCAAGTGCGACGTGTACAGCTTCGGCGTGGTGGCCATGGA	TRITD1Av1G091770	251006996	251015642	biotype=protein_coding.description=Receptor
SNP	DArTSeqDW-3026430	TGCAGAAGATATCCGTGAGCACCAACATGCTCGATGGGGAGCTGCCGAGATCGGAAGAGCGGTTCAGCA	TGCAGAAGATATCCGTGAGCACCAACATGCTCGATGGGGAGCTGCCG	TRITD1Av1G091770	251006996	251015642	biotype=protein_coding.description=Receptor
SNP	DArTSeqDW-3026430	TGCAGAAGATATCCGTGAGCACCAACATGCTCGATGGGGAGCTGCCGAGATCGGAAGAGCGGTTCAGCA	TGCAGAAGATATCCGTGAGCACCAACATGCTCGATGGGGAGCTGCCG	TRITD1Av1G091770	251006996	251015642	biotype=protein_coding.description=Receptor
SNP	DArTSeqDW-998279	TGCAGGCGTCCATATGGAGCAAGGACGCGAAGTTCTTGTTCGGCGAGATCCTGGCGGCGACGGAGCACT	TGCAGGCGTCCATATGGAGCAAGGACGCGAAGTTCTTGTTCGGCGAGATCCTGGCGGCGACGGAGCACT	TRITD1Av1G091770	251006996	251015642	biotype=protein_coding.description=Receptor
SNP	DArTSeqDW-998279	TGCAGGCGTCCATATGGAGCAAGGACGCGAAGTTCTTGTTCGGCGAGATCCTGGCGGCGACGGAGCACT	TGCAGGCGTCCATATGGAGCAAGGACGCGAAGTTCTTGTTCGGCGAGATCCTGGCGGCGACGGAGCACT	TRITD1Av1G091770	251006996	251015642	biotype=protein_coding.description=Receptor
PAV	DArTSeqDW-1048332	TGCAGAATTGTAAGGTCGCCGATGCTGATGGCAGCGAATGGCTTATCCAAGGTAGACCGCCGTTGAGCA	TGCAGAATTGTAAGGTCGCCGATGCTGATGGCAGCGAATGGCTTATCCAAGGTAGACCGCCGTTGAGCA	TRITD1Av1G091780	251063439	251066850	biotype=protein_coding;description=Receptor
PAV	DArTSeqDW-1100869	TGCAGAGCCATTGCGCTGCCTCTCGCCGTCGCCGTTCTCTCGGTCTCTGGCGTATCTTCGCCCTCGCCG	TGCAGAGCCATTGCGCTGCCTCTCGCCGTCGCCGTTCTCTCGGTCTCTGGCGTATCTTCGCCCTCGCCG	TRITD1Av1G091780	251063439	251066850	biotype=protein_coding;description=Receptor
SNP	DArTSeqDW-1031022	TGCAGAATTGTGAGGTCGCCGATGCTGATGGCAGCGAATGGCCTATCCAAGGTAGACCGCCGTTGAGCA	TGCAGAATTGTGAGGTCGCCGATGCTGATGGCAGCGAATGGCCTATCCAAGGTAGACCGCCGTTGAGCA	TRITD1Av1G091780	251063439	251066850	biotype=protein_coding.description=Receptor
SNP	DArTSeqDW-1166299	TGCAGTTCATGGACCTCTCCGACAACTCCTTCTCGGGCCAAATCCCCGCTGCCAAGGCAAGTCACAACT	TGCAGTTCATGGACCTCTCCGACAACTCCTTCTCGGGCCAAATCCCCGCTGCCAAGGCAAGTCACAACT	TRITD1Av1G092060	251656908	251658570	biotype=protein_coding.description=Leucine-rich
SNP	DArTSeqDW-1166299	TGCAGTTCATGGACCTCTCCGACAACTCCTTCTCGGGCCAAATCCCCGCTGCCAAGGCAAGTCACAACT	TGCAGTTCATGGACCTCTCCGACAACTCCTTCTCGGGCCAAATCCCCGCTGCCAAGGCAAGTCACAACT	TRITD1Av1G092060	251656908	251658570	biotype=protein_coding.description=Leucine-rich
PAV	DArTSeqDW-1023226	TGCAGCGGATCGGGGTCGGGATGCTGCTCCAGGTGGTGACCATGGTGATCACGGCAGGGATAGAGAACC	TGCAGCGGATCGGGGTCGGGATGCTGCTCCAGGTGGTGACCATGGTGATCACGGCAGGGATAGAGAACC	TRITD1Av1G092170	252033189	252042170	biotype=protein_coding;description=Peptide
SNP	DArTSeqDW-1350946	TGCAGCTGGGCGTCTACTTCGGCGGGCTGTACACCATCGCTCTGGGCCACGGCGGTACCAAGCCCAACA	TGCAGCTGGGCGTCTACTTCGGCGGGCTGTACACCATCGCTCTGGGCCACGGCGGTACCAAGCCCAACA	TRITD1Av1G092170	252033189	252042170	biotype=protein_coding.description=Peptide
SNP	DArTSeqDW-1350946	TGCAGCTGGGCGTCTACTTCGGCGGGCTGTACACCATCGCTCTGGGCCACGGCGGTACCAAGCCCAACA	TGCAGCTGGGCGTCTACTTCGGCGGGCTGTACACCATCGCTCTGGGCCACGGCGGTACCAAGCCCAACA	TRITD1Av1G092170	252033189	252042170	biotype=protein_coding.description=Peptide
SNP	DArTSeqDW-3955776	TGCAGCGGATCGGGGCCGGGATGCTGCTCCAGGTGGTGACCATGGTGGTCACGGCAGGGATCGAGAACC	TGCAGCGGATCGGGGCCGGGATGCTGCTCCAGGTGGTGACCATGGTGGTCACGGCAGGGATCGAGAACC	TRITD1Av1G092170	252033189	252042170	biotype=protein_coding.description=Peptide
SNP	DArTSeqDW-3955776	TGCAGCGGATCGGGGCCGGGATGCTGCTCCAGGTGGTGACCATGGTGGTCACGGCAGGGATCGAGAACC	TGCAGCGGATCGGGGCCGGGATGCTGCTCCAGGTGGTGACCATGGTGGTCACGGCAGGGATCGAGAACC	TRITD1Av1G092170	252033189	252042170	biotype=protein_coding.description=Peptide
SNP	DArTSeqDW-2263134	TGCAGGCTGGCCGGCGGGATCTCGAAGTGGTGGAGGCGCCGCTCCAGCGTCGTGCCCTGCTTCACGAAC	TGCAGGCTGGCCGGCGGGATCTCGAAGTGGTGGAGGCGCCGCTCCAGCGTCGTGCCCTGCTTCACGAAC	TRITD1Av1G092270	252248817	252258031	biotype=protein_coding.description=Peptide
SNP	DArTSeqDW-1199979	TGCAGGCTGGTAAGATGCGTAAGGTGAACCACATCTACTTCTTTCTCCTTGCCCTTGAGTGAGTTTTCG	TGCAGGCTGGTAAGATGCGTAAGGTGAACCACATCTACTTCTTTCTCCTTGCCCTTGAGTGAGTTTTCG	TRITD1Av1G092520	252956318	252961056	biotype=protein_coding.description=Fatty
SNP	DArTSeqDW-12683130	TGCAGGCTGGTGAGGTGGGTGAGGTGAACCACATCTACGGCCTCCTCCTTGCTCTCGATCGATTTCTCA	TGCAGGCTGGTGAGGTGGGTGAGGTGAACCACATCTACGGCCTCCTCCTTGCTCTCGATCGATTTCTCA	TRITD1Av1G092530	252969450	252980250	biotype=protein_coding.description=Fatty
SNP	DArTSeqDW-2251549	TGCAGCACGTCCTCCCACACCCCGCCGTACCACACGTCGTCGACCACGAGCAGGAACCTCTTGTTCGCC	TGCAGCACGTCCTCCCACACCCCGCCGTACCACACGTCGTCGACCACGAGCAGGAACCTCTTGTTCGCC	TRITD1Av1G093770	256200329	256204483	biotype=protein_coding.description=NBS-LRR
SNP	DArTSeqDW-2251549	TGCAGCACGTCCTCCCACACCCCGCCGTACCACACGTCGTCGACCACGAGCAGGAACCTCTTGTTCGCC	TGCAGCACGTCCTCCCACACCCCGCCGTACCACACGTCGTCGACCACGAGCAGGAACCTCTTGTTCGCC	TRITD1Av1G093770	256200329	256204483	biotype=protein_coding.description=NBS-LRR
SNP	DArTSeqDW-1067620	TGCAGATCCTGGAAATCAGCGGTCTGAGGCAGTTCTGGAGCAACATCAAGTGCCCCAGCAACAACGGCC	TGCAGATCCTGGAAATCAGCGGTCTGAGGCAGTTCTGGAGCAACATCAAGTGCCCCAGCAACAACGGCC	TRITD1Av1G094190	257135739	257136991	biotype=protein_coding.description=Ribonuclease.gene_id=TRITD1Av1G094190.logic_name=gff3_hc_genes
SNP	DArTSeqDW-1067620	TGCAGATCCTGGAAATCAGCGGTCTGAGGCAGTTCTGGAGCAACATCAAGTGCCCCAGCAACAACGGCC	TGCAGATCCTGGAAATCAGCGGTCTGAGGCAGTTCTGGAGCAACATCAAGTGCCCCAGCAACAACGGCC	TRITD1Av1G094190	257135739	257136991	biotype=protein_coding.description=Ribonuclease.gene_id=TRITD1Av1G094190.logic_name=gff3_hc_genes
PAV	DArTSeqDW-1094105	TGCAGGGGAAGGAGAAGGCGGCGACTGGACACCCGCTGCTGCGGGTGCTGAGGCGAGACAAATACACGC	TGCAGGGGAAGGAGAAGGCGGCGACTGGACACCCGCTGCTGCGGGTGCTGAGGCGAGACAAATACACGC	TRITD1Av1G094820	259089843	259098371	biotype=protein_coding;description=Long-chain-alcohol
PAV	DArTSeqDW-1107227	TGCAGGAGTGGTCGCGCGATCACGGGCTCCCCGTGTTCGGGAGCGCGGCCTACGTGCAGGCCATGGACG	TGCAGGAGTGGTCGCGCGATCACGGGCTCCCCGTGTTCGGGAGCGCGGCCTACGTGCAGGCCATGGACG	TRITD1Av1G094820	259089843	259098371	biotype=protein_coding;description=Long-chain-alcohol
SNP	DArTSeqDW-1087086	TGCAGGACCTCCCGTGGCGTGCGGATACTGGCGGACCAGTTCACCGCCGAGCCGCCGCCGACGGCGGTG	TGCAGGACCTCCCGTGGCGTGCGGATACTGGCGGACCAGTTCACCGCCGAGCCGCCGCCGACGGCGGTG	TRITD1Av1G094820	259089843	259098371	biotype=protein_coding.description=Long-chain-alcohol
PAV	DArTSeqDW-5331961	TGCAGCGCCGCCTCCTGCCGCTCCGCCGAGATCGGAAGAGCGGTTCAGCAGGAATGCCGAGACCGATCT	TGCAGCGCCGCCTCCTGCCGCTCCGCCG	TRITD1Av1G095070	259689718	259694323	biotype=protein_coding;description=Long-chain-alcohol
PAV	DArTSeqDW-1079723	TGCAGACAGTTGTTTTCCGCACAAAACTGAGAGTCCATGCAACTCCACATTGTAATTGTTCAAAAGAAC	TGCAGACAGTTGTTTTCCGCACAAAACTGAGAGTCCATGCAACTCCACATTGTAATTGTTCAAAAGAAC	TRITD1Av1G095440	261166249	261168375	biotype=protein_coding;description=Serine/threonine-protein
PAV	DArTSeqDW-1146450	TGCAGCGACCGAAGCCAGAGAAATCAGAGACGCGAATCGCAGTTACCAGTAACAGGCGAAGAAATCCAA	TGCAGCGACCGAAGCCAGAGAAATCAGAGACGCGAATCGCAGTTACCAGTAACAGGCGAAGAAATCCAA	TRITD1Av1G095540	261316960	261318539	biotype=protein_coding;description=Dyslexia-associated
PAV	DArTSeqDW-3957343	TGCAGCGGCGCCTTCGCGTTCTTGACTTCGCCGAGATCGGAAGAGCGGTTCAGCAGGAATGCCGAGACC	TGCAGCGGCGCCTTCGCGTTCTTGACTTCGCCG	TRITD1Av1G095540	261316960	261318539	biotype=protein_coding;description=Dyslexia-associated
SNP	DArTSeqDW-1021956	TGCAGCTGCTCTTCCAACTGCCGCTTGTTCCCGCGGCGCCGTGACCAGAGGGTGCTCCCCTCGGGCTTC	TGCAGCTGCTCTTCCAACTGCCGCTTGTTCCCGCGGCGCCGTGACCAGAGGGTGCTCCCCTCGGGCTTC	TRITD1Av1G095540	261316960	261318539	biotype=protein_coding.description=Dyslexia-associated
SNP	DArTSeqDW-1696089	TGCAGGTCACCGTGCCGCTGAAGAAGGTCGCCAAGACGGAAGCGCTGGCCATCGGCGACCCTACCCGTC	TGCAGGTCACCGTGCCGCTGAAGAAGGTCGCCAAGACGGAAGCGCTGGCCATCGGCGACCCTACCCGTC	TRITD1Av1G095540	261316960	261318539	biotype=protein_coding.description=Dyslexia-associated
PAV	DArTSeqDW-4992003	TGCAGGCCGACGCTGCTGGCGATCTGGGGACACCGAGATCGGAAGAGCGGTTCAGCAGGAATGCCGAGA	TGCAGGCCGACGCTGCTGGCGATCTGGGGACACCG	TRITD1Av1G095800	261850830	261851431	biotype=protein_coding;description=Galactose
SNP	DArTSeqDW-1161335	TGCAGGCTGACGCTGCTGGCGATCTGGGGACGCCGGGAGCCCAAGCAGAGGAGTAGGTGCTGCTCCGAG	TGCAGGCTGACGCTGCTGGCGATCTGGGGACGCCGGGAGCCCAAGCAGAGGAGTAGGTGCTGCTCCGAG	TRITD1Av1G095800	261850830	261851431	biotype=protein_coding.description=Galactose
SNP	DArTSeqDW-4992003	TGCAGGCCGACGCTGCTGGCGATCTGGGGACACCGAGATCGGAAGAGCGGTTCAGCAGGAATGCCGAGA	TGCAGGCCGACGCTGCTGGCGATCTGGGGACACCG	TRITD1Av1G095800	261850830	261851431	biotype=protein_coding.description=Galactose
SNP	DArTSeqDW-4992003	TGCAGGCCGACGCTGCTGGCGATCTGGGGACACCGAGATCGGAAGAGCGGTTCAGCAGGAATGCCGAGA	TGCAGGCCGACGCTGCTGGCGATCTGGGGACACCG	TRITD1Av1G095800	261850830	261851431	biotype=protein_coding.description=Galactose
SNP	DArTSeqDW-1024457	TGCAGAGACTGGTCCATGAGTTGCTTGAGAAAGAGCAGAATCCGACTATAAAATCAAGGCTGGCACTTG	TGCAGAGACTGGTCCATGAGTTGCTTGAGAAAGAGCAGAATCCGACTATAAAATCAAGGCTGGCACTTG	TRITD1Av1G096190	262867431	262882004	biotype=protein_coding.description=Exportin-4.gene_id=TRITD1Av1G096190.logic_name=gff3_hc_genes
SNP	DArTSeqDW-1024457	TGCAGAGACTGGTCCATGAGTTGCTTGAGAAAGAGCAGAATCCGACTGTAAAATCAAGGCTGGCACTTG	TGCAGAGACTGGTCCATGAGTTGCTTGAGAAAGAGCAGAATCCGACTGTAAAATCAAGGCTGGCACTTG	TRITD1Av1G096190	262867431	262882004	biotype=protein_coding.description=Exportin-4.gene_id=TRITD1Av1G096190.logic_name=gff3_hc_genes
PAV	DArTSeqDW-1696677	TGCAGATGCTGACGATGCCAAAGAAACTCGGACCAAAGGATTACGTCGAGTCCTGTGAACCTGCTTCTG	TGCAGATGCTGACGATGCCAAAGAAACTCGGACCAAAGGATTACGTCGAGTCCTGTGAACCTGCTTCTG	TRITD1Av1G096200	262885022	262892305	biotype=protein_coding;description=S-adenosyl-L-methionine-dependent
SNP	DArTSeqDW-1696677	TGCAGATGCTGACGATGCCAAAGAAACTCGGACCAAAGGATTACGTCGAGTCCTGTGAACCTGCTTCTG	TGCAGATGCTGACGATGCCAAAGAAACTCGGACCAAAGGATTACGTCGAGTCCTGTGAACCTGCTTCTG	TRITD1Av1G096200	262885022	262892305	biotype=protein_coding.description=S-adenosyl-L-methionine-dependent
SNP	DArTSeqDW-1028148	TGCAGCCAGCGGTCGGCAGCGGCGCGGATGGTGTCGTCGGGGTGGTGGTACAGCGCCGCGAGCGCCTCC	TGCAGCCAGCGGTCGGCAGCGGCGCGGATGGTGTCGTCGGGGTGGTGGTACAGCGCCGCGAGCGCCTCC	TRITD1Av1G096550	263915894	263929253	biotype=protein_coding.description=Transportin-3.gene_id=TRITD1Av1G096550.logic_name=gff3_hc_genes
SNP	DArTSeqDW-987215	TGCAGCAAGCCATGGGTTTGCAGATGCTGAAAACGGCATGAGCTTGGCAACCACAAAGAGCCTGAACAG	TGCAGCAAGCCATGGGTTTGCAGATGCTGAAAACGGCATGAGCTTGGCAACCACAAAGAGCCTGAACAG	TRITD1Av1G097830	268042613	268044285	biotype=protein_coding.description=Ral
PAV	DArTSeqDW-3025544	TGCAGAAAAAAGAACTGCAAAATCCGATCCAATTTTTCGTAACCGAGATCGGAAGAGCGGTTCAGCAGG	TGCAGAAAAAAGAACTGCAAAATCCGATCCAATTTTTCGTAACCG	TRITD1Av1G099700	272386511	272392459	biotype=protein_coding;description=30S
SNP	DArTSeqDW-1024626	TGCAGCCTGCCGCCGACGAGGAAAACGCAGACGGTGGCCGCCGCGACCCCGAACGAGCACAGCGCCCCG	TGCAGCCTGCCGCCGACGAGGAAAACGCAGACGGTGGCCGCCGCGACCCCGAACGAGCACAGCGCCCCG	TRITD1Av1G101150	276388421	276389935	biotype=protein_coding.description=Transmembrane
SNP	DArTSeqDW-1231121	TGCAGGTGGCTTCGAGGAACATTGGCGGCTGCTCGCCCAATTCCGACGGCCGCGCCGTGGACGCCGAGA	TGCAGGTGGCTTCGAGGAACATTGGCGGCTGCTCGCCCAATTCCGACGGCCGCGCCGTGGACGCCGAGA	TRITD1Av1G102490	279760776	279766841	biotype=protein_coding.description=Cysteine-rich
SNP	DArTSeqDW-1739775	TGCAGGCACTGCGCACAGCCCCCCGCCCCGACCGTCTCCACACACTGGGCCATCGCGTACACGCCGAGA	TGCAGGCACTGCGCACAGCCCCCCGCCCCGACCGTCTCCACACACTGGGCCATCGCGTACACGCCGAGA	TRITD1Av1G102490	279760776	279766841	biotype=protein_coding.description=Cysteine-rich
PAV	DArTSeqDW-5580403	TGCAGGCACTCACGGGCGCGGCCACGGCGCCGAGATCGGAAGAGCGGTTCAGCAGGAATGCCGAGACCG	TGCAGGCACTCACGGGCGCGGCCACGGCGCCG	TRITD1Av1G102880	281045573	281048614	biotype=protein_coding;description=Pentatricopeptide
SNP	DArTSeqDW-5580403	TGCAGGCACTCACGGGCGCGGCCACGGCGCCGAGATCGGAAGAGCGGTTCAGCAGGAATGCCGAGACCG	TGCAGGCACTCACGGGCGCGGCCACGGCGCCG	TRITD1Av1G102880	281045573	281048614	biotype=protein_coding.description=Pentatricopeptide
PAV	DArTSeqDW-3938220	TGCAGTTATAGACCCAGGGGATGAGGTTCTCCTCTTTGACCCGAGATCGGAAGAGCGGTTCAGCAGGAA	TGCAGTTATAGACCCAGGGGATGAGGTTCTCCTCTTTGACCCG	TRITD1Av1G103040	281410973	281413672	biotype=protein_coding;description=Aminotransferase;gene_id=TRITD1Av1G103040;logic_name=gff3_hc_genes
SNP	DArTSeqDW-1090310	TGCAGAGTGCAGAAGCGCACCTGGTGGACGAGGTGCACGGTGGGCGCGAGGAAGAAGACGATCCGAGAT	TGCAGAGTGCAGAAGCGCACCTGGTGGACGAGGTGCACGGTGGGCGCGAGGAAGAAGACGATCCGAGAT	TRITD1Av1G103650	282988055	282999954	biotype=protein_coding.description=ATP-dependent
PAV	DArTSeqDW-1114182	TGCAGCATGAGCGTTAGGGCAACGATGACGAGGAACATCTTGTTCTTGAGCACCCCGAGATCGGAAGAG	TGCAGCATGAGCGTTAGGGCAACGATGACGAGGAACATCTTGTTCTTGAGCACCCCG	TRITD1Av1G103750	283269664	283271889	biotype=protein_coding;description=Calcium-transporting
SNP	DArTSeqDW-1114182	TGCAGCATGAGCGTTAGGGCAACGATGACGAGGAACATCTTGTTCTTGAGCACCCCGAGATCGGAAGAG	TGCAGCATGAGCGTTAGGGCAACGATGACGAGGAACATCTTGTTCTTGAGCACCCCG	TRITD1Av1G103750	283269664	283271889	biotype=protein_coding.description=Calcium-transporting
PAV	DArTSeqDW-1088620	TGCAGGATCTTGGCCTCCACGCCGCGGTTCTTGCTGAGCAGCCAGAAGAACCACGCCAGCGCCACGGAC	TGCAGGATCTTGGCCTCCACGCCGCGGTTCTTGCTGAGCAGCCAGAAGAACCACGCCAGCGCCACGGAC	TRITD1Av1G103880	283784675	283787194	biotype=protein_coding;description=Cytochrome
PAV	DArTSeqDW-1264557	TGCAGGAGGTCGAGGGCATCGTGGCGGCGCGGGGTCGCTGTGGGGAGGTGGAGGAGGAGCTGGTGTTCC	TGCAGGAGGTCGAGGGCATCGTGGCGGCGCGGGGTCGCTGTGGGGAGGTGGAGGAGGAGCTGGTGTTCC	TRITD1Av1G103880	283784675	283787194	biotype=protein_coding;description=Cytochrome
SNP	DArTSeqDW-1713501	TGCAGGACGTGCTCCTCCGCCTCACGTTCGACAACGTGTGCATGATCGCCTTCGGCGCCGACCCCGAGA	TGCAGGACGTGCTCCTCCGCCTCACGTTCGACAACGTGTGCATGATCGCCTTCGGCGCCGACCCCGAGA	TRITD1Av1G103880	283784675	283787194	biotype=protein_coding.description=Cytochrome
PAV	DArTSeqDW-7163427	TGCAGAGTCCTCGACCAACAAGAGGAAGTGGTGCGGCGGCGGCGGCGGCGCGGTCGGCCGCGAGCAGGG	TGCAGAGTCCTCGACCAACAAGAGGAAGTGGTGCGGCGGCGGCGGCGGCGCGGTCGGCCGCGAGCAGGG	TRITD1Av1G104300	284501370	284501930	biotype=protein_coding;description=Sugar
SNP	DArTSeqDW-1863164	TGCAGGCATCAGCCAAGAGCCCAGACTTGGAGTACATATCCGCGAGGTTACTCGCGACGAATAGCTCTC	TGCAGGCATCAGCCAAGAGCCCAGACTTGGAGTACATATCCGCGAGGTTACTCGCGACGAATAGCTCTC	TRITD1Av1G104640	285651133	285653407	biotype=protein_coding.description=Pentatricopeptide
SNP	DArTSeqDW-1128173	TGCAGACGCAGGGCACGTCCACGCTCTTCACGGCGTCGCAGCACTCCTGCGACGGCGGCACCGTCGGCG	TGCAGACGCAGGGCACGTCCACGCTCTTCACGGCGTCGCAGCACTCCTGCGACGGCGGCACCGTCGGCG	TRITD1Av1G104710	285707891	285708407	biotype=protein_coding.description=Protease
PAV	DArTSeqDW-986691	TGCAGGCAGAGAAGATGGAATAGAGGGAGAGAAGGAATGAGAGGAGGGAGGTCCGAGATCGGAAGAGCG	TGCAGGCAGAGAAGATGGAATAGAGGGAGAGAAGGAATGAGAGGAGGGAGGTCCG	TRITD1Av1G105310	286927890	286929038	biotype=protein_coding;description=Secretory
PAV	DArTSeqDW-1221474	TGCAGGATCACGCGCGCGTGCCAACCGCGGCCGCGCTGGCCGAGCTGCCCGAGATCGGAAGAGCGGTTC	TGCAGGATCACGCGCGCGTGCCAACCGCGGCCGCGCTGGCCGAGCTGCCCG	TRITD1Av1G105790	288814660	288815784	biotype=protein_coding;description=pH-response
SNP	DArTSeqDW-1097201	TGCAGTTGTCCTGTTCGGCCGCCGCCAGATCGGCCTCCACCTCCTTCCGAGATCGGAAGAGCGGTTCAG	TGCAGTTGTCCTGTTCGGCCGCCGCCAGATCGGCCTCCACCTCCTTCCG	TRITD1Av1G105790	288814660	288815784	biotype=protein_coding.description=pH-response
SNP	DArTSeqDW-1097201	TGCAGTTGTCCTGTTCGGCCGCCGCCAGATCGGCCTCCACCTCCTTCCGAGATCGGAAGAGCGGTTCAG	TGCAGTTGTCCTGTTCGGCCGCCGCCAGATCGGCCTCCACCTCCTTCCG	TRITD1Av1G105790	288814660	288815784	biotype=protein_coding.description=pH-response
SNP	DArTSeqDW-988851	TGCAGGATCTACTACGCGCGCGTGCCAACCGCGGCCGCGCTGGCCGAGCTGCCCGAGATCGGAAGAGCG	TGCAGGATCTACTACGCGCGCGTGCCAACCGCGGCCGCGCTGGCCGAGCTGCCCG	TRITD1Av1G105790	288814660	288815784	biotype=protein_coding.description=pH-response
SNP	DArTSeqDW-988851	TGCAGGATCTACTACGCGCGCGTGCCAACCGCGGCCGCGCTGGCCGAGCTGCCCGAGATCGGAAGAGCG	TGCAGGATCTACTACGCGCGCGTGCCAACCGCGGCCGCGCTGGCCGAGCTGCCCG	TRITD1Av1G105790	288814660	288815784	biotype=protein_coding.description=pH-response
SNP	DArTSeqDW-980368	TGCAGGGCAATCTTGCGGCGAACAAGAAGACGTTCCCCCACGGGATAAAGGCACTCGCAGACTACGTCC	TGCAGGGCAATCTTGCGGCGAACAAGAAGACGTTCCCCCACGGGATAAAGGCACTCGCAGACTACGTCC	TRITD1Av1G106600	291637917	291640509	biotype=protein_coding.description=Alpha-galactosidase.gene_id=TRITD1Av1G106600.logic_name=gff3_hc_genes
SNP	DArTSeqDW-1098532	TGCAGGAGTACGGCGCGCACTCGGGGATCTTTGAGGGTATCGCGGACTACGTGCGGCTCAAGGCCGAGA	TGCAGGAGTACGGCGCGCACTCGGGGATCTTTGAGGGTATCGCGGACTACGTGCGGCTCAAGGCCGAGA	TRITD1Av1G107070	292387418	292388113	biotype=protein_coding.description=Plant
SNP	DArTSeqDW-1098532	TGCAGGAGTACGGCGCGCACTCGGGGATCTTTGAGGGTATCGCGGACTACGTGCGGCTCAAGGCCGAGA	TGCAGGAGTACGGCGCGCACTCGGGGATCTTTGAGGGTATCGCGGACTACGTGCGGCTCAAGGCCGAGA	TRITD1Av1G107070	292387418	292388113	biotype=protein_coding.description=Plant
SNP	DArTSeqDW-1098532	TGCAGGAGTACGGCGCGCACTCGGGGATCTTTGAGGGTATCGCGGACTACGTGCGGCTCAAGGCCGAGA	TGCAGGAGTACGGCGCGCACTCGGGGATCTTTGAGGGTATCGCGGACTACGTGCGGCTCAAGGCCGAGA	TRITD1Av1G107070	292387418	292388113	biotype=protein_coding.description=Plant
SNP	DArTSeqDW-996713	TGCAGCCCCCACTGCCATACGTGCGCCACCTCGTGGTACAGCACCCCGTCCACCTGCTCCTTGAGGTTG	TGCAGCCCCCACTGCCATACGTGCGCCACCTCGTGGTACAGCACCCCGTCCACCTGCTCCTTGAGGTTG	TRITD1Av1G107070	292387418	292388113	biotype=protein_coding.description=Plant
PAV	DArTSeqDW-7161252	TGCAGCGCCGCGAGCTTGCCCGCGCTGGCGGCGCCGAGATCGGAAGAGCGGTTCAGCAGGAATGCCGAG	TGCAGCGCCGCGAGCTTGCCCGCGCTGGCGGCGCCG	TRITD1Av1G107950	294109015	294109476	biotype=protein_coding;description=DUF538
PAV	DArTSeqDW-1092653	TGCAGCAGGGGAGCCCCCTCTTCCTCGTCGCCGAGTCCTACGGCGGAAAGTACGCGGCCACGCTCGGCC	TGCAGCAGGGGAGCCCCCTCTTCCTCGTCGCCGAGTCCTACGGCGGAAAGTACGCGGCCACGCTCGGCC	TRITD1Av1G108100	294565605	294571691	biotype=protein_coding;description=Carboxypeptidase;gene_id=TRITD1Av1G108100;logic_name=gff3_hc_genes
SNP	DArTSeqDW-1092653	TGCAGCAGGGGAGCCCCCTCTTCCTCGTCGCCGAGTCCTACGGCGGAAAGTACGCGGCCACGCTCGGCC	TGCAGCAGGGGAGCCCCCTCTTCCTCGTCGCCGAGTCCTACGGCGGAAAGTACGCGGCCACGCTCGGCC	TRITD1Av1G108100	294565605	294571691	biotype=protein_coding.description=Carboxypeptidase.gene_id=TRITD1Av1G108100.logic_name=gff3_hc_genes
SNP	DArTSeqDW-1073445	TGCAGTAAGATCACAAGCATGGCCACGACCGCGAGCCTCGTGTTCGCCATGGCTAAGCTTCTGCCGAGA	TGCAGTAAGATCACAAGCATGGCCACGACCGCGAGCCTCGTGTTCGCCATGGCTAAGCTTCTGCCGAGA	TRITD1Av1G108180	294651242	294651763	biotype=protein_coding.description=Ripening-related
SNP	DArTSeqDW-6036354	TGCAGTAAGATCACAAGCATGGCCACGACCACGAGCCTCGTGTTCGCCATGGTTAAGCTTCTGCCGAGA	TGCAGTAAGATCACAAGCATGGCCACGACCACGAGCCTCGTGTTCGCCATGGTTAAGCTTCTGCCGAGA	TRITD1Av1G108180	294651242	294651763	biotype=protein_coding.description=Ripening-related
SNP	DArTSeqDW-1024078	TGCAGATTCCTTTGTACGTGGCCACCAAGATGTCGCCTGTTAAGGGCGACTCTCCGTTCATACCATCAC	TGCAGATTCCTTTGTACGTGGCCACCAAGATGTCGCCTGTTAAGGGCGACTCTCCGTTCATACCATCAC	TRITD1Av1G108240	294830314	294840057	biotype=protein_coding.description=Short-chain
SNP	DArTSeqDW-1024078	TGCAGATTCCTTTGTACGTGGCCACCAAGATGTCGCCTGTTAAGGGCGACTCTCCGTTCATACCATCGC	TGCAGATTCCTTTGTACGTGGCCACCAAGATGTCGCCTGTTAAGGGCGACTCTCCGTTCATACCATCGC	TRITD1Av1G108240	294830314	294840057	biotype=protein_coding.description=Short-chain
PAV	DArTSeqDW-1009707	TGCAGCTGTTCACGGAACACCCTCAGTATGTCGGCGAACGTGACGATCCCGAGATCGGAAGAGCGGTTC	TGCAGCTGTTCACGGAACACCCTCAGTATGTCGGCGAACGTGACGATCCCG	TRITD1Av1G109450	297502623	297504505	biotype=protein_coding;description=CBS
SNP	DArTSeqDW-1009707	TGCAGCTGTTCACGGAACACCCTCAGTATGTCGGCGAACGTGACGATCCCGAGATCGGAAGAGCGGTTC	TGCAGCTGTTCACGGAACACCCTCAGTATGTCGGCGAACGTGACGATCCCG	TRITD1Av1G109450	297502623	297504505	biotype=protein_coding.description=CBS
SNP	DArTSeqDW-1250602	TGCAGTGTCTTGGAAGCTCTTGATGAGATCTTGAGCGGCGCGCAGGTTCTCGCCGTCCCGCTCCGCTCG	TGCAGTGTCTTGGAAGCTCTTGATGAGATCTTGAGCGGCGCGCAGGTTCTCGCCGTCCCGCTCCGCTCG	TRITD1Av1G109450	297502623	297504505	biotype=protein_coding.description=CBS
SNP	DArTSeqDW-1114947	TGCAGGGTAGTGTTGATCCAGGCGAGGATCTCGTTCCGCCCCACGAAGTAGGCGCCGTCCATCATCCCT	TGCAGGGTAGTGTTGATCCAGGCGAGGATCTCGTTCCGCCCCACGAAGTAGGCGCCGTCCATCATCCCT	TRITD1Av1G109510	297624100	297626352	biotype=protein_coding.description=RP/EB
SNP	DArTSeqDW-1101248	TGCAGTGCATACGATGTTTGCGGCAAACTTGTGCATTTGCACAACCTGGTGCCCCAAACATGGCAAATG	TGCAGTGCATACGATGTTTGCGGCAAACTTGTGCATTTGCACAACCTGGTGCCCCAAACATGGCAAATG	TRITD1Av1G109580	297805589	297821867	biotype=protein_coding.description=Mediator
SNP	DArTSeqDW-3948215	TGCAGTGGATGTGGTGACTACGTACCTTGTGGATGGAGAGGGCGTCGAGGATGGCGAGCACGTCGGCGA	TGCAGTGGATGTGGTGACTACGTACCTTGTGGATGGAGAGGGCGTCGAGGATGGCGAGCACGTCGGCGA	TRITD1Av1G109990	299043126	299044388	biotype=protein_coding.description=Epoxide
SNP	DArTSeqDW-1007364	TGCAGGTCGTGCAAGAGACATGGACTAGGACGGGGGGCCAGGTGACGGACTACACGCTCTACACGGGCG	TGCAGGTCGTGCAAGAGACATGGACTAGGACGGGGGGCCAGGTGACGGACTACACGCTCTACACGGGCG	TRITD1Av1G110000	299049321	299051385	biotype=protein_coding.description=LanC-like
SNP	DArTSeqDW-1007364	TGCAGGTCGTGCAAGAGACATGGACTAGGACGGGGGGCCAGGTGACGGACTACACGCTCTACACGGGCG	TGCAGGTCGTGCAAGAGACATGGACTAGGACGGGGGGCCAGGTGACGGACTACACGCTCTACACGGGCG	TRITD1Av1G110000	299049321	299051385	biotype=protein_coding.description=LanC-like
SNP	DArTSeqDW-1007364	TGCAGGTCGTGCAAGAGACATGGACTAGGACGGGGGGGCAGGTGACGGACTACACGCTCTACACGGGCG	TGCAGGTCGTGCAAGAGACATGGACTAGGACGGGGGGGCAGGTGACGGACTACACGCTCTACACGGGCG	TRITD1Av1G110000	299049321	299051385	biotype=protein_coding.description=LanC-like
SNP	DArTSeqDW-1094244	TGCAGAGGCTGCTGAAGTTGTCTGGAACCGTGGTCTTCTCAAGCGAGTTGGAATATGCCACGGTATAAG	TGCAGAGGCTGCTGAAGTTGTCTGGAACCGTGGTCTTCTCAAGCGAGTTGGAATATGCCACGGTATAAG	TRITD1Av1G110000	299049321	299051385	biotype=protein_coding.description=LanC-like
SNP	DArTSeqDW-2278352	TGCAGGACACAAACAATCAGTCGAGCACCTCGCGCGCGCGCCCCGAAATGGAACCACAACACAAGAAAT	TGCAGGACACAAACAATCAGTCGAGCACCTCGCGCGCGCGCCCCGAAATGGAACCACAACACAAGAAAT	TRITD1Av1G110000	299049321	299051385	biotype=protein_coding.description=LanC-like
PAV	DArTSeqDW-997507	TGCAGCTGCCATCCGCTCCAGTACTGCGCGCCTGTGCCGCAGTTGGCATCTGCCGCCGAGATCGGAAGA	TGCAGCTGCCATCCGCTCCAGTACTGCGCGCCTGTGCCGCAGTTGGCATCTGCCGCCG	TRITD1Av1G110240	299956265	299957041	biotype=protein_coding;description=Dof
SNP	DArTSeqDW-997507	TGCAGCTGCCATCCGCTCCAGTACTGCGCGCCTGTGCCGCAGTTGGCATCTGCCGCCGAGATCGGAAGA	TGCAGCTGCCATCCGCTCCAGTACTGCGCGCCTGTGCCGCAGTTGGCATCTGCCGCCG	TRITD1Av1G110240	299956265	299957041	biotype=protein_coding.description=Dof
SNP	DArTSeqDW-985130	TGCAGGTGCTGTCGCAGGTGTTGAGGAGGCCGAAGCAAAAGCAGCCCTCATTGGGTTGCATGCTCTCAA	TGCAGGTGCTGTCGCAGGTGTTGAGGAGGCCGAAGCAAAAGCAGCCCTCATTGGGTTGCATGCTCTCAA	TRITD1Av1G111140	302174060	302175820	biotype=protein_coding.description=Ubiquitin-activating
SNP	DArTSeqDW-987724	TGCAGAATATTCAGAATACCTCGCAAGAACTGCACAACATTCAGATAGAAATAACAACATGCCCTCTGC	TGCAGAATATTCAGAATACCTCGCAAGAACTGCACAACATTCAGATAGAAATAACAACATGCCCTCTGC	TRITD1Av1G111140	302174060	302175820	biotype=protein_coding.description=Ubiquitin-activating
SNP	DArTSeqDW-12683156	TGCAGGGCGGAGGACTATTTCAAGCGTGCAGTGGCCATCGAGCCGCCCGACGGCGAGGCGATGCGGAGG	TGCAGGGCGGAGGACTATTTCAAGCGTGCAGTGGCCATCGAGCCGCCCGACGGCGAGGCGATGCGGAGG	TRITD1Av1G111270	302408956	302410116	biotype=protein_coding.description=Tetratricopeptide
SNP	DArTSeqDW-3222313	TGCAGGGCGTCGCCGAAGTGCTCCAGACGCACGTCGGAATCGGCCTCGATGAACAGCACGCCCTCGCCG	TGCAGGGCGTCGCCGAAGTGCTCCAGACGCACGTCGGAATCGGCCTCGATGAACAGCACGCCCTCGCCG	TRITD1Av1G111950	303661135	303662768	biotype=protein_coding.description=Benzyl
PAV	DArTSeqDW-3026313	TGCAGAAGGCCCACGAAGATGCCGCATCAGTCCAAGAACAACACCGAGATCGGAAGAGCGGTTCAGCAG	TGCAGAAGGCCCACGAAGATGCCGCATCAGTCCAAGAACAACACCG	TRITD1Av1G112900	306600844	306605663	biotype=protein_coding;description=Myosin
SNP	DArTSeqDW-12855034	TGCAGCTTGAACACGGCCTTGGCCTTGCCGAGATCGGAAGAGCGGTTCAGCAGGAATGCCGAGACCGAT	TGCAGCTTGAACACGGCCTTGGCCTTGCCG	TRITD1Av1G112900	306600844	306605663	biotype=protein_coding.description=Myosin
SNP	DArTSeqDW-3936477	TGCAGCTGAGGGGGAGGGCGGGCAGCAACAGATGCACCGAGATCGGAAGAGCGGTTCAGCAGGAATGCC	TGCAGCTGAGGGGGAGGGCGGGCAGCAACAGATGCACCG	TRITD1Av1G113230	307327974	307330089	biotype=protein_coding.description=Low-temperature-induced
PAV	DArTSeqDW-1128599	TGCAGCAGTACCTTGAGAATCCTATCTGCCAGTCTCAATTCCTCACGGGGCCTCCGCCTGGAACCGAGA	TGCAGCAGTACCTTGAGAATCCTATCTGCCAGTCTCAATTCCTCACGGGGCCTCCGCCTGGAACCGAGA	TRITD1Av1G113270	307437667	307439169	biotype=protein_coding;description=Pentatricopeptide
PAV	DArTSeqDW-1670552	TGCAGCAGTACCTTGAGAATCCTATCTGCCAGTCTCAATTCCTCACGGGGCCTCCGCCTGGAAACGGAA	TGCAGCAGTACCTTGAGAATCCTATCTGCCAGTCTCAATTCCTCACGGGGCCTCCGCCTGGAAACGGAA	TRITD1Av1G113270	307437667	307439169	biotype=protein_coding;description=Pentatricopeptide
SNP	DArTSeqDW-1128599	TGCAGCAGTACCTTGAGAATCCTATCTGCCAGTCTCAATTCCTCACGGGGCCTCCGCCTGGAACCGAGA	TGCAGCAGTACCTTGAGAATCCTATCTGCCAGTCTCAATTCCTCACGGGGCCTCCGCCTGGAACCGAGA	TRITD1Av1G113270	307437667	307439169	biotype=protein_coding.description=Pentatricopeptide
SNP	DArTSeqDW-1670552	TGCAGCAGTACCTTGAGAATCCTATCTGCCAGTCTCAATTCCTCACGGGGCCTCCGCCTGGAAACGGAA	TGCAGCAGTACCTTGAGAATCCTATCTGCCAGTCTCAATTCCTCACGGGGCCTCCGCCTGGAAACGGAA	TRITD1Av1G113270	307437667	307439169	biotype=protein_coding.description=Pentatricopeptide
SNP	DArTSeqDW-993488	TGCAGGCCGGTGGAGGGGAAGTAGAAGAAGCTGCCGATCTGATCCTTGACCTGGAACTCGTAGGTCCAG	TGCAGGCCGGTGGAGGGGAAGTAGAAGAAGCTGCCGATCTGATCCTTGACCTGGAACTCGTAGGTCCAG	TRITD1Av1G113630	308277665	308282775	biotype=protein_coding.description=Monocopper
SNP	DArTSeqDW-1024976	TGCAGGTGCAGGTACGCCGCCTGGAACGACGACGTCGTCGCGAGTGCCGCCGCCACGGCGGCCTCCTTT	TGCAGGTGCAGGTACGCCGCCTGGAACGACGACGTCGTCGCGAGTGCCGCCGCCACGGCGGCCTCCTTT	TRITD1Av1G113740	308362045	308363394	biotype=protein_coding.description=DUF641
SNP	DArTSeqDW-7165805	TGCAGGCGGCGCACACGCCGTTCCTGCCGAGATCGGAAGAGCGGTTCAGCAGGAATGCCGAGACCGATC	TGCAGGCGGCGCACACGCCGTTCCTGCCG	TRITD1Av1G113740	308362045	308363394	biotype=protein_coding.description=DUF641
SNP	DArTSeqDW-2251206	TGCAGCAGCCTGCTCACCGTCGACATGAGGGGCCTCCTCTTCCCGACCACGACCACCACTGTCGCCGCC	TGCAGCAGCCTGCTCACCGTCGACATGAGGGGCCTCCTCTTCCCGACCACGACCACCACTGTCGCCGCC	TRITD1Av1G113800	308450062	308453228	biotype=protein_coding.description=YABBY
SNP	DArTSeqDW-2251206	TGCAGCAGCCTGCTCACCGTCGACATGAGGGGCCTCCTCTTCCCGACCACGACCACCACTGTCGTCGCC	TGCAGCAGCCTGCTCACCGTCGACATGAGGGGCCTCCTCTTCCCGACCACGACCACCACTGTCGTCGCC	TRITD1Av1G113800	308450062	308453228	biotype=protein_coding.description=YABBY
SNP	DArTSeqDW-992167	TGCAGGCTCGGGTTAGCGCTGGATATCTCATCCTACATGAAGTAGTACAATATTAGAGCGCAACAAGTC	TGCAGGCTCGGGTTAGCGCTGGATATCTCATCCTACATGAAGTAGTACAATATTAGAGCGCAACAAGTC	TRITD1Av1G113800	308450062	308453228	biotype=protein_coding.description=YABBY
SNP	DArTSeqDW-1027592	TGCAGTGGATCATGGCCGAACTGGTCAAGAACCCAGAAATCCAGGAGAAGCTCTACGAGGAGATCAAAG	TGCAGTGGATCATGGCCGAACTGGTCAAGAACCCAGAAATCCAGGAGAAGCTCTACGAGGAGATCAAAG	TRITD1Av1G115360	313075089	313561368	biotype=protein_coding.description=Cytochrome
PAV	DArTSeqDW-1205587	TGCAGCACCACGAAGACCACCGAGGCGACGAACAGCCAGCTCAGTGGATCTTGGAGCCATTCCATGCCG	TGCAGCACCACGAAGACCACCGAGGCGACGAACAGCCAGCTCAGTGGATCTTGGAGCCATTCCATGCCG	TRITD1Av1G116000	314762061	314766034	biotype=protein_coding;description=Cytochrome
SNP	DArTSeqDW-1215550	TGCAGGCGCAGGACGGTGCCTTCTCCAACCGGCCGGCGACCATCGCCATCGCCTACCTCACCTACGACC	TGCAGGCGCAGGACGGTGCCTTCTCCAACCGGCCGGCGACCATCGCCATCGCCTACCTCACCTACGACC	TRITD1Av1G116000	314762061	314766034	biotype=protein_coding.description=Cytochrome
SNP	DArTSeqDW-1018656	TGCAGCGAAAGAGGAAGAGAAATTGCGTGAAAGTACGTCGCCGAGAAGCAGGTGGCAGAAATGGAGGCG	TGCAGCGAAAGAGGAAGAGAAATTGCGTGAAAGTACGTCGCCGAGAAGCAGGTGGCAGAAATGGAGGCG	TRITD1Av1G116160	315047868	315051590	biotype=protein_coding.description=Transmembrane
SNP	DArTSeqDW-1018656	TGCAGCGAAAGAGGAAGAGAAATTGCGTGAAAGTACGTCGCCGAGAAGCAGGTGGCAGAAATGGAGGCG	TGCAGCGAAAGAGGAAGAGAAATTGCGTGAAAGTACGTCGCCGAGAAGCAGGTGGCAGAAATGGAGGCG	TRITD1Av1G116160	315047868	315051590	biotype=protein_coding.description=Transmembrane
SNP	DArTSeqDW-3960348	TGCAGGCTCCTGCCTCGAACAAGGAGCCTTCCCCGCCTCGTCACACGGAGGGGTTTGATGATTCGCACT	TGCAGGCTCCTGCCTCGAACAAGGAGCCTTCCCCGCCTCGTCACACGGAGGGGTTTGATGATTCGCACT	TRITD1Av1G116170	315055435	315065097	biotype=protein_coding.description=Zinc
SNP	DArTSeqDW-5001550	TGCAGCCACGCAGTGAGACGGTGAGGGTGTGCCGACCCCGCTGGTGGCGCTGGAGGCGGCTGGCTGGGC	TGCAGCCACGCAGTGAGACGGTGAGGGTGTGCCGACCCCGCTGGTGGCGCTGGAGGCGGCTGGCTGGGC	TRITD1Av1G116170	315055435	315065097	biotype=protein_coding.description=Zinc
PAV	DArTSeqDW-1210071	TGCAGCGGCACGCGGCGGCATCGCTTCCCTGGGCCATGGGTCGCTTAATTAGCTTGTGTTCGCTCGCTC	TGCAGCGGCACGCGGCGGCATCGCTTCCCTGGGCCATGGGTCGCTTAATTAGCTTGTGTTCGCTCGCTC	TRITD1Av1G118130	319842864	319843609	biotype=protein_coding;description=nudix
PAV	DArTSeqDW-1229078	TGCAGCTCCGCCGGCTCCGCGAGCTGACTCGGGAGTGGAGGGATTCCGAACGCTCCCTTAATCTAATCA	TGCAGCTCCGCCGGCTCCGCGAGCTGACTCGGGAGTGGAGGGATTCCGAACGCTCCCTTAATCTAATCA	TRITD1Av1G118130	319842864	319843609	biotype=protein_coding;description=nudix
PAV	DArTSeqDW-1242895	TGCAGCTCCGCCGGCTCCGCGAGCTGACTCGGGAGTGGAGGGATTCCGAACGCTCCCTAACTGGATTGC	TGCAGCTCCGCCGGCTCCGCGAGCTGACTCGGGAGTGGAGGGATTCCGAACGCTCCCTAACTGGATTGC	TRITD1Av1G118130	319842864	319843609	biotype=protein_coding;description=nudix
PAV	DArTSeqDW-1279964	TGCAGTCTCCCCCTGCTGCCACTGCCACCGCGCCTCCTCCTCGTCGTCCTCGTCGCCATGCTCACCGAG	TGCAGTCTCCCCCTGCTGCCACTGCCACCGCGCCTCCTCCTCGTCGTCCTCGTCGCCATGCTCACCGAG	TRITD1Av1G118130	319842864	319843609	biotype=protein_coding;description=nudix
SNP	DArTSeqDW-1081341	TGCAGTCTGCCCCTGCTGCCACTGCCACCGCGGCGCCTCCTCCTCGTCGTCCTCGTCGCCATGCTCACC	TGCAGTCTGCCCCTGCTGCCACTGCCACCGCGGCGCCTCCTCCTCGTCGTCCTCGTCGCCATGCTCACC	TRITD1Av1G118130	319842864	319843609	biotype=protein_coding.description=nudix
SNP	DArTSeqDW-1242895	TGCAGCTCCGCCGGCTCCGCGAGCTGACTCGGGAGTGGAGGGATTCCGAACGCTCCCTAACTGGATTGC	TGCAGCTCCGCCGGCTCCGCGAGCTGACTCGGGAGTGGAGGGATTCCGAACGCTCCCTAACTGGATTGC	TRITD1Av1G118130	319842864	319843609	biotype=protein_coding.description=nudix
SNP	DArTSeqDW-1242895	TGCAGCTCCGCCGGCTCCGCGAGCTGACTCGGGAGTGGAGGGATTCCGAACGCTCCCTAACTGGATTGC	TGCAGCTCCGCCGGCTCCGCGAGCTGACTCGGGAGTGGAGGGATTCCGAACGCTCCCTAACTGGATTGC	TRITD1Av1G118130	319842864	319843609	biotype=protein_coding.description=nudix
SNP	DArTSeqDW-1237826	TGCAGGACGGCGCGCTGATGCTGCTGGGCCCCACGATGAACGCCAAGGTGGCGTCCGAGCTGGCGGCTC	TGCAGGACGGCGCGCTGATGCTGCTGGGCCCCACGATGAACGCCAAGGTGGCGTCCGAGCTGGCGGCTC	TRITD1Av1G118450	320725030	320727854	biotype=protein_coding.description=Cystathionine
SNP	DArTSeqDW-997000	TGCAGAACACCACCCAGTTCGGCTTCATGGCCGTCAGCCTCGGCTTCTACGACACCCTCATGTCCTGCT	TGCAGAACACCACCCAGTTCGGCTTCATGGCCGTCAGCCTCGGCTTCTACGACACCCTCATGTCCTGCT	TRITD1Av1G118450	320725030	320727854	biotype=protein_coding.description=Cystathionine
SNP	DArTSeqDW-997000	TGCAGAACACCACCCAGTTCGGCTTCATGGCCGTCAGCCTCGGCTTCTACGACACCCTCATGTCCTGCT	TGCAGAACACCACCCAGTTCGGCTTCATGGCCGTCAGCCTCGGCTTCTACGACACCCTCATGTCCTGCT	TRITD1Av1G118450	320725030	320727854	biotype=protein_coding.description=Cystathionine
SNP	DArTSeqDW-1032506	TGCAGAAGCCGCAGAGATGACAGCAGAAGATGAGCCACTAAACCCTTGAAACACACCAGCAGCCATTGA	TGCAGAAGCCGCAGAGATGACAGCAGAAGATGAGCCACTAAACCCTTGAAACACACCAGCAGCCATTGA	TRITD1Av1G119500	323771485	323774453	biotype=protein_coding.description=Major
PAV	DArTSeqDW-1384058	TGCAGCGTGCGCAGCGTGAGTACAAGCTTCTCTTCGTGTACCTCCACTCCCCTGACCACCCGAGATCGG	TGCAGCGTGCGCAGCGTGAGTACAAGCTTCTCTTCGTGTACCTCCACTCCCCTGACCACCCG	TRITD1Av1G119620	324402947	324407968	biotype=protein_coding;description=FAS-associated
PAV	DArTSeqDW-1113218	TGCAGCAGCGCGAGCAGCGCGCGGGCGCCCTCGTCGCGATCTCCCTCGCCGAGATCGGAAGAGCGGTTC	TGCAGCAGCGCGAGCAGCGCGCGGGCGCCCTCGTCGCGATCTCCCTCGCCG	TRITD1Av1G119750	324952722	324957173	biotype=protein_coding;description=Trehalase;gene_id=TRITD1Av1G119750;logic_name=gff3_hc_genes
PAV	DArTSeqDW-1126306	TGCAGCAGCGCGAGCAGCGCGCGGGCGCCCTCGTCGCGATCGCCGTCGCCGAGATCGGAAGAGCGGTTC	TGCAGCAGCGCGAGCAGCGCGCGGGCGCCCTCGTCGCGATCGCCGTCGCCG	TRITD1Av1G119750	324952722	324957173	biotype=protein_coding;description=Trehalase;gene_id=TRITD1Av1G119750;logic_name=gff3_hc_genes
SNP	DArTSeqDW-1113218	TGCAGCAGCGCGAGCAGCGCGCGGGCGCCCTCGTCGCGATCTCCCTCGCCGAGATCGGAAGAGCGGTTC	TGCAGCAGCGCGAGCAGCGCGCGGGCGCCCTCGTCGCGATCTCCCTCGCCG	TRITD1Av1G119750	324952722	324957173	biotype=protein_coding.description=Trehalase.gene_id=TRITD1Av1G119750.logic_name=gff3_hc_genes
PAV	DArTSeqDW-5360817	TGCAGCAGCGGCAGGTGTTGCCTTCAGCTCGAGTGGGATCCGCAGCTGATCAGGTACTTCGGTGGTCTA	TGCAGCAGCGGCAGGTGTTGCCTTCAGCTCGAGTGGGATCCGCAGCTGATCAGGTACTTCGGTGGTCTA	TRITD1Av1G120070	326005070	326006619	biotype=protein_coding;description=Protein
SNP	DArTSeqDW-3025434	TGCAGGGGTTGATGATCTTCTGGCCCCGAGCTCTGCCTCGCCGAGATCGGAAGAGCGGTTCAGCAGGAA	TGCAGGGGTTGATGATCTTCTGGCCCCGAGCTCTGCCTCGCCG	TRITD1Av1G120070	326005070	326006619	biotype=protein_coding.description=Protein
SNP	DArTSeqDW-3025434	TGCAGGGGTTGATGATCTTCTGGCCCCGAGCTCTGCCTCGCCGAGATCGGAAGAGCGGTTCAGCAGGAA	TGCAGGGGTTGATGATCTTCTGGCCCCGAGCTCTGCCTCGCCG	TRITD1Av1G120070	326005070	326006619	biotype=protein_coding.description=Protein
SNP	DArTSeqDW-5360817	TGCAGCAGCGGCAGGTGTTGCCTTCAGCTCGAGTGGGATCCGCAGCTGATCAGGTACTTCGGTGGTCTA	TGCAGCAGCGGCAGGTGTTGCCTTCAGCTCGAGTGGGATCCGCAGCTGATCAGGTACTTCGGTGGTCTA	TRITD1Av1G120070	326005070	326006619	biotype=protein_coding.description=Protein
SNP	DArTSeqDW-3937980	TGCAGATGGGCCAGGCCCCGTTGTCGCTGTCGCTCCACGGGCCGCCGAGATCGGAAGAGCGGTTCAGCA	TGCAGATGGGCCAGGCCCCGTTGTCGCTGTCGCTCCACGGGCCGCCG	TRITD1Av1G120320	326728759	326732919	biotype=protein_coding.description=Homeobox
SNP	DArTSeqDW-3950248	TGCAGCTGCTGGTGCTGGTGGTGGTGCTGCTCGCCGCGGAAGAAGCTGATGGTAGACGAGCCGTCGACG	TGCAGCTGCTGGTGCTGGTGGTGGTGCTGCTCGCCGCGGAAGAAGCTGATGGTAGACGAGCCGTCGACG	TRITD1Av1G120320	326728759	326732919	biotype=protein_coding.description=Homeobox
SNP	DArTSeqDW-3950248	TGCAGCTGCTGGTGCTGGTGGTGGTGCTGCTCGCCGCGGAAGAAGCTGATGGTAGACGAGCCGTCGACG	TGCAGCTGCTGGTGCTGGTGGTGGTGCTGCTCGCCGCGGAAGAAGCTGATGGTAGACGAGCCGTCGACG	TRITD1Av1G120320	326728759	326732919	biotype=protein_coding.description=Homeobox
PAV	DArTSeqDW-1225603	TGCAGCCATGGACGCCCCCACCGCGCCACCAAGAAAGCTCTCGCCGCCCGCCGCGCCGCGGAGAAGGCT	TGCAGCCATGGACGCCCCCACCGCGCCACCAAGAAAGCTCTCGCCGCCCGCCGCGCCGCGGAGAAGGCT	TRITD1Av1G121550	329400345	329403189	biotype=protein_coding;description=Receptor-like
PAV	DArTSeqDW-2244281	TGCAGATCAATGTGGTGTATGGCAACGACGACGTACATCTCTGAACCTGAGGTCGTCCTCGAGCATGTG	TGCAGATCAATGTGGTGTATGGCAACGACGACGTACATCTCTGAACCTGAGGTCGTCCTCGAGCATGTG	TRITD1Av1G121550	329400345	329403189	biotype=protein_coding;description=Receptor-like
SNP	DArTSeqDW-1212367	TGCAGAAAATTGTGGTGAAGCTGGAGGTGAACAGCGGCAAGGATAAGCAGAAGGCCATGAAGGCCGTCT	TGCAGAAAATTGTGGTGAAGCTGGAGGTGAACAGCGGCAAGGATAAGCAGAAGGCCATGAAGGCCGTCT	TRITD1Av1G121850	330101422	330102168	biotype=protein_coding.description=Heavy
SNP	DArTSeqDW-1101186	TGCAGGGTGAGGACTTACCTGATGGACGGCTTCTTCTGCCACACCCACATCGCCTCGTGGCACACCCTC	TGCAGGGTGAGGACTTACCTGATGGACGGCTTCTTCTGCCACACCCACATCGCCTCGTGGCACACCCTC	TRITD1Av1G121890	330236623	330238980	biotype=protein_coding.description=Alpha/beta-hydrolase
SNP	DArTSeqDW-1862688	TGCAGCTACGCGGTGCAGTCCAAGATCCCGCGCGCCAACGTCAAGGTGATCGACGGCAAGGACCACGTC	TGCAGCTACGCGGTGCAGTCCAAGATCCCGCGCGCCAACGTCAAGGTGATCGACGGCAAGGACCACGTC	TRITD1Av1G121890	330236623	330238980	biotype=protein_coding.description=Alpha/beta-hydrolase
SNP	DArTSeqDW-4910668	TGCAGCCCACGGGGAGGAGCTCGTCGTCGCCGCCGTGGTAGATGGTGACGCCGCAGGTGAGCTGGTCCC	TGCAGCCCACGGGGAGGAGCTCGTCGTCGCCGCCGTGGTAGATGGTGACGCCGCAGGTGAGCTGGTCCC	TRITD1Av1G121890	330236623	330238980	biotype=protein_coding.description=Alpha/beta-hydrolase
SNP	DArTSeqDW-4910668	TGCAGCCCACGGGGAGGAGCTCGTCGTCGCCGCCGTGGTAGATGGTGACGCCGCAGGTGAGCTGGTCCC	TGCAGCCCACGGGGAGGAGCTCGTCGTCGCCGCCGTGGTAGATGGTGACGCCGCAGGTGAGCTGGTCCC	TRITD1Av1G121890	330236623	330238980	biotype=protein_coding.description=Alpha/beta-hydrolase
SNP	DArTSeqDW-4910668	TGCAGCCCACGGGGAGGAGCTCGTCGTCGCCGCCGTGGTAGATGGTGACGCCGCAGGTGAGCTGGTCCC	TGCAGCCCACGGGGAGGAGCTCGTCGTCGCCGCCGTGGTAGATGGTGACGCCGCAGGTGAGCTGGTCCC	TRITD1Av1G121890	330236623	330238980	biotype=protein_coding.description=Alpha/beta-hydrolase
PAV	DArTSeqDW-1379284	TGCAGCGACGTCCCGTTCGGCTACTTCCCGCCGCCGTCCCCCAAGACGGAGTCCGAGATCGGAAGAGCG	TGCAGCGACGTCCCGTTCGGCTACTTCCCGCCGCCGTCCCCCAAGACGGAGTCCG	TRITD1Av1G122060	330797090	330799279	biotype=protein_coding;description=Transcription
PAV	DArTSeqDW-7487896	TGCAGGAGCGGCGGTGCGCCTTGCGCGGCGCCGAGTCGTCCTGCATCGGCATGCACGCGTCCGCGACGT	TGCAGGAGCGGCGGTGCGCCTTGCGCGGCGCCGAGTCGTCCTGCATCGGCATGCACGCGTCCGCGACGT	TRITD1Av1G122060	330797090	330799279	biotype=protein_coding;description=Transcription
SNP	DArTSeqDW-1018249	TGCAGGTTGGGTCGCCGTGGTTCACCATCCTGTTCGCCCGCAAGACCGAGGAGAAGATGGAGGCGGCAG	TGCAGGTTGGGTCGCCGTGGTTCACCATCCTGTTCGCCCGCAAGACCGAGGAGAAGATGGAGGCGGCAG	TRITD1Av1G122200	331221808	331222596	biotype=protein_coding.description=Glutathione
SNP	DArTSeqDW-1746362	TGCAGGTTGGGTCGCCGTGGTTCACGATCCTGTTCGCCCGCAAGACCGAGGAGAAGATGGAGGCGGCGG	TGCAGGTTGGGTCGCCGTGGTTCACGATCCTGTTCGCCCGCAAGACCGAGGAGAAGATGGAGGCGGCGG	TRITD1Av1G122200	331221808	331222596	biotype=protein_coding.description=Glutathione
SNP	DArTSeqDW-4910244	TGCAGGTTGGGTCGCCGTGGTTCACCATCCTGTTCGCCCGCAAGACCGAGGAGAAGATCGAGGCGGCTG	TGCAGGTTGGGTCGCCGTGGTTCACCATCCTGTTCGCCCGCAAGACCGAGGAGAAGATCGAGGCGGCTG	TRITD1Av1G122200	331221808	331222596	biotype=protein_coding.description=Glutathione
PAV	DArTSeqDW-1217428	TGCAGATGAAAGGCGTCGGCTACGAGTACGTGGAGCAGGACCTGTTCACCAAGGGCGAGCTCCTCCGCA	TGCAGATGAAAGGCGTCGGCTACGAGTACGTGGAGCAGGACCTGTTCACCAAGGGCGAGCTCCTCCGCA	TRITD1Av1G122210	331250968	331251866	biotype=protein_coding;description=Glutathione
SNP	DArTSeqDW-1217428	TGCAGATGAAAGGCGTCGGCTACGAGTACGTGGAGCAGGACCTGTTCACCAAGGGCGAGCTCCTCCGCA	TGCAGATGAAAGGCGTCGGCTACGAGTACGTGGAGCAGGACCTGTTCACCAAGGGCGAGCTCCTCCGCA	TRITD1Av1G122210	331250968	331251866	biotype=protein_coding.description=Glutathione
SNP	DArTSeqDW-1217428	TGCAGATGAAAGGCGTCGGCTACGAGTACGTGGAGCAGGACCTGTTCACCAAGGGCGAGCTCCTCCGCA	TGCAGATGAAAGGCGTCGGCTACGAGTACGTGGAGCAGGACCTGTTCACCAAGGGCGAGCTCCTCCGCA	TRITD1Av1G122210	331250968	331251866	biotype=protein_coding.description=Glutathione
PAV	DArTSeqDW-3939741	TGCAGCGACAGAGATGGCCTGTGCCTGCCTCGTCTTGAACTCGACCATCCTATTAACGTCCGAGATCGG	TGCAGCGACAGAGATGGCCTGTGCCTGCCTCGTCTTGAACTCGACCATCCTATTAACGTCCG	TRITD1Av1G122220	331252385	331274543	biotype=protein_coding;description=Glutathione
SNP	DArTSeqDW-4005168	TGCAGCAACAGAGATGGCCTGTGCCTGCTTCGTCTTGAACTCGACCATCCTATTAACGTCCGAGATCGG	TGCAGCAACAGAGATGGCCTGTGCCTGCTTCGTCTTGAACTCGACCATCCTATTAACGTCCG	TRITD1Av1G122220	331252385	331274543	biotype=protein_coding.description=Glutathione
SNP	DArTSeqDW-100037971	TGCAGAGTTTTTTTGGCAATTATGATACATACCAGTTATAACCAGAGCAGTGAAAAGGGCCAGATGTTG	TGCAGAGTTTTTTTGGCAATTATGATACATACCAGTTATAACCAGAGCAGTGAAAAGGGCCAGATGTTG	TRITD1Av1G122780	332159078	332165065	biotype=protein_coding.description=Ubiquitin
SNP	DArTSeqDW-1142577	TGCAGAGTTTCTTTTGCAATTATGGTACATACCAGTTATAACCAGAGCAGTGAAAAGGGCCAGATGTTG	TGCAGAGTTTCTTTTGCAATTATGGTACATACCAGTTATAACCAGAGCAGTGAAAAGGGCCAGATGTTG	TRITD1Av1G122780	332159078	332165065	biotype=protein_coding.description=Ubiquitin
PAV	DArTSeqDW-32939860	TGCAGGCCGTGCGAGGACGTCGAGGCCGTAGAGGTCGGCGGCGCGCGGGCTGGCGATGGCGGCCGTGTC	TGCAGGCCGTGCGAGGACGTCGAGGCCGTAGAGGTCGGCGGCGCGCGGGCTGGCGATGGCGGCCGTGTC	TRITD1Av1G123080	333035154	333036350	biotype=protein_coding;description=Arogenate
SNP	DArTSeqDW-4009329	TGCAGGCCGTGCGCCAGGACGTCGAGGCCGTAGAGGTCGGCGGCGCGCGGGCTGGCGATGGCGGCCGTG	TGCAGGCCGTGCGCCAGGACGTCGAGGCCGTAGAGGTCGGCGGCGCGCGGGCTGGCGATGGCGGCCGTG	TRITD1Av1G123080	333035154	333036350	biotype=protein_coding.description=Arogenate
SNP	DArTSeqDW-7911664	TGCAGCAGCATCTTCTCCTCCAGCGGCAGCTCGAAGAACCTCTTGCTCTCGGCGAACAACGCCTCCAGC	TGCAGCAGCATCTTCTCCTCCAGCGGCAGCTCGAAGAACCTCTTGCTCTCGGCGAACAACGCCTCCAGC	TRITD1Av1G123230	333615017	333618668	biotype=protein_coding.description=2-oxoglutarate
PAV	DArTSeqDW-1092411	TGCAGATGGCCGCCGCAGCCGCCTGCTGCGCGCCCACGGAGCACGTGCGCGAGCCGCGGGAGCACGCCG	TGCAGATGGCCGCCGCAGCCGCCTGCTGCGCGCCCACGGAGCACGTGCGCGAGCCGCGGGAGCACGCCG	TRITD1Av1G123390	334021515	334025475	biotype=protein_coding;description=U-box
PAV	DArTSeqDW-1241995	TGCAGATGGCCGTCGCGGCCGCCTGCTGCGCGCCCACGGAGCCGCACATGCGCGAGCTGCGGGTGCTCC	TGCAGATGGCCGTCGCGGCCGCCTGCTGCGCGCCCACGGAGCCGCACATGCGCGAGCTGCGGGTGCTCC	TRITD1Av1G123390	334021515	334025475	biotype=protein_coding;description=U-box
SNP	DArTSeqDW-1215856	TGCAGATCACGAGGCTGAGTGTTGTAGCTGGTGCGACCAGGAAATGAGCTTGCACAGCAGTCCGAGATC	TGCAGATCACGAGGCTGAGTGTTGTAGCTGGTGCGACCAGGAAATGAGCTTGCACAGCAGTCCG	TRITD1Av1G123390	334021515	334025475	biotype=protein_coding.description=U-box
SNP	DArTSeqDW-3939736	TGCAGATGCAGAGCGACCTCGACGCTCTTGCCGGGAAGCTGGATCTCAACCTCCGAGATCGGAAGAGCG	TGCAGATGCAGAGCGACCTCGACGCTCTTGCCGGGAAGCTGGATCTCAACCTCCG	TRITD1Av1G123390	334021515	334025475	biotype=protein_coding.description=U-box
SNP	DArTSeqDW-4991455	TGCAGATGCAGAGCGACCTCGACGCTCTTGCCGAGATCGGAAGAGCGGTTCAGCAGGAATGCCGAGACC	TGCAGATGCAGAGCGACCTCGACGCTCTTGCCG	TRITD1Av1G123390	334021515	334025475	biotype=protein_coding.description=U-box
SNP	DArTSeqDW-4991455	TGCAGATGCAGAGCGACCTCGACGCTCTTGCCGAGATCGGAAGAGCGGTTCAGCAGGAATGCCGAGACC	TGCAGATGCAGAGCGACCTCGACGCTCTTGCCG	TRITD1Av1G123390	334021515	334025475	biotype=protein_coding.description=U-box
SNP	DArTSeqDW-5971515	TGCAGCGTCTGTCCATGTCGCCCGAGATTGCCCGCGCAATCGTCGGCCACAGCGGCGTCCGCCCACTCA	TGCAGCGTCTGTCCATGTCGCCCGAGATTGCCCGCGCAATCGTCGGCCACAGCGGCGTCCGCCCACTCA	TRITD1Av1G123390	334021515	334025475	biotype=protein_coding.description=U-box
PAV	DArTSeqDW-12746774	TGCAGCAGGACGCCGCCGCCACATTCTTCATCGACGGCGACCTCGCCGAGATCGGAAGAGCGGTTCAGC	TGCAGCAGGACGCCGCCGCCACATTCTTCATCGACGGCGACCTCGCCG	TRITD1Av1G124520	337290579	337292237	biotype=protein_coding;description=NAC
PAV	DArTSeqDW-1083003	TGCAGGAGACCGTCCAGTATCCCGTGGAGCATCCGGAGAAATTTGAGAAGTTTGGTATGTCTCCCTCCA	TGCAGGAGACCGTCCAGTATCCCGTGGAGCATCCGGAGAAATTTGAGAAGTTTGGTATGTCTCCCTCCA	TRITD1Av1G124650	337797276	337799702	biotype=protein_coding;description=Cell
SNP	DArTSeqDW-1049703	TGCAGCTCTTCTGCGGCGACACCGTCCTGCTCAAGGGCAAGAAGCGGAGAGACACGGTCTGCATTGCGC	TGCAGCTCTTCTGCGGCGACACCGTCCTGCTCAAGGGCAAGAAGCGGAGAGACACGGTCTGCATTGCGC	TRITD1Av1G124650	337797276	337799702	biotype=protein_coding.description=Cell
SNP	DArTSeqDW-1083003	TGCAGGAGACCGTCCAGTATCCCGTGGAGCATCCGGAGAAATTTGAGAAGTTTGGTATGTCTCCCTCCA	TGCAGGAGACCGTCCAGTATCCCGTGGAGCATCCGGAGAAATTTGAGAAGTTTGGTATGTCTCCCTCCA	TRITD1Av1G124650	337797276	337799702	biotype=protein_coding.description=Cell
SNP	DArTSeqDW-5581463	TGCAGGAGACCGTCCAGTATCCCGTGGAGCATCCGAGATCGGAAGAGCGGTTCAGCAGGAATGCCGAGA	TGCAGGAGACCGTCCAGTATCCCGTGGAGCATCCG	TRITD1Av1G124650	337797276	337799702	biotype=protein_coding.description=Cell
PAV	DArTSeqDW-3943788	TGCAGCAGCGCAAGGAGGCCGCGCACGTCGTCGAGCTCGAGAGACGCTTCAAGGTGCTCGACGGCCTCA	TGCAGCAGCGCAAGGAGGCCGCGCACGTCGTCGAGCTCGAGAGACGCTTCAAGGTGCTCGACGGCCTCA	TRITD1Av1G124740	337896333	337900069	biotype=protein_coding;description=Leucine-rich
SNP	DArTSeqDW-1212149	TGCAGCGCGCGCAGCCGCACCGCGGCGCGCCTGGCCTCGCGCAGCACGGCGAGGAGCTCCCCGAGATCG	TGCAGCGCGCGCAGCCGCACCGCGGCGCGCCTGGCCTCGCGCAGCACGGCGAGGAGCTCCCCG	TRITD1Av1G124740	337896333	337900069	biotype=protein_coding.description=Leucine-rich
SNP	DArTSeqDW-3943788	TGCAGCAGCGCAAGGAGGCCGCGCACGTCGTCGAGCTCGAGAGACGCTTCAAGGTGCTCGACGGCCTCA	TGCAGCAGCGCAAGGAGGCCGCGCACGTCGTCGAGCTCGAGAGACGCTTCAAGGTGCTCGACGGCCTCA	TRITD1Av1G124740	337896333	337900069	biotype=protein_coding.description=Leucine-rich
SNP	DArTSeqDW-1019811	TGCAGGGTCGTGGGGCATCTCCTTCACTCCGCATATCCTCTCCGTCAAGGCCGAGATCGGAAGAGCGGT	TGCAGGGTCGTGGGGCATCTCCTTCACTCCGCATATCCTCTCCGTCAAGGCCG	TRITD1Av1G125190	338853544	338856517	biotype=protein_coding.description=AT-hook
PAV	DArTSeqDW-1159467	TGCAGCTACCCAACGTGACTCTCATCTGCCAGCACCTGACAGTAATTTTTTTTGAAGGTCACCGAGATC	TGCAGCTACCCAACGTGACTCTCATCTGCCAGCACCTGACAGTAATTTTTTTTGAAGGTCACCG	TRITD1Av1G126490	342502229	342504725	biotype=protein_coding;description=F-box
SNP	DArTSeqDW-1159467	TGCAGCTACCCAACGTGACTCTCATCTGCCAGCACCTGACAGTAATTTTTTTTGAAGGTCACCGAGATC	TGCAGCTACCCAACGTGACTCTCATCTGCCAGCACCTGACAGTAATTTTTTTTGAAGGTCACCG	TRITD1Av1G126490	342502229	342504725	biotype=protein_coding.description=F-box
SNP	DArTSeqDW-2252203	TGCAGACGCCGACTGTAAACTCGAAGCACCCAAACTCGAAGCACCCGAACATGGCAGGATGCCGCATAT	TGCAGACGCCGACTGTAAACTCGAAGCACCCAAACTCGAAGCACCCGAACATGGCAGGATGCCGCATAT	TRITD1Av1G126490	342502229	342504725	biotype=protein_coding.description=F-box
SNP	DArTSeqDW-2242439	TGCAGGCCATCATCGAGGGCTCCAGGGAGACCTGGACCTACGCCATCTTCTGGCAGTCCTCCACCGACG	TGCAGGCCATCATCGAGGGCTCCAGGGAGACCTGGACCTACGCCATCTTCTGGCAGTCCTCCACCGACG	TRITD1Av1G126650	342993781	342996423	biotype=protein_coding.description=Basic
SNP	DArTSeqDW-2255388	TGCAGGCCCAGGGCACGGCGGAGCCCGCCTGCGATCTCGTTGACGAAATCAGTGGGCGGCATGACGGCG	TGCAGGCCCAGGGCACGGCGGAGCCCGCCTGCGATCTCGTTGACGAAATCAGTGGGCGGCATGACGGCG	TRITD1Av1G127450	344953034	344954101	biotype=protein_coding.description=Inositol-tetrakisphosphate
PAV	DArTSeqDW-1162728	TGCAGCAGGTTTGGCTAGCCCGATCATTCTAGGTGCTGAAGCGTGAGCCCTGCTGTAGTTGGAACCGAG	TGCAGCAGGTTTGGCTAGCCCGATCATTCTAGGTGCTGAAGCGTGAGCCCTGCTGTAGTTGGAACCGAG	TRITD1Av1G127740	345469276	345473002	biotype=protein_coding;description=WEB
PAV	DArTSeqDW-980597	TGCAGCTAAGTGATCATTCTAGGTGCTGAAGCGTGAGCCCTGCTGTAGTTGGAACCGAGATCGGAAGAG	TGCAGCTAAGTGATCATTCTAGGTGCTGAAGCGTGAGCCCTGCTGTAGTTGGAACCG	TRITD1Av1G127740	345469276	345473002	biotype=protein_coding;description=WEB
SNP	DArTSeqDW-1134318	TGCAGCAGGTTTGGCTAGCCTGCTCACTCTAGGTGCTGAAGCGTGAGCCCTGCTGTAGTTGGAACCGAG	TGCAGCAGGTTTGGCTAGCCTGCTCACTCTAGGTGCTGAAGCGTGAGCCCTGCTGTAGTTGGAACCGAG	TRITD1Av1G127740	345469276	345473002	biotype=protein_coding.description=WEB
SNP	DArTSeqDW-980597	TGCAGCTAAGTGATCATTCTAGGTGCTGAAGCGTGAGCCCTGCTGTAGTTGGAACCGAGATCGGAAGAG	TGCAGCTAAGTGATCATTCTAGGTGCTGAAGCGTGAGCCCTGCTGTAGTTGGAACCG	TRITD1Av1G127740	345469276	345473002	biotype=protein_coding.description=WEB
PAV	DArTSeqDW-1120021	TGCAGAAATCCATCAATGCATCCGCTCTGAACTTTTGCTCCTGAACCAATGCTGGGCAGATGGGGATCC	TGCAGAAATCCATCAATGCATCCGCTCTGAACTTTTGCTCCTGAACCAATGCTGGGCAGATGGGGATCC	TRITD1Av1G128320	346525611	346535176	biotype=protein_coding;description=Phenylalanine--tRNA
SNP	DArTSeqDW-1120021	TGCAGAAATCCATCAATGCATCCGCTCTGAACTTTTGCTCCTGAACCAATGCTGGGCAGATGGGGATCC	TGCAGAAATCCATCAATGCATCCGCTCTGAACTTTTGCTCCTGAACCAATGCTGGGCAGATGGGGATCC	TRITD1Av1G128320	346525611	346535176	biotype=protein_coding.description=Phenylalanine--tRNA
PAV	DArTSeqDW-1228936	TGCAGCTCCGCCAACTCCGCTCCCGGAGTTGTGGAGCGGAGGGTCACCGAACAGGGCCTAAGTTTCAGT	TGCAGCTCCGCCAACTCCGCTCCCGGAGTTGTGGAGCGGAGGGTCACCGAACAGGGCCTAAGTTTCAGT	TRITD1Av1G128470	346949506	346952536	biotype=protein_coding;description=Shikimate
SNP	DArTSeqDW-984861	TGCAGCTTAGGAATCAGTTCCTCCTGCTCCAGGACGCAGGGCAGCACGGTCCGAGATCGGAAGAGCGGT	TGCAGCTTAGGAATCAGTTCCTCCTGCTCCAGGACGCAGGGCAGCACGGTCCG	TRITD1Av1G128700	347810847	347812500	biotype=protein_coding.description=Chalcone-flavanone
PAV	DArTSeqDW-4001992	TGCAGCAGCGCGGTGAGGTAGACAAGCTCGTCCTTGGCGCCAATGCCGAGATCGGAAGAGCGGTTCAGC	TGCAGCAGCGCGGTGAGGTAGACAAGCTCGTCCTTGGCGCCAATGCCG	TRITD1Av1G128900	348440036	348441172	biotype=protein_coding;description=Ubiquinone/menaquinone
SNP	DArTSeqDW-4001992	TGCAGCAGCGCGGTGAGGTAGACAAGCTCGTCCTTGGCGCCAATGCCGAGATCGGAAGAGCGGTTCAGC	TGCAGCAGCGCGGTGAGGTAGACAAGCTCGTCCTTGGCGCCAATGCCG	TRITD1Av1G128900	348440036	348441172	biotype=protein_coding.description=Ubiquinone/menaquinone
PAV	DArTSeqDW-1242843	TGCAGCAAGAATGGGGGAGGCTGCGTCGGCAAGAATGAGCGAGCTGGGTTGGTGCGACGTCGGCGACGT	TGCAGCAAGAATGGGGGAGGCTGCGTCGGCAAGAATGAGCGAGCTGGGTTGGTGCGACGTCGGCGACGT	TRITD1Av1G128930	348560063	348562846	biotype=protein_coding;description=Antiholin-like
PAV	DArTSeqDW-4395834	TGCAGAGGAGCAGATCAATGAGCCGAAAATGCCGAGATCGGAAGAGCGGTTCAGCAGGAATGCCGAGAC	TGCAGAGGAGCAGATCAATGAGCCGAAAATGCCG	TRITD1Av1G128930	348560063	348562846	biotype=protein_coding;description=Antiholin-like
SNP	DArTSeqDW-1023841	TGCAGGACCTCGGGGTGTCGGCCTTCATCAACATCCTGGGGGCCTTCGTCTTCCTGCTGCTCTTCGCCG	TGCAGGACCTCGGGGTGTCGGCCTTCATCAACATCCTGGGGGCCTTCGTCTTCCTGCTGCTCTTCGCCG	TRITD1Av1G128960	348575077	348580584	biotype=protein_coding.description=ERD
SNP	DArTSeqDW-1023841	TGCAGGACCTCGGGGTGTCGGCCTTCATCAACATCCTGGGGGCCTTCGTCTTCCTGCTGCTCTTCGCCG	TGCAGGACCTCGGGGTGTCGGCCTTCATCAACATCCTGGGGGCCTTCGTCTTCCTGCTGCTCTTCGCCG	TRITD1Av1G128960	348575077	348580584	biotype=protein_coding.description=ERD
PAV	DArTSeqDW-1181634	TGCAGCTGTCCCAGCTTATGTGCATCCTCCTGTGGTCCGATGAGCATCTCGCAGATGGCCCTGAAGGTG	TGCAGCTGTCCCAGCTTATGTGCATCCTCCTGTGGTCCGATGAGCATCTCGCAGATGGCCCTGAAGGTG	TRITD1Av1G129100	348950717	348952827	biotype=protein_coding;description=Cytochrome
SNP	DArTSeqDW-1189530	TGCAGCTGTCCCAGCTTATGTGCATCCTCCTGTGGCCCGATGAGCATCTCGCAGATGGCCGTGAAGGTG	TGCAGCTGTCCCAGCTTATGTGCATCCTCCTGTGGCCCGATGAGCATCTCGCAGATGGCCGTGAAGGTG	TRITD1Av1G129100	348950717	348952827	biotype=protein_coding.description=Cytochrome
SNP	DArTSeqDW-1019650	TGCAGGCAGCCTGGTCTTCCTCTTCTTGACGGACGCCACCACCACCCTGAGTATGTCCCTGAGCGGGCT	TGCAGGCAGCCTGGTCTTCCTCTTCTTGACGGACGCCACCACCACCCTGAGTATGTCCCTGAGCGGGCT	TRITD1Av1G129380	349257617	349268297	biotype=protein_coding.description=Peptide
SNP	DArTSeqDW-1279123	TGCAGCGGATGGGCGTGGGGAGGGTCCTGGTGGTTCTGGCGATGGCGACGGCGGCGCTGGTGGAGGGCC	TGCAGCGGATGGGCGTGGGGAGGGTCCTGGTGGTTCTGGCGATGGCGACGGCGGCGCTGGTGGAGGGCC	TRITD1Av1G129380	349257617	349268297	biotype=protein_coding.description=Peptide
SNP	DArTSeqDW-100046109	TGCAGGATGGTCGCCGCCCACGTCCACTGCGACACGATCACGCTGGCGATCAGGCCCGTCTTCACGCTC	TGCAGGATGGTCGCCGCCCACGTCCACTGCGACACGATCACGCTGGCGATCAGGCCCGTCTTCACGCTC	TRITD1Av1G129740	350085874	350087372	biotype=protein_coding.description=Urea-proton
SNP	DArTSeqDW-1024902	TGCAGACCCCGTTCACCACCGAGTAGTACTGCCCGCCGAAACTCAGCTCCGAGATCGGAAGAGCGGTTC	TGCAGACCCCGTTCACCACCGAGTAGTACTGCCCGCCGAAACTCAGCTCCG	TRITD1Av1G129740	350085874	350087372	biotype=protein_coding.description=Urea-proton
SNP	DArTSeqDW-1024902	TGCAGACCCCGTCCACCACCGAGTAGTACTGCCCGCCGAAACTCAGCTCCGAGATCGGAAGAGCGGTTC	TGCAGACCCCGTCCACCACCGAGTAGTACTGCCCGCCGAAACTCAGCTCCG	TRITD1Av1G129740	350085874	350087372	biotype=protein_coding.description=Urea-proton
SNP	DArTSeqDW-1024902	TGCAGACCCCGTCCACCACCGAGTAGTACTGCCCGCCGAAACTCAGCTCCGAGATCGGAAGAGCGGTTC	TGCAGACCCCGTCCACCACCGAGTAGTACTGCCCGCCGAAACTCAGCTCCG	TRITD1Av1G129740	350085874	350087372	biotype=protein_coding.description=Urea-proton
SNP	DArTSeqDW-994225	TGCAGGATGGTCGCCGCCCACGTCCACTGCGACACGATCACGCTGGCGATCAGCCCCGTCTTCACGCTC	TGCAGGATGGTCGCCGCCCACGTCCACTGCGACACGATCACGCTGGCGATCAGCCCCGTCTTCACGCTC	TRITD1Av1G129740	350085874	350087372	biotype=protein_coding.description=Urea-proton
SNP	DArTSeqDW-994225	TGCAGGATGGTCGCCGCCCATGTCCACTGCGACACGATCACGCTGGCGATCAGCCCCGTCTTCACGCTC	TGCAGGATGGTCGCCGCCCATGTCCACTGCGACACGATCACGCTGGCGATCAGCCCCGTCTTCACGCTC	TRITD1Av1G129740	350085874	350087372	biotype=protein_coding.description=Urea-proton
SNP	DArTSeqDW-1057328	TGCAGCGTGGTGTAGATGAACGCCAGCAGCCCCACCGCCACGATGTACCTGACGAGCCAGCCGCCGACA	TGCAGCGTGGTGTAGATGAACGCCAGCAGCCCCACCGCCACGATGTACCTGACGAGCCAGCCGCCGACA	TRITD1Av1G130000	350789503	350792001	biotype=protein_coding.description=CASP-like
SNP	DArTSeqDW-12773258	TGCAGAGCAAGGTCGGCCTGCTGGTCGATTTCGCCGAGATCGGAAGAGCGGTTCAGCAGGAATGCCGAG	TGCAGAGCAAGGTCGGCCTGCTGGTCGATTTCGCCG	TRITD1Av1G130000	350789503	350792001	biotype=protein_coding.description=CASP-like
SNP	DArTSeqDW-12773258	TGCAGAGCAAGGTCGGCCTGCTGGTCGATTTCGCCGAGATCGGAAGAGCGGTTCAGCAGGAATGCCGAG	TGCAGAGCAAGGTCGGCCTGCTGGTCGATTTCGCCG	TRITD1Av1G130000	350789503	350792001	biotype=protein_coding.description=CASP-like
PAV	DArTSeqDW-989452	TGCAGCCACGTGGCCAGCTGGCACCAGAGCAGGAACCGGTACCGAGCGACGAGGACGTGGAGACGGAGC	TGCAGCCACGTGGCCAGCTGGCACCAGAGCAGGAACCGGTACCGAGCGACGAGGACGTGGAGACGGAGC	TRITD1Av1G130800	352842629	352859250	biotype=protein_coding;description=MADS-box
SNP	DArTSeqDW-989452	TGCAGCCACGTGGCCAGCTGGCACCAGAGCAGGAACCGGTACCGAGCGACGAGGACGTGGAGACGGAGC	TGCAGCCACGTGGCCAGCTGGCACCAGAGCAGGAACCGGTACCGAGCGACGAGGACGTGGAGACGGAGC	TRITD1Av1G130800	352842629	352859250	biotype=protein_coding.description=MADS-box
SNP	DArTSeqDW-1059110	TGCAGGGGTGGGATAATGCGACCATTGCAGGTAATTCGTTCGTTCGTGCTTCCGAGATCGGAAGAGCGG	TGCAGGGGTGGGATAATGCGACCATTGCAGGTAATTCGTTCGTTCGTGCTTCCG	TRITD1Av1G131940	356345679	356349139	biotype=protein_coding.description=Tonoplast
SNP	DArTSeqDW-1389073	TGCAGGGGTGGGATAATGCGACCATTGCAGGTAATTAATTCGTTCGTGCCTCCGAGATCGGAAGAGCGG	TGCAGGGGTGGGATAATGCGACCATTGCAGGTAATTAATTCGTTCGTGCCTCCG	TRITD1Av1G131940	356345679	356349139	biotype=protein_coding.description=Tonoplast
SNP	DArTSeqDW-1002370	TGCAGGCCAAGCATACTACTACAACTCCCACTGCATGCAGACGACGACGACGACGCACGAGCAGGGCCA	TGCAGGCCAAGCATACTACTACAACTCCCACTGCATGCAGACGACGACGACGACGCACGAGCAGGGCCA	TRITD1Av1G132330	357110929	357114016	biotype=protein_coding.description=two-component
PAV	DArTSeqDW-1211680	TGCAGCACGGCCTGACAGTGCAACATCAAACCTTGACGCAGCCACAATGGCCGCGCAAGAGCTTGACCG	TGCAGCACGGCCTGACAGTGCAACATCAAACCTTGACGCAGCCACAATGGCCGCGCAAGAGCTTGACCG	TRITD1Av1G132340	357127737	357130114	biotype=protein_coding;description=Carboxypeptidase;gene_id=TRITD1Av1G132340;logic_name=gff3_hc_genes
SNP	DArTSeqDW-2339725	TGCAGGGGATCGTCGACTCGTCGTGGCACCACGCCATCATCTCCGACACGCTCTACGCGACCTACCTGA	TGCAGGGGATCGTCGACTCGTCGTGGCACCACGCCATCATCTCCGACACGCTCTACGCGACCTACCTGA	TRITD1Av1G132340	357127737	357130114	biotype=protein_coding.description=Carboxypeptidase.gene_id=TRITD1Av1G132340.logic_name=gff3_hc_genes
SNP	DArTSeqDW-1025967	TGCAGGTGCACCTCGGCGAGGAGCGACGCGGCGGCGGGGGAGCACACGACGTGCGGGTGCGGCGAGCAC	TGCAGGTGCACCTCGGCGAGGAGCGACGCGGCGGCGGGGGAGCACACGACGTGCGGGTGCGGCGAGCAC	TRITD1Av1G132490	357506396	357506641	biotype=protein_coding.description=Metallothionein.gene_id=TRITD1Av1G132490.logic_name=gff3_hc_genes
SNP	DArTSeqDW-5348065	TGCAGGGTGAACTTGGCGCCGTTGGCGCACCGAGATCGGAAGAGCGGTTCAGCAGGAATGCCGAGACCG	TGCAGGGTGAACTTGGCGCCGTTGGCGCACCG	TRITD1Av1G132620	357693229	357697398	biotype=protein_coding.description=Ubiquitin-like
SNP	DArTSeqDW-2279875	TGCAGATGTACGCCCGCTGCGCGGACGCCTCGTACGCTCGCAGGGTGTTCGACGCGATGCCCCACAGGG	TGCAGATGTACGCCCGCTGCGCGGACGCCTCGTACGCTCGCAGGGTGTTCGACGCGATGCCCCACAGGG	TRITD1Av1G132760	358105439	358108021	biotype=protein_coding.description=Pentatricopeptide
SNP	DArTSeqDW-5372606	TGCAGCGGCCCCGCGGGCGCCTGGCCCGTGCTCCACGCCGAGATCGGAAGAGCGGTTCAGCAGGAATGC	TGCAGCGGCCCCGCGGGCGCCTGGCCCGTGCTCCACGCCG	TRITD1Av1G132780	358129728	358130189	biotype=protein_coding.description=Expansin-like
PAV	DArTSeqDW-3950412	TGCAGTAGCGCGTGTAGTAGCCGATGCGGTCGACGTTAGCGTCGTTCCGAGATCGGAAGAGCGGTTCAG	TGCAGTAGCGCGTGTAGTAGCCGATGCGGTCGACGTTAGCGTCGTTCCG	TRITD1Av1G132960	358919107	358935520	biotype=protein_coding;description=Chitinase;gene_id=TRITD1Av1G132960;logic_name=gff3_hc_genes
SNP	DArTSeqDW-100040172	TGCAGGCTCTTGACGTACACCCAGGACTCGCGGCTCGAGACGTCGGCCCACCAGCGGCTCACGTTCCTG	TGCAGGCTCTTGACGTACACCCAGGACTCGCGGCTCGAGACGTCGGCCCACCAGCGGCTCACGTTCCTG	TRITD1Av1G133040	359058110	359058973	biotype=protein_coding.description=Glutathione
SNP	DArTSeqDW-4909851	TGCAGACGGAGGCGCAGAGTTTCGACGTGCCCAGCGCCGACATGATCTACAGCCTCGCCTACCTGCCAC	TGCAGACGGAGGCGCAGAGTTTCGACGTGCCCAGCGCCGACATGATCTACAGCCTCGCCTACCTGCCAC	TRITD1Av1G133040	359058110	359058973	biotype=protein_coding.description=Glutathione
SNP	DArTSeqDW-4394189	TGCAGGCCGGTGAGGTAGATGGCGAGGGAGCACTGGTCTTGGCCGAGATCGGAAGAGCGGTTCAGCAGG	TGCAGGCCGGTGAGGTAGATGGCGAGGGAGCACTGGTCTTGGCCG	TRITD1Av1G133310	359690877	359695414	biotype=protein_coding.description=Hippocampus
SNP	DArTSeqDW-1069245	TGCAGCGAAATTGTTTTGTCCAGGATCCATCTATCAACACCGTCATCGTCGGGTCTCCAGATCCAAACA	TGCAGCGAAATTGTTTTGTCCAGGATCCATCTATCAACACCGTCATCGTCGGGTCTCCAGATCCAAACA	TRITD1Av1G133360	359717844	359718846	biotype=protein_coding.description=F-box
SNP	DArTSeqDW-1069245	TGCAGCGAAATTGTTTTGTCCAGGATCCATCTATCAACACCGTCATCGTCGGGTCTCCAGATCCAAACA	TGCAGCGAAATTGTTTTGTCCAGGATCCATCTATCAACACCGTCATCGTCGGGTCTCCAGATCCAAACA	TRITD1Av1G133360	359717844	359718846	biotype=protein_coding.description=F-box
SNP	DArTSeqDW-1075445	TGCAGCGACATGTACGTTGAGTTCCACATGCTCGCCTCTGAATGCCACAGGCAGTACCGCATCGTCTCT	TGCAGCGACATGTACGTTGAGTTCCACATGCTCGCCTCTGAATGCCACAGGCAGTACCGCATCGTCTCT	TRITD1Av1G133360	359717844	359718846	biotype=protein_coding.description=F-box
SNP	DArTSeqDW-4002686	TGCAGGACCTTGAGGTGGGCGAGTCGGCGAGGCGACTGCCCGAGATCGGAAGAGCGGTTCAGCAGGAAT	TGCAGGACCTTGAGGTGGGCGAGTCGGCGAGGCGACTGCCCG	TRITD1Av1G133700	360848287	360849942	biotype=protein_coding.description=RING/U-box
PAV	DArTSeqDW-3946556	TGCAGGTCGGGATCCGTGGTGCTCAGCGACCCGAGATCGGAAGAGCGGTTCAGCAGGAATGCCGAGACC	TGCAGGTCGGGATCCGTGGTGCTCAGCGACCCG	TRITD1Av1G133850	361339988	361343353	biotype=protein_coding;description=Protein
SNP	DArTSeqDW-3023260	TGCAGGGTATGATTGCAGACTTCGACATCCGCAGCTCACTCACGTTGCCATTGCAGATCTGCTCTTTCA	TGCAGGGTATGATTGCAGACTTCGACATCCGCAGCTCACTCACGTTGCCATTGCAGATCTGCTCTTTCA	TRITD1Av1G134080	361873353	361889521	biotype=protein_coding.description=E3
SNP	DArTSeqDW-3023260	TGCAGGGTATGATTGCAGACTTCGACATCCGCAGCTCACTCACGTTGCCATTGCAGATCTGCTCTTTCA	TGCAGGGTATGATTGCAGACTTCGACATCCGCAGCTCACTCACGTTGCCATTGCAGATCTGCTCTTTCA	TRITD1Av1G134080	361873353	361889521	biotype=protein_coding.description=E3
PAV	DArTSeqDW-1095465	TGCAGGGGGAAATGTGTCGCCTGGCGCTGCGCGAGCCCACCAAGGACGGTGCCGAGCACCTCTCCGCCG	TGCAGGGGGAAATGTGTCGCCTGGCGCTGCGCGAGCCCACCAAGGACGGTGCCGAGCACCTCTCCGCCG	TRITD1Av1G134090	361876367	361876861	biotype=protein_coding;description=Replication
PAV	DArTSeqDW-1129283	TGCAGGGGGAAATGTGTCGCCTGGCGCTGCGCGAGCCCACCAAGGACGGTGCCGAGCACCTCCGCGCCG	TGCAGGGGGAAATGTGTCGCCTGGCGCTGCGCGAGCCCACCAAGGACGGTGCCGAGCACCTCCGCGCCG	TRITD1Av1G134090	361876367	361876861	biotype=protein_coding;description=Replication
SNP	DArTSeqDW-1095465	TGCAGGGGGAAATGTGTCGCCTGGCGCTGCGCGAGCCCACCAAGGACGGTGCCGAGCACCTCTCCGCCG	TGCAGGGGGAAATGTGTCGCCTGGCGCTGCGCGAGCCCACCAAGGACGGTGCCGAGCACCTCTCCGCCG	TRITD1Av1G134090	361876367	361876861	biotype=protein_coding.description=Replication
SNP	DArTSeqDW-1129283	TGCAGGGGGAAATGTGTCGCCTGGCGCTGCGCGAGCCCACCAAGGACGGTGCCGAGCACCTCCGCGCCG	TGCAGGGGGAAATGTGTCGCCTGGCGCTGCGCGAGCCCACCAAGGACGGTGCCGAGCACCTCCGCGCCG	TRITD1Av1G134090	361876367	361876861	biotype=protein_coding.description=Replication
PAV	DArTSeqDW-3533016	TGCAGGATCAAAGAAGGAACGCATCAAGAATGCAACACGGGGTGCCCGAGATCGGAAGAGCGGTTCAGC	TGCAGGATCAAAGAAGGAACGCATCAAGAATGCAACACGGGGTGCCCG	TRITD1Av1G134320	362236559	362238843	biotype=protein_coding;description=RING/FYVE/PHD
PAV	DArTSeqDW-3533453	TGCAGGATCAAAAGAAGGAACGCATCAAGAATGCAACACGGGGTGCCCGAGATCGGAAGAGCGGTTCAG	TGCAGGATCAAAAGAAGGAACGCATCAAGAATGCAACACGGGGTGCCCG	TRITD1Av1G134320	362236559	362238843	biotype=protein_coding;description=RING/FYVE/PHD
SNP	DArTSeqDW-1001706	TGCAGCAAGAAACAGGTGTTAAGAACTTGCTCACTGGAACCTCCCCTGCAACCAGCGTCTAAAACTCAG	TGCAGCAAGAAACAGGTGTTAAGAACTTGCTCACTGGAACCTCCCCTGCAACCAGCGTCTAAAACTCAG	TRITD1Av1G134320	362236559	362238843	biotype=protein_coding.description=RING/FYVE/PHD
SNP	DArTSeqDW-1001706	TGCAGCAAGAAACAGGTGTTAAGAACTTGCTCACTGGAACCTCCCCTGCAACCAGCGTCTAAAACTCAG	TGCAGCAAGAAACAGGTGTTAAGAACTTGCTCACTGGAACCTCCCCTGCAACCAGCGTCTAAAACTCAG	TRITD1Av1G134320	362236559	362238843	biotype=protein_coding.description=RING/FYVE/PHD
SNP	DArTSeqDW-3533016	TGCAGGATCAAAGAAGGAACGCATCAAGAATGCAACACGGGGTGCCCGAGATCGGAAGAGCGGTTCAGC	TGCAGGATCAAAGAAGGAACGCATCAAGAATGCAACACGGGGTGCCCG	TRITD1Av1G134320	362236559	362238843	biotype=protein_coding.description=RING/FYVE/PHD
SNP	DArTSeqDW-1695844	TGCAGTGCCTTGGTCCTGATTTCCTCGGAGGTGGGTTGCGCCGCCACGGCGGACTGGTCGTCGACCCTC	TGCAGTGCCTTGGTCCTGATTTCCTCGGAGGTGGGTTGCGCCGCCACGGCGGACTGGTCGTCGACCCTC	TRITD1Av1G134460	362447136	362449937	biotype=protein_coding.description=Metallo-beta-lactamase-like.gene_id=TRITD1Av1G134460.logic_name=gff3_hc_genes
PAV	DArTSeqDW-1100605	TGCAGGCGCCAAAAGGCAGAAGAAGAAACAGCCGCATCTCTCCACAAAGTACAACCGAGATCGGAAGAG	TGCAGGCGCCAAAAGGCAGAAGAAGAAACAGCCGCATCTCTCCACAAAGTACAACCG	TRITD1Av1G134720	363001396	363002860	biotype=protein_coding;description=U-box
PAV	DArTSeqDW-2241834	TGCAGGACAGCAGCATCGATAATGCAGAGAGCTGGTCCATCGTGCAAGATCTGGTTCGTCTGCAAGGAG	TGCAGGACAGCAGCATCGATAATGCAGAGAGCTGGTCCATCGTGCAAGATCTGGTTCGTCTGCAAGGAG	TRITD1Av1G134780	363077147	363079081	biotype=protein_coding;description=U-box
SNP	DArTSeqDW-100029337	TGCAGGGCCTCAGTGTGGCGTCCGTGGCTGACGAGGAGGACGACGAAGCCGAGGAGGAGTACGGCGACG	TGCAGGGCCTCAGTGTGGCGTCCGTGGCTGACGAGGAGGACGACGAAGCCGAGGAGGAGTACGGCGACG	TRITD1Av1G134900	363496856	363508923	biotype=protein_coding.description=UDP-N-acetylmuramoyl-L-alanyl-D-glutamate--2%2C
PAV	DArTSeqDW-4535764	TGCAGGTGCTGCATTTCTTTCTCTTCTTGTCTCACCGAGATCGGAAGAGCGGTTCAGCAGGAATGCCGA	TGCAGGTGCTGCATTTCTTTCTCTTCTTGTCTCACCG	TRITD1Av1G134930	363586026	363590656	biotype=protein_coding;description=Phosphatidylinositol
PAV	DArTSeqDW-1206276	TGCAGCCGCAGCCGCAGCAGCGACGACGACGACGGCAGCTGCCCACGTCCAGAGCCGCCGCCGAGATCG	TGCAGCCGCAGCCGCAGCAGCGACGACGACGACGGCAGCTGCCCACGTCCAGAGCCGCCGCCG	TRITD1Av1G135080	364579415	364582202	biotype=protein_coding;description=Pectin
PAV	DArTSeqDW-1233218	TGCAGCTCGCTCTGGCAATGTGCAAAGCAAGAATTGATGAACATCCCCACCTCCGAGATCGGAAGAGCG	TGCAGCTCGCTCTGGCAATGTGCAAAGCAAGAATTGATGAACATCCCCACCTCCG	TRITD1Av1G135080	364579415	364582202	biotype=protein_coding;description=Pectin
SNP	DArTSeqDW-1233218	TGCAGCTCGCTCTGGCAATGTGCAAAGCAAGAATTGATGAACATCCCCACCTCCGAGATCGGAAGAGCG	TGCAGCTCGCTCTGGCAATGTGCAAAGCAAGAATTGATGAACATCCCCACCTCCG	TRITD1Av1G135080	364579415	364582202	biotype=protein_coding.description=Pectin
PAV	DArTSeqDW-1252197	TGCAGCTGATGTCCGCGGGCCCGCTGGTGGACGTGGGCCTCGCGGCGCTGCGGTCCCCGAGATCGGAAG	TGCAGCTGATGTCCGCGGGCCCGCTGGTGGACGTGGGCCTCGCGGCGCTGCGGTCCCCG	TRITD1Av1G135190	364726434	364728403	biotype=protein_coding;description=Proline
SNP	DArTSeqDW-1206364	TGCAGTTCGCGCAGCTGATGGGCATGGCGGACGGGCTCTCCCTGGGGCTCCGCAACGCCGAGATCGGAA	TGCAGTTCGCGCAGCTGATGGGCATGGCGGACGGGCTCTCCCTGGGGCTCCGCAACGCCG	TRITD1Av1G135190	364726434	364728403	biotype=protein_coding.description=Proline
SNP	DArTSeqDW-1101502	TGCAGTCTCCCCGCGTGACCCTCTCCCGCAAAGGGCATTCCTCTCATCTAGCCCGAGATCGGAAGAGCG	TGCAGTCTCCCCGCGTGACCCTCTCCCGCAAAGGGCATTCCTCTCATCTAGCCCG	TRITD1Av1G135350	365579904	365581781	biotype=protein_coding.description=Scarecrow
SNP	DArTSeqDW-1101502	TGCAGTCTCCCCGCGTGACCCTCTCCCGCAAAGGGCATTCCTCTCATCTAGCCCGAGATCGGAAGAGCG	TGCAGTCTCCCCGCGTGACCCTCTCCCGCAAAGGGCATTCCTCTCATCTAGCCCG	TRITD1Av1G135350	365579904	365581781	biotype=protein_coding.description=Scarecrow
SNP	DArTSeqDW-2306805	TGCAGCTCATCCACGAGAACCTCTCAAGCTTCGCCGCCGAGCTCGGCGTGTTCTTCCAGTTCACCGTAT	TGCAGCTCATCCACGAGAACCTCTCAAGCTTCGCCGCCGAGCTCGGCGTGTTCTTCCAGTTCACCGTAT	TRITD1Av1G135350	365579904	365581781	biotype=protein_coding.description=Scarecrow
PAV	DArTSeqDW-3943891	TGCAGCAGCCGCGTGGCGAGCACGCGCGCCCGAGATCGGAAGAGCGGTTCAGCAGGAATGCCGAGACCG	TGCAGCAGCCGCGTGGCGAGCACGCGCGCCCG	TRITD1Av1G136110	367472319	367473980	biotype=protein_coding;description=QWRF
SNP	DArTSeqDW-1089638	TGCAGATGCAGGAGGCGAGCCTTCGGACGAACTTAGTTCAGGCGAAGCAGAAGCGTGATCACGACATGG	TGCAGATGCAGGAGGCGAGCCTTCGGACGAACTTAGTTCAGGCGAAGCAGAAGCGTGATCACGACATGG	TRITD1Av1G136110	367472319	367473980	biotype=protein_coding.description=QWRF
SNP	DArTSeqDW-1161269	TGCAGCAGGGCACCTTGTTTCTCAGGTCGCCGATTATAGCACAGTTTTGTCATCTGTGGTCTTGCCAAT	TGCAGCAGGGCACCTTGTTTCTCAGGTCGCCGATTATAGCACAGTTTTGTCATCTGTGGTCTTGCCAAT	TRITD1Av1G136140	367532698	367535696	biotype=protein_coding.description=Hexosyltransferase.gene_id=TRITD1Av1G136140.logic_name=gff3_hc_genes
SNP	DArTSeqDW-1094996	TGCAGGTGGCGGGAGGAGGCGAGGCCCTGGTAATTCCTGCCCTTTGGCGCCGCGGTAGGCGCAGTGGAA	TGCAGGTGGCGGGAGGAGGCGAGGCCCTGGTAATTCCTGCCCTTTGGCGCCGCGGTAGGCGCAGTGGAA	TRITD1Av1G136150	367536330	367537652	biotype=protein_coding.description=Holliday
PAV	DArTSeqDW-3024183	TGCAGGGGCCATTCGCCATCCGCATCACCAGCGATACCGAGATCGGAAGAGCGGTTCAGCAGGAATGCC	TGCAGGGGCCATTCGCCATCCGCATCACCAGCGATACCG	TRITD1Av1G136580	368316552	368317720	biotype=protein_coding;description=Expansin
SNP	DArTSeqDW-3024183	TGCAGGGGCCATTCGCCATCCGCATCACCAGCGATACCGAGATCGGAAGAGCGGTTCAGCAGGAATGCC	TGCAGGGGCCATTCGCCATCCGCATCACCAGCGATACCG	TRITD1Av1G136580	368316552	368317720	biotype=protein_coding.description=Expansin
SNP	DArTSeqDW-1311185	TGCAGGTGTTGCTGGCTTGCTGCTAATTCTTACCGTGCGAACTCGATGTCGATGATGCCGAGATCGGAA	TGCAGGTGTTGCTGGCTTGCTGCTAATTCTTACCGTGCGAACTCGATGTCGATGATGCCG	TRITD1Av1G136830	368840786	368842488	biotype=protein_coding.description=Expansin
PAV	DArTSeqDW-1220810	TGCAGCAGCAAGCTCAACCGAACGGCATGGAGGCGTACAGCAGGATGATGGCCATGTGCCAGAAGCTAA	TGCAGCAGCAAGCTCAACCGAACGGCATGGAGGCGTACAGCAGGATGATGGCCATGTGCCAGAAGCTAA	TRITD1Av1G136850	368844742	368850324	biotype=protein_coding;description=Transcription
PAV	DArTSeqDW-2262959	TGCAGAATCCACGCTATAGCTTTTGGGCTCGATCCTTTACACGCTGTGCACCGAGATCGGAAGAGCGGT	TGCAGAATCCACGCTATAGCTTTTGGGCTCGATCCTTTACACGCTGTGCACCG	TRITD1Av1G136970	369488160	369508080	biotype=protein_coding;description=CCR4-NOT
SNP	DArTSeqDW-1108726	TGCAGCTTTACCTCCACAAGACCTTGCAACAGACTCAAACAGCCTCTCAATCTCCGAGATCGGAAGAGC	TGCAGCTTTACCTCCACAAGACCTTGCAACAGACTCAAACAGCCTCTCAATCTCCG	TRITD1Av1G136970	369488160	369508080	biotype=protein_coding.description=CCR4-NOT
PAV	DArTSeqDW-100002181	TGCAGCGCCAACATCAGCGGGTGGCACAACGACGCCCTCGCCGAGATCGGAAGAGCGGTTCAGCAGGAA	TGCAGCGCCAACATCAGCGGGTGGCACAACGACGCCCTCGCCG	TRITD1Av1G137260	370139365	370140871	biotype=protein_coding;description=Haloacid
PAV	DArTSeqDW-1207633	TGCAGTATGAAGGCAGGGTAATGTTGGTTACTTTCTGAACAGGGCTTCCTTGCGATCCATGAACTCCAT	TGCAGTATGAAGGCAGGGTAATGTTGGTTACTTTCTGAACAGGGCTTCCTTGCGATCCATGAACTCCAT	TRITD1Av1G137260	370139365	370140871	biotype=protein_coding;description=Haloacid
PAV	DArTSeqDW-3941209	TGCAGGGTCTAGCTCCTGAAGCATGGCCATCAGCTTCGGGTCCCGAGATCGGAAGAGCGGTTCAGCAGG	TGCAGGGTCTAGCTCCTGAAGCATGGCCATCAGCTTCGGGTCCCG	TRITD1Av1G137260	370139365	370140871	biotype=protein_coding;description=Haloacid
SNP	DArTSeqDW-7333010	TGCAGCAGCTCGCGGAAGGCGAGGAAGTGGAAGGGATCCGAGTCGCAGAGGGTGCCGTCAATGTCGAAC	TGCAGCAGCTCGCGGAAGGCGAGGAAGTGGAAGGGATCCGAGTCGCAGAGGGTGCCGTCAATGTCGAAC	TRITD1Av1G137260	370139365	370140871	biotype=protein_coding.description=Haloacid
SNP	DArTSeqDW-991920	TGCAGGTTGGTTTCAACAATGGAGTCCCCATCACCGAGGAGTTCTACAGCGCCAACATCAGCGGGTGGC	TGCAGGTTGGTTTCAACAATGGAGTCCCCATCACCGAGGAGTTCTACAGCGCCAACATCAGCGGGTGGC	TRITD1Av1G137260	370139365	370140871	biotype=protein_coding.description=Haloacid
PAV	DArTSeqDW-1220242	TGCAGCGGAGATCTTTGCTGCTATGCCGCAACGCGACCTCAACTCCTATAACTCTGCTATGCTCGCACT	TGCAGCGGAGATCTTTGCTGCTATGCCGCAACGCGACCTCAACTCCTATAACTCTGCTATGCTCGCACT	TRITD1Av1G137490	370871889	370873481	biotype=protein_coding;description=Pentatricopeptide
PAV	DArTSeqDW-1013476	TGCAGGCGGCGGCCGTGGCGGCGGGGCACGAGAACTGGGGGACAAGTGGGCCGCACGACGCTGGTGAAT	TGCAGGCGGCGGCCGTGGCGGCGGGGCACGAGAACTGGGGGACAAGTGGGCCGCACGACGCTGGTGAAT	TRITD1Av1G138730	374480202	374482289	biotype=protein_coding;description=Beta-amylase;gene_id=TRITD1Av1G138730;logic_name=gff3_hc_genes
PAV	DArTSeqDW-1025059	TGCAGCGACGCCCGCATGTACTTGTCGTAGCACTGGAACTCGCCGATGCCCGAGATCGGAAGAGCGGTT	TGCAGCGACGCCCGCATGTACTTGTCGTAGCACTGGAACTCGCCGATGCCCG	TRITD1Av1G138730	374480202	374482289	biotype=protein_coding;description=Beta-amylase;gene_id=TRITD1Av1G138730;logic_name=gff3_hc_genes
SNP	DArTSeqDW-1025059	TGCAGCGACGCCCGCATGTACTTGTCGTAGCACTGGAACTCGCCGATGCCCGAGATCGGAAGAGCGGTT	TGCAGCGACGCCCGCATGTACTTGTCGTAGCACTGGAACTCGCCGATGCCCG	TRITD1Av1G138730	374480202	374482289	biotype=protein_coding.description=Beta-amylase.gene_id=TRITD1Av1G138730.logic_name=gff3_hc_genes
SNP	DArTSeqDW-1218550	TGCAGGAGCCACAGCTAACTGCATGTAGCACATTTGATGTGTATGCGAAACCATTTTCGCTATGATACA	TGCAGGAGCCACAGCTAACTGCATGTAGCACATTTGATGTGTATGCGAAACCATTTTCGCTATGATACA	TRITD1Av1G138790	374641724	374645022	biotype=protein_coding.description=Metacaspase-1.gene_id=TRITD1Av1G138790.logic_name=gff3_hc_genes
PAV	DArTSeqDW-5357348	TGCAGAGCGACGACGAGGAGGAGGAGCCCGAGATCGGAAGAGCGGTTCAGCAGGAATGCCGAGACCGAT	TGCAGAGCGACGACGAGGAGGAGGAGCCCG	TRITD1Av1G139010	375178196	375180944	biotype=protein_coding;description=Protein
PAV	DArTSeqDW-1151138	TGCAGCTGCGGCAGTTACTCCGTCGTAGGTCTCGCCCCACCGCCGCACGGCCGTGCCCCGTACCGAGAT	TGCAGCTGCGGCAGTTACTCCGTCGTAGGTCTCGCCCCACCGCCGCACGGCCGTGCCCCGTACCGAGAT	TRITD1Av1G139650	376978998	376980496	biotype=protein_coding;description=Imidazoleglycerol-phosphate
SNP	DArTSeqDW-2259440	TGCAGAGCTCGACCTCCTCGGCGTTCGAGGACTTGTCCACGTCGGAGGCTGTGGAGGTGCTCCCGTATG	TGCAGAGCTCGACCTCCTCGGCGTTCGAGGACTTGTCCACGTCGGAGGCTGTGGAGGTGCTCCCGTATG	TRITD1Av1G139650	376978998	376980496	biotype=protein_coding.description=Imidazoleglycerol-phosphate
SNP	DArTSeqDW-9723764	TGCAGTGTGCGTTTGAATAGCGACATCGAAGAAAGACACTGAGATTAACTGGGATGGAACTGGCCACAT	TGCAGTGTGCGTTTGAATAGCGACATCGAAGAAAGACACTGAGATTAACTGGGATGGAACTGGCCACAT	TRITD1Av1G139650	376978998	376980496	biotype=protein_coding.description=Imidazoleglycerol-phosphate
SNP	DArTSeqDW-9723764	TGCAGTGTGCGTTTGAATAGCGACATCGAAGAAAGACACTGAGATTAACTGGGATGGAACTGGCCACAT	TGCAGTGTGCGTTTGAATAGCGACATCGAAGAAAGACACTGAGATTAACTGGGATGGAACTGGCCACAT	TRITD1Av1G139650	376978998	376980496	biotype=protein_coding.description=Imidazoleglycerol-phosphate
PAV	DArTSeqDW-3939696	TGCAGCACTGCTTGCCCGACCAGGAGGTCGACACCGCCGCCGCCGCCGCCGCCGCTGCCAAGTCCGAGA	TGCAGCACTGCTTGCCCGACCAGGAGGTCGACACCGCCGCCGCCGCCGCCGCCGCTGCCAAGTCCGAGA	TRITD1Av1G139840	377452376	377454306	biotype=protein_coding;description=Cyclin-like
SNP	DArTSeqDW-3939696	TGCAGCACTGCTTGCCCGACCAGGAGGTCGACACCGCCGCCGCCGCCGCCGCCGCTGCCAAGTCCGAGA	TGCAGCACTGCTTGCCCGACCAGGAGGTCGACACCGCCGCCGCCGCCGCCGCCGCTGCCAAGTCCGAGA	TRITD1Av1G139840	377452376	377454306	biotype=protein_coding.description=Cyclin-like
PAV	DArTSeqDW-4409308	TGCAGCACGTCGAGCGGCTGTGCCACGCCCCCGAGATCGGAAGAGCGGTTCAGCAGGAATGCCGAGACC	TGCAGCACGTCGAGCGGCTGTGCCACGCCCCCG	TRITD1Av1G139930	378062014	378067081	biotype=protein_coding;description=Kinase;gene_id=TRITD1Av1G139930;logic_name=gff3_hc_genes
SNP	DArTSeqDW-1134295	TGCAGCCTCTCCTTCTTCACCTCCCTCAGGCGCTCTTCCTCCTGTGCCGGCCTCATCCTCTTGCCGCCG	TGCAGCCTCTCCTTCTTCACCTCCCTCAGGCGCTCTTCCTCCTGTGCCGGCCTCATCCTCTTGCCGCCG	TRITD1Av1G140190	379187830	379188540	biotype=protein_coding.description=Ethylene-responsive
SNP	DArTSeqDW-3064754	TGCAGCTCCCCCGCCCCTCCGCCTCCACCCCCGCCACCCGAATCGCCGAGATCGGAAGAGCGGTTCAGC	TGCAGCTCCCCCGCCCCTCCGCCTCCACCCCCGCCACCCGAATCGCCG	TRITD1Av1G140810	380191174	380195091	biotype=protein_coding.description=Protein-tyrosine
SNP	DArTSeqDW-1217302	TGCAGGATCACAGCACAAGAGGCAGAGGAGACCACGACCATTACTCGCAGCAGAGTTCGCAGAGCTTCA	TGCAGGATCACAGCACAAGAGGCAGAGGAGACCACGACCATTACTCGCAGCAGAGTTCGCAGAGCTTCA	TRITD1Av1G140920	380498776	380500236	biotype=protein_coding.description=Cotton
SNP	DArTSeqDW-4409714	TGCAGAGGATCGCGTCCATCAAGAAGTCCGCCGAGATCGGAAGAGCGGTTCAGCAGGAATGCCGAGACC	TGCAGAGGATCGCGTCCATCAAGAAGTCCGCCG	TRITD1Av1G140920	380498776	380500236	biotype=protein_coding.description=Cotton
PAV	DArTSeqDW-1240323	TGCAGCGGGAGGTGCAGGAGCTGCGCGCGCTCAAGCTGCTCGCCCCGCCGAGATCGGAAGAGCGGTTCA	TGCAGCGGGAGGTGCAGGAGCTGCGCGCGCTCAAGCTGCTCGCCCCGCCG	TRITD1Av1G140940	380535963	380537083	biotype=protein_coding;description=Homeobox-leucine
PAV	DArTSeqDW-1215298	TGCAGCTCCTCCTCCTCCGCCTGCTCAGCGGCGGCGCCGCAGCTCGTAGCCGTGGCGGCAGACTCCGAG	TGCAGCTCCTCCTCCTCCGCCTGCTCAGCGGCGGCGCCGCAGCTCGTAGCCGTGGCGGCAGACTCCGAG	TRITD1Av1G141260	381559410	381560258	biotype=protein_coding;description=ethylene-responsive
PAV	DArTSeqDW-7351890	TGCAGCGCCGCCAGGCGTTCGACGCGTACGCCGAGTATCAGCCCGAGATCGGAAGAGCGGTTCAGCAGG	TGCAGCGCCGCCAGGCGTTCGACGCGTACGCCGAGTATCAGCCCG	TRITD1Av1G141440	381874391	381876374	biotype=protein_coding;description=CCT
SNP	DArTSeqDW-7351890	TGCAGCGCCGCCAGGCGTTCGACGCGTACGCCGAGTATCAGCCCGAGATCGGAAGAGCGGTTCAGCAGG	TGCAGCGCCGCCAGGCGTTCGACGCGTACGCCGAGTATCAGCCCG	TRITD1Av1G141440	381874391	381876374	biotype=protein_coding.description=CCT
SNP	DArTSeqDW-100045661	TGCAGCGGCAGCCTGTTGAAGGAGCTCTTCTTGCCTCCGACGAGGATCTTGGATATCTCCGACGCGGAC	TGCAGCGGCAGCCTGTTGAAGGAGCTCTTCTTGCCTCCGACGAGGATCTTGGATATCTCCGACGCGGAC	TRITD1Av1G141600	382584702	382586365	biotype=protein_coding.description=auxin
SNP	DArTSeqDW-1227062	TGCAGGCGTGGTTTACGGCGTATACAGTGAGCTTCCGACGTGGGTGATCGAGCCGAGATCGGAAGAGCG	TGCAGGCGTGGTTTACGGCGTATACAGTGAGCTTCCGACGTGGGTGATCGAGCCG	TRITD1Av1G141600	382584702	382586365	biotype=protein_coding.description=auxin
SNP	DArTSeqDW-1227062	TGCAGGCGTGGTTTACGGCGTATACAGTGAGCTTCCGACGTGGGTGATCGAGCCGAGATCGGAAGAGCG	TGCAGGCGTGGTTTACGGCGTATACAGTGAGCTTCCGACGTGGGTGATCGAGCCG	TRITD1Av1G141600	382584702	382586365	biotype=protein_coding.description=auxin
SNP	DArTSeqDW-1306202	TGCAGACAAAGGAACTGATAGCAGAGATTGAATTGCTCGAAGAGGAAATTGCGAACCGCGAGCAGCACG	TGCAGACAAAGGAACTGATAGCAGAGATTGAATTGCTCGAAGAGGAAATTGCGAACCGCGAGCAGCACG	TRITD1Av1G141630	382594781	382602136	biotype=protein_coding.description=electron
PAV	DArTSeqDW-3934979	TGCAGGTCCACGTTGTCTATCCCGACGCCGAGATCGGAAGAGCGGTTCAGCAGGAATGCCGAGACCGAT	TGCAGGTCCACGTTGTCTATCCCGACGCCG	TRITD1Av1G141680	382621628	382626126	biotype=protein_coding;description=D-3-phosphoglycerate
SNP	DArTSeqDW-1168155	TGCAGGCGGCGACGGAGGCGGGGTGCCTCGTCGTGAACGCCCCCACGGCCAACACCGTCGCCGCGGCGG	TGCAGGCGGCGACGGAGGCGGGGTGCCTCGTCGTGAACGCCCCCACGGCCAACACCGTCGCCGCGGCGG	TRITD1Av1G141680	382621628	382626126	biotype=protein_coding.description=D-3-phosphoglycerate
SNP	DArTSeqDW-3934979	TGCAGGTCCACGTTGTCTATCCCGACGCCGAGATCGGAAGAGCGGTTCAGCAGGAATGCCGAGACCGAT	TGCAGGTCCACGTTGTCTATCCCGACGCCG	TRITD1Av1G141680	382621628	382626126	biotype=protein_coding.description=D-3-phosphoglycerate
SNP	DArTSeqDW-1239561	TGCAGCTCGTGAACCATGGCGTGGACGGGGGCCTGCTGGGGCGGACGAAGGCCGACGTCGCCGACTTCT	TGCAGCTCGTGAACCATGGCGTGGACGGGGGCCTGCTGGGGCGGACGAAGGCCGACGTCGCCGACTTCT	TRITD1Av1G141820	382862132	382863595	biotype=protein_coding.description=2-oxoglutarate
SNP	DArTSeqDW-3949262	TGCAGATCAGGAAGGATGGGGAGTGGTTCTCCGTGCACGCCCTGCCCGAGATCGGAAGAGCGGTTCAGC	TGCAGATCAGGAAGGATGGGGAGTGGTTCTCCGTGCACGCCCTGCCCG	TRITD1Av1G141820	382862132	382863595	biotype=protein_coding.description=2-oxoglutarate
SNP	DArTSeqDW-3949262	TGCAGATCAGGAAGGATGGGGAGTGGTTCTCCGTGCACGCCCTGCCCGAGATCGGAAGAGCGGTTCAGC	TGCAGATCAGGAAGGATGGGGAGTGGTTCTCCGTGCACGCCCTGCCCG	TRITD1Av1G141820	382862132	382863595	biotype=protein_coding.description=2-oxoglutarate
SNP	DArTSeqDW-5001087	TGCAGGCCGAGGGCAAGATGCCGCTGCCGAGCAGCACTGACGTTGCCTCGCGGATGCTCGATGGCGCGG	TGCAGGCCGAGGGCAAGATGCCGCTGCCGAGCAGCACTGACGTTGCCTCGCGGATGCTCGATGGCGCGG	TRITD1Av1G142300	384001448	384006548	biotype=protein_coding.description=sorting
PAV	DArTSeqDW-1128763	TGCAGGCCCATCTCCACGCCAGTGTTGGTTCCACAATTCCAGGAGCCCCCAGTGACCGAGATCGGAAGA	TGCAGGCCCATCTCCACGCCAGTGTTGGTTCCACAATTCCAGGAGCCCCCAGTGACCG	TRITD1Av1G142310	384008174	384011230	biotype=protein_coding;description=Dehydration
PAV	DArTSeqDW-11863584	TGCAGCAGTCCCGTGGTTTTGGCACCGAGTTCCGAGATCGGAAGAGCGGTTCAGCAGGAATGCCGAGAC	TGCAGCAGTCCCGTGGTTTTGGCACCGAGTTCCG	TRITD1Av1G142480	384484962	384486890	biotype=protein_coding;description=ATP-dependent
SNP	DArTSeqDW-11863584	TGCAGCAGTCCCGTGGTTTTGGCACCGAGTTCCGAGATCGGAAGAGCGGTTCAGCAGGAATGCCGAGAC	TGCAGCAGTCCCGTGGTTTTGGCACCGAGTTCCG	TRITD1Av1G142480	384484962	384486890	biotype=protein_coding.description=ATP-dependent
PAV	DArTSeqDW-1001310	TGCAGGAGACCGTCCAGTATCCGGTGGAGTACCCAGAGAAGTTTGAGAAGTTTGGCATGTCTCCCTCCA	TGCAGGAGACCGTCCAGTATCCGGTGGAGTACCCAGAGAAGTTTGAGAAGTTTGGCATGTCTCCCTCCA	TRITD1Av1G142540	384503451	384504860	biotype=protein_coding;description=ATP-dependent
SNP	DArTSeqDW-1002873	TGCAGATGCAGCTCGCTGTCGCGCAGGCCGAGATCCTGTGCATCCAGATGCAGCAGCGAGACGGCTGCC	TGCAGATGCAGCTCGCTGTCGCGCAGGCCGAGATCCTGTGCATCCAGATGCAGCAGCGAGACGGCTGCC	TRITD1Av1G142610	384590554	384591448	biotype=protein_coding.description=LOB
SNP	DArTSeqDW-5365682	TGCAGGCACATACGACGGTCGCGTTCATGGCCGGCGGGTCGCCGTGCGCGTCCTGCAAGCTGCTCCGAG	TGCAGGCACATACGACGGTCGCGTTCATGGCCGGCGGGTCGCCGTGCGCGTCCTGCAAGCTGCTCCGAG	TRITD1Av1G142610	384590554	384591448	biotype=protein_coding.description=LOB
PAV	DArTSeqDW-1164426	TGCAGCTGCCCGCTGAGGCCAGTCGCCCACGGCCTGACGGTGACCACCTTGCTGGACCGAGATCGGAAG	TGCAGCTGCCCGCTGAGGCCAGTCGCCCACGGCCTGACGGTGACCACCTTGCTGGACCG	TRITD1Av1G142880	385222031	385224501	biotype=protein_coding;description=Protein
PAV	DArTSeqDW-3025653	TGCAGCGCCGTGGGCCACCACCGTGGCTGGCATCGGTGGCACCGTGATGCTGTGCGCAGGCTTCTCGAC	TGCAGCGCCGTGGGCCACCACCGTGGCTGGCATCGGTGGCACCGTGATGCTGTGCGCAGGCTTCTCGAC	TRITD1Av1G142880	385222031	385224501	biotype=protein_coding;description=Protein
PAV	DArTSeqDW-7159673	TGCAGTGAGGGAAGACGGTCACCTGGACTGGCCGACGCGGCTGCGAGTGGCGGTGGGGATCGCCTACTG	TGCAGTGAGGGAAGACGGTCACCTGGACTGGCCGACGCGGCTGCGAGTGGCGGTGGGGATCGCCTACTG	TRITD1Av1G142880	385222031	385224501	biotype=protein_coding;description=Protein
PAV	DArTSeqDW-7907447	TGCAGCGGTCGGAGAACCGTCGACTGAGGCAGCGGGGCACGCTCCTACCAGGCGGCGTGTCTATGTCAT	TGCAGCGGTCGGAGAACCGTCGACTGAGGCAGCGGGGCACGCTCCTACCAGGCGGCGTGTCTATGTCAT	TRITD1Av1G142880	385222031	385224501	biotype=protein_coding;description=Protein
SNP	DArTSeqDW-1019445	TGCAGTCCCTCCTGGCTCTGTCCGACAGGGAGAGCGTTGTGTACAGCTACGGCATGGTGCTGCTGGAGA	TGCAGTCCCTCCTGGCTCTGTCCGACAGGGAGAGCGTTGTGTACAGCTACGGCATGGTGCTGCTGGAGA	TRITD1Av1G142880	385222031	385224501	biotype=protein_coding.description=Protein
SNP	DArTSeqDW-1164426	TGCAGCTGCCCGCTGAGGCCAGTCGCCCACGGCCTGACGGTGACCACCTTGCTGGACCGAGATCGGAAG	TGCAGCTGCCCGCTGAGGCCAGTCGCCCACGGCCTGACGGTGACCACCTTGCTGGACCG	TRITD1Av1G142880	385222031	385224501	biotype=protein_coding.description=Protein
SNP	DArTSeqDW-7159673	TGCAGTGAGGGAAGACGGTCACCTGGACTGGCCGACGCGGCTGCGAGTGGCGGTGGGGATCGCCTACTG	TGCAGTGAGGGAAGACGGTCACCTGGACTGGCCGACGCGGCTGCGAGTGGCGGTGGGGATCGCCTACTG	TRITD1Av1G142880	385222031	385224501	biotype=protein_coding.description=Protein
SNP	DArTSeqDW-1254478	TGCAGGGAATCTTGTGCCTCCTATTGTTGCTCACATATTGTGTAACATGATGGGTTTGCCTGCATTCTC	TGCAGGGAATCTTGTGCCTCCTATTGTTGCTCACATATTGTGTAACATGATGGGTTTGCCTGCATTCTC	TRITD1Av1G145200	390237733	390242623	biotype=protein_coding.description=CAAX
SNP	DArTSeqDW-1214595	TGCAGCAGCGACGACAGCTGCCGCATTCTCGCTAGCCCAAAGAAACAGCCCAAAAGAATTCGGCGGCGC	TGCAGCAGCGACGACAGCTGCCGCATTCTCGCTAGCCCAAAGAAACAGCCCAAAAGAATTCGGCGGCGC	TRITD1Av1G145800	391924474	391940625	biotype=protein_coding.description=Phosphatase
PAV	DArTSeqDW-1347421	TGCAGCGAGGCGCTCTGGACGAGGCCTCGCGTGCCGCGGGAGTGGGCGCCGAGCAGGTTGGGGTTGGCG	TGCAGCGAGGCGCTCTGGACGAGGCCTCGCGTGCCGCGGGAGTGGGCGCCGAGCAGGTTGGGGTTGGCG	TRITD1Av1G146430	393704513	393707770	biotype=protein_coding;description=Nucleolar
PAV	DArTSeqDW-2262698	TGCAGGCGCCCGACGTCGACGCCTTGCGGGCCCCCGTCGACGAGTTCGGCCCCGTCGACACCGAGATCG	TGCAGGCGCCCGACGTCGACGCCTTGCGGGCCCCCGTCGACGAGTTCGGCCCCGTCGACACCG	TRITD1Av1G146430	393704513	393707770	biotype=protein_coding;description=Nucleolar
PAV	DArTSeqDW-1697381	TGCAGCGCGGAGACGGCGGAGCTCTGGAACCGCAGGTCGGTCTTGAAGTCCTGCGCGATCTCCCGAGAT	TGCAGCGCGGAGACGGCGGAGCTCTGGAACCGCAGGTCGGTCTTGAAGTCCTGCGCGATCTCCCGAGAT	TRITD1Av1G146450	393711368	393713943	biotype=protein_coding;description=Histone
SNP	DArTSeqDW-1342355	TGCAGAGCGGAGACGGCGGAGCTCTGGAAGCGGAGGTCGGTCTTGAAGTCCTGCGCGATCTCCCGAGAT	TGCAGAGCGGAGACGGCGGAGCTCTGGAAGCGGAGGTCGGTCTTGAAGTCCTGCGCGATCTCCCGAGAT	TRITD1Av1G146450	393711368	393713943	biotype=protein_coding.description=Histone
SNP	DArTSeqDW-1697381	TGCAGCGCGGAGACGGCGGAGCTCTGGAACCGCAGGTCGGTCTTGAAGTCCTGCGCGATCTCCCGAGAT	TGCAGCGCGGAGACGGCGGAGCTCTGGAACCGCAGGTCGGTCTTGAAGTCCTGCGCGATCTCCCGAGAT	TRITD1Av1G146450	393711368	393713943	biotype=protein_coding.description=Histone
PAV	DArTSeqDW-1085859	TGCAGAGCGGCGAGGACGGCGTCGTCGTCGTCGCCGTCGGCCGAGGAGGCCGAGATCGGAAGAGCGGTT	TGCAGAGCGGCGAGGACGGCGTCGTCGTCGTCGCCGTCGGCCGAGGAGGCCG	TRITD1Av1G147230	395693510	395701445	biotype=protein_coding;description=Transducin/WD40
SNP	DArTSeqDW-12692115	TGCAGCGCGCCGATCGCGCTGCGTGAGAGGTGGCGGTGGCGGGACAGGTAGTGGTCGACGAGGCCGACA	TGCAGCGCGCCGATCGCGCTGCGTGAGAGGTGGCGGTGGCGGGACAGGTAGTGGTCGACGAGGCCGACA	TRITD1Av1G147980	397278698	397281860	biotype=protein_coding.description=Pectinesterase.gene_id=TRITD1Av1G147980.logic_name=gff3_hc_genes
PAV	DArTSeqDW-1215524	TGCAGCATTGCCATGGACGCCACAAAGACAGCAGCCAAGGCTGTGGCGGCAGGAAACGGCGACGGAGAC	TGCAGCATTGCCATGGACGCCACAAAGACAGCAGCCAAGGCTGTGGCGGCAGGAAACGGCGACGGAGAC	TRITD1Av1G148610	398831212	398831895	biotype=protein_coding;description=ATP
SNP	DArTSeqDW-1215524	TGCAGCATTGCCATGGACGCCACAAAGACAGCAGCCAAGGCTGTGGCGGCAGGAAACGGCGACGGAGAC	TGCAGCATTGCCATGGACGCCACAAAGACAGCAGCCAAGGCTGTGGCGGCAGGAAACGGCGACGGAGAC	TRITD1Av1G148610	398831212	398831895	biotype=protein_coding.description=ATP
SNP	DArTSeqDW-5970979	TGCAGCATTGCCATGGACGCCACAAAGACAGCAGCCAAGGCTGTGGCGGCAGGCAACGGCGACGCAGAC	TGCAGCATTGCCATGGACGCCACAAAGACAGCAGCCAAGGCTGTGGCGGCAGGCAACGGCGACGCAGAC	TRITD1Av1G148610	398831212	398831895	biotype=protein_coding.description=ATP
PAV	DArTSeqDW-1156567	TGCAGGTGTGGTGGTGAGTGGCAAGTGTGGCTGCCTTGGTCCGATGCTGCCGCCGCCACCACCGTGGCG	TGCAGGTGTGGTGGTGAGTGGCAAGTGTGGCTGCCTTGGTCCGATGCTGCCGCCGCCACCACCGTGGCG	TRITD1Av1G148650	398863052	398864194	biotype=protein_coding;description=Heavy
SNP	DArTSeqDW-1156567	TGCAGGTGTGGTGGTGAGTGGCAAGTGTGGCTGCCTTGGTCCGATGCTGCCGCCGCCACCACCGTGGCG	TGCAGGTGTGGTGGTGAGTGGCAAGTGTGGCTGCCTTGGTCCGATGCTGCCGCCGCCACCACCGTGGCG	TRITD1Av1G148650	398863052	398864194	biotype=protein_coding.description=Heavy
SNP	DArTSeqDW-7351634	TGCAGGTGTGGTGGCGAGTGGCAGGTGTGGCTGCCTTGGTCCGATGCTGCCGCCACCACCACCGTGGCG	TGCAGGTGTGGTGGCGAGTGGCAGGTGTGGCTGCCTTGGTCCGATGCTGCCGCCACCACCACCGTGGCG	TRITD1Av1G148650	398863052	398864194	biotype=protein_coding.description=Heavy
PAV	DArTSeqDW-1685437	TGCAGCGGTGTCAGCTTGTTCCGCTGTAAGGGCGAGTGTAGCTCATCAGGCCCTCGCGAATAAAGGTGG	TGCAGCGGTGTCAGCTTGTTCCGCTGTAAGGGCGAGTGTAGCTCATCAGGCCCTCGCGAATAAAGGTGG	TRITD1Av1G149280	400024960	400029632	biotype=protein_coding;description=Conserved
SNP	DArTSeqDW-4396707	TGCAGCTGCTCGGCGCGGGAGGCGGCAAGGCCGAGATCGGAAGAGCGGTTCAGCAGGAATGCCGAGACC	TGCAGCTGCTCGGCGCGGGAGGCGGCAAGGCCG	TRITD1Av1G149280	400024960	400029632	biotype=protein_coding.description=Conserved
PAV	DArTSeqDW-3025465	TGCAGTGGACGAGGTATGTGTTCCATGCCCCGTGTCATCTCCGAGATCGGAAGAGCGGTTCAGCAGGAA	TGCAGTGGACGAGGTATGTGTTCCATGCCCCGTGTCATCTCCG	TRITD1Av1G149400	400210316	400211047	biotype=protein_coding;description=Subtilisin-like
SNP	DArTSeqDW-1096190	TGCAGCGTTCGCGTGGCTGCGGTGCGACAGGGAGGACGTGGAGGATTGCGCGGGGTTCCTCCGCGGCCA	TGCAGCGTTCGCGTGGCTGCGGTGCGACAGGGAGGACGTGGAGGATTGCGCGGGGTTCCTCCGCGGCCA	TRITD1Av1G149730	401207743	401209723	biotype=protein_coding.description=Tryptophan
PAV	DArTSeqDW-7912196	TGCAGGACAAGCACCCGGCGGCCTTCGACGAGCATTGGCGCGCCGTGCGCGCCCACGCTCGCAAGCTTG	TGCAGGACAAGCACCCGGCGGCCTTCGACGAGCATTGGCGCGCCGTGCGCGCCCACGCTCGCAAGCTTG	TRITD1Av1G150210	402586033	402586908	biotype=protein_coding;description=rRNA
SNP	DArTSeqDW-1007231	TGCAGCGCCGCCTGGTCGGGAGCGTACAGCCGCATGGAGTTGATGCCGTTGGACTTGAACATGCTGACG	TGCAGCGCCGCCTGGTCGGGAGCGTACAGCCGCATGGAGTTGATGCCGTTGGACTTGAACATGCTGACG	TRITD1Av1G150360	402902179	402906020	biotype=protein_coding.description='putative
SNP	DArTSeqDW-1084594	TGCAGGCCGTCGGCGGCACGGGCGTCAACGTCGTCGTCGGGGCGCCTAACGACGTGCTCTCCAACCTCG	TGCAGGCCGTCGGCGGCACGGGCGTCAACGTCGTCGTCGGGGCGCCTAACGACGTGCTCTCCAACCTCG	TRITD1Av1G150360	402902179	402906020	biotype=protein_coding.description='putative
SNP	DArTSeqDW-6043017	TGCAGCGCGGCCTGGTCGGGGGCGTACAGCCGCATGGAGTTGATGCCGTTGGACTTGAACATGCTGACG	TGCAGCGCGGCCTGGTCGGGGGCGTACAGCCGCATGGAGTTGATGCCGTTGGACTTGAACATGCTGACG	TRITD1Av1G150360	402902179	402906020	biotype=protein_coding.description='putative
SNP	DArTSeqDW-1051568	TGCAGTCCCAGGCTGCCGAGCAATTCAAAGCGCCTGATCTTAGCAGCGTCATCTCAAACCCTGAGGCTT	TGCAGTCCCAGGCTGCCGAGCAATTCAAAGCGCCTGATCTTAGCAGCGTCATCTCAAACCCTGAGGCTT	TRITD1Av1G150980	405313258	405315524	biotype=protein_coding.description=Nascent
SNP	DArTSeqDW-12768972	TGCAGGCCAAGATAATCAAGTCGGTCGACGTGTCGTACGGCGGGGAGAGCGGCTTCAACCAGGCCATTG	TGCAGGCCAAGATAATCAAGTCGGTCGACGTGTCGTACGGCGGGGAGAGCGGCTTCAACCAGGCCATTG	TRITD1Av1G151420	406622615	406623946	biotype=protein_coding.description=Eukaryotic
SNP	DArTSeqDW-2251250	TGCAGCCGCTGGTCGAACATCTCGGACTTGCCCAGCTCGGTCTTGAAATCGGCGGAGCCGAGATCGGAA	TGCAGCCGCTGGTCGAACATCTCGGACTTGCCCAGCTCGGTCTTGAAATCGGCGGAGCCG	TRITD1Av1G151420	406622615	406623946	biotype=protein_coding.description=Eukaryotic
PAV	DArTSeqDW-1207849	TGCAGCCGCTCCGTGGGCGTGGCGAAGCTCTCCTCAACGTCACGCAGCACCGCCATGGCCCGAGATCGG	TGCAGCCGCTCCGTGGGCGTGGCGAAGCTCTCCTCAACGTCACGCAGCACCGCCATGGCCCG	TRITD1Av1G152280	409627385	409630432	biotype=protein_coding;description=Phosphotransferase;gene_id=TRITD1Av1G152280;logic_name=gff3_hc_genes
PAV	DArTSeqDW-2246569	TGCAGCGGGTCGTCAACTCCCTGGCTGTCGAGATGTTCGCTGGACTCGCGTCTGAGGACGCCAGCAAGG	TGCAGCGGGTCGTCAACTCCCTGGCTGTCGAGATGTTCGCTGGACTCGCGTCTGAGGACGCCAGCAAGG	TRITD1Av1G152280	409627385	409630432	biotype=protein_coding;description=Phosphotransferase;gene_id=TRITD1Av1G152280;logic_name=gff3_hc_genes
SNP	DArTSeqDW-1207849	TGCAGCCGCTCCGTGGGCGTGGCGAAGCTCTCCTCAACGTCACGCAGCACCGCCATGGCCCGAGATCGG	TGCAGCCGCTCCGTGGGCGTGGCGAAGCTCTCCTCAACGTCACGCAGCACCGCCATGGCCCG	TRITD1Av1G152280	409627385	409630432	biotype=protein_coding.description=Phosphotransferase.gene_id=TRITD1Av1G152280.logic_name=gff3_hc_genes
SNP	DArTSeqDW-2246569	TGCAGCGGGTCGTCAACTCCCTGGCTGTCGAGATGTTCGCTGGACTCGCGTCTGAGGACGCCAGCAAGG	TGCAGCGGGTCGTCAACTCCCTGGCTGTCGAGATGTTCGCTGGACTCGCGTCTGAGGACGCCAGCAAGG	TRITD1Av1G152280	409627385	409630432	biotype=protein_coding.description=Phosphotransferase.gene_id=TRITD1Av1G152280.logic_name=gff3_hc_genes
PAV	DArTSeqDW-6047518	TGCAGCCACGACAACGATGCCCTTAGCTACTGCACTGAGTGCACCAATGGCTACCGAGATCGGAAGAGC	TGCAGCCACGACAACGATGCCCTTAGCTACTGCACTGAGTGCACCAATGGCTACCG	TRITD1Av1G152550	410229580	410231583	biotype=protein_coding;description=Subtilisin-like
SNP	DArTSeqDW-1714261	TGCAGCCACGACAACGATGCCCTTTGCTACTGCACTGAGTGCACCAATGGCTACCGAGATCGGAAGAGC	TGCAGCCACGACAACGATGCCCTTTGCTACTGCACTGAGTGCACCAATGGCTACCG	TRITD1Av1G152550	410229580	410231583	biotype=protein_coding.description=Subtilisin-like
SNP	DArTSeqDW-6047518	TGCAGCCACGACAACGATGCCCTTAGCTACTGCACTGAGTGCACCAATGGCTACCGAGATCGGAAGAGC	TGCAGCCACGACAACGATGCCCTTAGCTACTGCACTGAGTGCACCAATGGCTACCG	TRITD1Av1G152550	410229580	410231583	biotype=protein_coding.description=Subtilisin-like
PAV	DArTSeqDW-3959746	TGCAGGTGTACTGGGGCGAGTTCCCCAAGGAGCGGGTCGACGAGGCCCACCGCGCCGAGATCGGAAGAG	TGCAGGTGTACTGGGGCGAGTTCCCCAAGGAGCGGGTCGACGAGGCCCACCGCGCCG	TRITD1Av1G152570	410235789	410246042	biotype=protein_coding;description=L-lactate
SNP	DArTSeqDW-1094649	TGCAGCTCCTCTGCTTCTTCTCCTTCTAGTTGCAGGTGGTCTACTCGTTCCCACTGCACCGCCAGCGGT	TGCAGCTCCTCTGCTTCTTCTCCTTCTAGTTGCAGGTGGTCTACTCGTTCCCACTGCACCGCCAGCGGT	TRITD1Av1G154010	415750635	415751708	biotype=protein_coding.description=ATP
SNP	DArTSeqDW-5367155	TGCAGCTCCCACGGCTGGGACGAGTCGCCGAGATCGGAAGAGCGGTTCAGCAGGAATGCCGAGACCGAT	TGCAGCTCCCACGGCTGGGACGAGTCGCCG	TRITD1Av1G154010	415750635	415751708	biotype=protein_coding.description=ATP
PAV	DArTSeqDW-1229108	TGCAGGCACCGCGGCGGGCCACTTCGTGGACGGCGTCTCGGCGTTCGGCCTCGGCAAGGGCACCGCTGC	TGCAGGCACCGCGGCGGGCCACTTCGTGGACGGCGTCTCGGCGTTCGGCCTCGGCAAGGGCACCGCTGC	TRITD1Av1G154120	415979277	415981556	biotype=protein_coding;description=Subtilisin-like
SNP	DArTSeqDW-1119811	TGCAGCGTGCAGCGCCATAGCATGAGCCCTTCCACTTTGATGGGGGTGGCGGGATACCACTGTCATCAA	TGCAGCGTGCAGCGCCATAGCATGAGCCCTTCCACTTTGATGGGGGTGGCGGGATACCACTGTCATCAA	TRITD1Av1G154490	417332701	417334917	biotype=protein_coding.description=Subtilisin-like
PAV	DArTSeqDW-978429	TGCAGCACGGCGAGCTTCTCCTCCAGCACGACCCTCAGATTCTCCTCGTGCGGGAAGGCCAGCACGATG	TGCAGCACGGCGAGCTTCTCCTCCAGCACGACCCTCAGATTCTCCTCGTGCGGGAAGGCCAGCACGATG	TRITD1Av1G154500	417337372	417342211	biotype=protein_coding;description=L-lactate
PAV	DArTSeqDW-1083636	TGCAGCGACATGTCCCTGGACGAGATGGACGCCGCGGTGAGGAGGATGGAGTTCGTCGTCTTCGACCGA	TGCAGCGACATGTCCCTGGACGAGATGGACGCCGCGGTGAGGAGGATGGAGTTCGTCGTCTTCGACCGA	TRITD1Av1G154950	418555573	418559470	biotype=protein_coding;description=Plant
SNP	DArTSeqDW-1083636	TGCAGCGACATGTCCCTGGACGAGATGGACGCCGCGGTGAGGAGGATGGAGTTCGTCGTCTTCGACCGA	TGCAGCGACATGTCCCTGGACGAGATGGACGCCGCGGTGAGGAGGATGGAGTTCGTCGTCTTCGACCGA	TRITD1Av1G154950	418555573	418559470	biotype=protein_coding.description=Plant
SNP	DArTSeqDW-1222089	TGCAGGGACAGCTCGTCGGAGTGCAGCGATGACGGTGCCTCCGGTCTCATCTCCGAGATCGGAAGAGCG	TGCAGGGACAGCTCGTCGGAGTGCAGCGATGACGGTGCCTCCGGTCTCATCTCCG	TRITD1Av1G154950	418555573	418559470	biotype=protein_coding.description=Plant
PAV	DArTSeqDW-4002104	TGCAGGAGGCTCTGCGTCGGTTCGCGTTCGACAACATCTGCCACGTCGCCTTCGGCGTCGAGAGCTCCA	TGCAGGAGGCTCTGCGTCGGTTCGCGTTCGACAACATCTGCCACGTCGCCTTCGGCGTCGAGAGCTCCA	TRITD1Av1G155010	418796403	418797992	biotype=protein_coding;description=Cytochrome
SNP	DArTSeqDW-4002104	TGCAGGAGGCTCTGCGTCGGTTCGCGTTCGACAACATCTGCCACGTCGCCTTCGGCGTCGAGAGCTCCA	TGCAGGAGGCTCTGCGTCGGTTCGCGTTCGACAACATCTGCCACGTCGCCTTCGGCGTCGAGAGCTCCA	TRITD1Av1G155010	418796403	418797992	biotype=protein_coding.description=Cytochrome
SNP	DArTSeqDW-1125343	TGCAGAAGACGTGGTCCTGGGTTTTGAGCACGGCCTCGGCCAGGGAGGGCAAGGAGACCACGACGGTGG	TGCAGAAGACGTGGTCCTGGGTTTTGAGCACGGCCTCGGCCAGGGAGGGCAAGGAGACCACGACGGTGG	TRITD1Av1G156170	422205325	422207019	biotype=protein_coding.description=Cytochrome
PAV	DArTSeqDW-7167814	TGCAGCGCGAGGCGGACGCGGCGGGGCCAGCCGAGATCGGAAGAGCGGTTCAGCAGGAATGCCGAGACC	TGCAGCGCGAGGCGGACGCGGCGGGGCCAGCCG	TRITD1Av1G156200	422241974	422243803	biotype=protein_coding;description=Kinase
PAV	DArTSeqDW-1071868	TGCAGGAAGCTGGACAAGCTTCCTGACGGCATCGTAAAGCTGGGGCGTCTAAGGTATCTCTCCATAGAT	TGCAGGAAGCTGGACAAGCTTCCTGACGGCATCGTAAAGCTGGGGCGTCTAAGGTATCTCTCCATAGAT	TRITD1Av1G156250	422335240	422339230	biotype=protein_coding;description=Disease
PAV	DArTSeqDW-1100934	TGCAGGTACACCAGGTTGGCCTCCAGCCTCTTGATCTCGCCAGAGACGCCCAGCAGCATGCGCACCTCC	TGCAGGTACACCAGGTTGGCCTCCAGCCTCTTGATCTCGCCAGAGACGCCCAGCAGCATGCGCACCTCC	TRITD1Av1G156250	422335240	422339230	biotype=protein_coding;description=Disease
SNP	DArTSeqDW-1071868	TGCAGGAAGCTGGACAAGCTTCCTGACGGCATCGTAAAGCTGGGGCGTCTAAGGTATCTCTCCATAGAT	TGCAGGAAGCTGGACAAGCTTCCTGACGGCATCGTAAAGCTGGGGCGTCTAAGGTATCTCTCCATAGAT	TRITD1Av1G156250	422335240	422339230	biotype=protein_coding.description=Disease
PAV	DArTSeqDW-1230886	TGCAGCCCCGCCGCGTCGGCCGCGGCGGGGTTGGGGGAGGCCATGGCGCCGCCGTAGAGCGCCCTCCGC	TGCAGCCCCGCCGCGTCGGCCGCGGCGGGGTTGGGGGAGGCCATGGCGCCGCCGTAGAGCGCCCTCCGC	TRITD1Av1G156400	422593372	422598315	biotype=protein_coding;description=AP2-like
PAV	DArTSeqDW-1084756	TGCAGCGAGGAGGAGGGGACGCCCATGGCGTCCTTGAGGAAGAAGTTGACGCCCAGCCAGGGGAAGAGC	TGCAGCGAGGAGGAGGGGACGCCCATGGCGTCCTTGAGGAAGAAGTTGACGCCCAGCCAGGGGAAGAGC	TRITD1Av1G156450	422984245	422986836	biotype=protein_coding;description=Major
PAV	DArTSeqDW-1100382	TGCAGCGAGGAGGAAGGGACGCCCATGGCGTCCTTGAGGAAGAAGTTGACGCCGAGCCAGGGGAAGAGC	TGCAGCGAGGAGGAAGGGACGCCCATGGCGTCCTTGAGGAAGAAGTTGACGCCGAGCCAGGGGAAGAGC	TRITD1Av1G156450	422984245	422986836	biotype=protein_coding;description=Major
SNP	DArTSeqDW-1100382	TGCAGCGAGGAGGAAGGGACGCCCATGGCGTCCTTGAGGAAGAAGTTGACGCCGAGCCAGGGGAAGAGC	TGCAGCGAGGAGGAAGGGACGCCCATGGCGTCCTTGAGGAAGAAGTTGACGCCGAGCCAGGGGAAGAGC	TRITD1Av1G156450	422984245	422986836	biotype=protein_coding.description=Major
SNP	DArTSeqDW-1100382	TGCAGCGAGGAGGAAGGGACGCCCATGGCGTCCTTGAGGAAGAAGTTGACGCCGAGCCAGGGGAAGAGC	TGCAGCGAGGAGGAAGGGACGCCCATGGCGTCCTTGAGGAAGAAGTTGACGCCGAGCCAGGGGAAGAGC	TRITD1Av1G156450	422984245	422986836	biotype=protein_coding.description=Major
SNP	DArTSeqDW-1100382	TGCAGCGAGGAGGAAGGGACGCCCATGGCGTCCTTGAGGAAGAAGTTGACGCCGAGCCAGGGGAAGAGC	TGCAGCGAGGAGGAAGGGACGCCCATGGCGTCCTTGAGGAAGAAGTTGACGCCGAGCCAGGGGAAGAGC	TRITD1Av1G156450	422984245	422986836	biotype=protein_coding.description=Major
SNP	DArTSeqDW-1262528	TGCAGTCGACGACGACCAATCGCCAAATCCTTCTGACCGGCCGCATCCATGCTTTGGTGTCAACTTTGG	TGCAGTCGACGACGACCAATCGCCAAATCCTTCTGACCGGCCGCATCCATGCTTTGGTGTCAACTTTGG	TRITD1Av1G156560	423376991	423382619	biotype=protein_coding.description=Ring
PAV	DArTSeqDW-3941412	TGCAGCTCCCGCTGTAATGTGACCTTGGCGTCGACGGCCTCGGCCAGTTCGTCCATCTCGCCGTCCGAG	TGCAGCTCCCGCTGTAATGTGACCTTGGCGTCGACGGCCTCGGCCAGTTCGTCCATCTCGCCGTCCGAG	TRITD1Av1G156680	423712338	423715520	biotype=protein_coding;description=ATP-dependent
SNP	DArTSeqDW-1153363	TGCAGCTCCCGCTGTAACTTGACCTTGGCGTTGACGGCCTCGGCCAGTTCGTCCATCTCGCCGTCCGAG	TGCAGCTCCCGCTGTAACTTGACCTTGGCGTTGACGGCCTCGGCCAGTTCGTCCATCTCGCCGTCCGAG	TRITD1Av1G156680	423712338	423715520	biotype=protein_coding.description=ATP-dependent
SNP	DArTSeqDW-2253772	TGCAGGACGAGCGGAAGAACCTACCCGTGTACAAGTTCAAGGACGATCTGCTCAAGGCCATCGAGAAGT	TGCAGGACGAGCGGAAGAACCTACCCGTGTACAAGTTCAAGGACGATCTGCTCAAGGCCATCGAGAAGT	TRITD1Av1G156680	423712338	423715520	biotype=protein_coding.description=ATP-dependent
PAV	DArTSeqDW-4733829	TGCAGGTGCTGGCTGTGTGTGTTGTGGGGAAGAACAGAGCCGAGATCGGAAGAGCGGTTCAGCAGGAAT	TGCAGGTGCTGGCTGTGTGTGTTGTGGGGAAGAACAGAGCCG	TRITD1Av1G156820	424308663	424503502	biotype=protein_coding;description=Fantastic
SNP	DArTSeqDW-1125008	TGCAGCTGCGTCCCACTGCAAATCCTCCAACTCCACTTCCTTCTTGTGGCGTCTCTCTCCGAGATCGGA	TGCAGCTGCGTCCCACTGCAAATCCTCCAACTCCACTTCCTTCTTGTGGCGTCTCTCTCCG	TRITD1Av1G156820	424308663	424503502	biotype=protein_coding.description=Fantastic
SNP	DArTSeqDW-4262077	TGCAGGTGCTGGCTGTGTGTGTTGTGGGGAAGAAGAGGGCCGAGATCGGAAGAGCGGTTCAGCAGGAAT	TGCAGGTGCTGGCTGTGTGTGTTGTGGGGAAGAAGAGGGCCG	TRITD1Av1G156820	424308663	424503502	biotype=protein_coding.description=Fantastic
SNP	DArTSeqDW-5971240	TGCAGCTGCGTCCCACTGCAAATCCTCCAACTCCACTTCCTTCTCGTGGCGTCTCTTTCCGAGATCGGA	TGCAGCTGCGTCCCACTGCAAATCCTCCAACTCCACTTCCTTCTCGTGGCGTCTCTTTCCG	TRITD1Av1G156820	424308663	424503502	biotype=protein_coding.description=Fantastic
SNP	DArTSeqDW-3027335	TGCAGGGCTGCAAACTGGTTTTCAGTCGAGTGTTCCCGTCCGATTGCCGAGATCGGAAGAGCGGTTCAG	TGCAGGGCTGCAAACTGGTTTTCAGTCGAGTGTTCCCGTCCGATTGCCG	TRITD1Av1G156860	424545150	424555589	biotype=protein_coding.description=RNA
SNP	DArTSeqDW-3027335	TGCAGGGCTGCAAACTGGTTTTCAGTCGAGTGTTCCCGTCCGATTGCCGAGATCGGAAGAGCGGTTCAG	TGCAGGGCTGCAAACTGGTTTTCAGTCGAGTGTTCCCGTCCGATTGCCG	TRITD1Av1G156860	424545150	424555589	biotype=protein_coding.description=RNA
SNP	DArTSeqDW-5354714	TGCAGCCTCCCCTTCCCGAAGAAAGGTCGTCTCGTCCCACCGCTGAGTCACCGACGAGAACACATGCAT	TGCAGCCTCCCCTTCCCGAAGAAAGGTCGTCTCGTCCCACCGCTGAGTCACCGACGAGAACACATGCAT	TRITD1Av1G157800	427205375	427207000	biotype=protein_coding.description=F-box
SNP	DArTSeqDW-2251505	TGCAGAAGTCGACGGCATGGGGAAGACGAAGACTTGCTCCAGCCACATGCCACTGCCCTGTGCTCGTCT	TGCAGAAGTCGACGGCATGGGGAAGACGAAGACTTGCTCCAGCCACATGCCACTGCCCTGTGCTCGTCT	TRITD1Av1G157880	427516404	427525841	biotype=protein_coding.description=F-box
SNP	DArTSeqDW-4990982	TGCAGAAGTCGACGGCATGGGGAAGACAAAGACTTGCTCCAGCCACATGCCACTGCCCCGTGCTCGTCT	TGCAGAAGTCGACGGCATGGGGAAGACAAAGACTTGCTCCAGCCACATGCCACTGCCCCGTGCTCGTCT	TRITD1Av1G157880	427516404	427525841	biotype=protein_coding.description=F-box
SNP	DArTSeqDW-7351594	TGCAGGAGCCGTTCGGGCTCTGGAGGAGGAGCTCGAGGGTCTTCCATGCCTCCAGATCAAGCCCCAATT	TGCAGGAGCCGTTCGGGCTCTGGAGGAGGAGCTCGAGGGTCTTCCATGCCTCCAGATCAAGCCCCAATT	TRITD1Av1G157880	427516404	427525841	biotype=protein_coding.description=F-box
PAV	DArTSeqDW-4008366	TGCAGGTGCTTGCGGAGATCGACGGCAGGTTCTTGAAGGCGTCGGAGAGCGCCGAGATCGGAAGAGCGG	TGCAGGTGCTTGCGGAGATCGACGGCAGGTTCTTGAAGGCGTCGGAGAGCGCCG	TRITD1Av1G159370	431244361	431252815	biotype=protein_coding;description=DUF630
SNP	DArTSeqDW-4008366	TGCAGGTGCTTGCGGAGATCGACGGCAGGTTCTTGAAGGCGTCGGAGAGCGCCGAGATCGGAAGAGCGG	TGCAGGTGCTTGCGGAGATCGACGGCAGGTTCTTGAAGGCGTCGGAGAGCGCCG	TRITD1Av1G159370	431244361	431252815	biotype=protein_coding.description=DUF630
SNP	DArTSeqDW-1158377	TGCAGGGAGCGGGGCGAAGCTGAGATAGGAGTCGGGGATGAGGCGGCGGTCGAACCCGAGATCGGAAGA	TGCAGGGAGCGGGGCGAAGCTGAGATAGGAGTCGGGGATGAGGCGGCGGTCGAACCCG	TRITD1Av1G160000	432872157	432883181	biotype=protein_coding.description=Protein
PAV	DArTSeqDW-2250311	TGCAGCAACGTCCTCCTCGACCACAACTACCGCGCCCGCGTCTCTGACTTTGGCACCGCCAAGGTCGGC	TGCAGCAACGTCCTCCTCGACCACAACTACCGCGCCCGCGTCTCTGACTTTGGCACCGCCAAGGTCGGC	TRITD1Av1G160370	433839784	433843719	biotype=protein_coding;description=Protein
SNP	DArTSeqDW-2250311	TGCAGCAACGTCCTCCTCGACCACAACTACCGCGCCCGCGTCTCTGACTTTGGCACCGCCAAGGTCGGC	TGCAGCAACGTCCTCCTCGACCACAACTACCGCGCCCGCGTCTCTGACTTTGGCACCGCCAAGGTCGGC	TRITD1Av1G160370	433839784	433843719	biotype=protein_coding.description=Protein
SNP	DArTSeqDW-4989030	TGCAGCAGTTTCGGGTTCTGCGGCAGCGGCTCCGACTGGTGCGGAGCCGAGATCGGAAGAGCGGTTCAG	TGCAGCAGTTTCGGGTTCTGCGGCAGCGGCTCCGACTGGTGCGGAGCCG	TRITD1Av1G160460	433921300	433922307	biotype=protein_coding.description=Chitinase.gene_id=TRITD1Av1G160460.logic_name=gff3_hc_genes
PAV	DArTSeqDW-5581312	TGCAGCACCAGCTCGACGGTCGGCACGGCCGAGATCGGAAGAGCGGTTCAGCAGGAATGCCGAGACCGA	TGCAGCACCAGCTCGACGGTCGGCACGGCCG	TRITD1Av1G161100	435832985	435834976	biotype=protein_coding;description=Eukaryotic
PAV	DArTSeqDW-7903044	TGCAGCGGTCGCGGCTCGGGTTCAGCTCCTCCCTGCTCTTCCGAGATCGGAAGAGCGGTTCAGCAGGAA	TGCAGCGGTCGCGGCTCGGGTTCAGCTCCTCCCTGCTCTTCCG	TRITD1Av1G161100	435832985	435834976	biotype=protein_coding;description=Eukaryotic
SNP	DArTSeqDW-1178758	TGCAGCGGTCGCGGCTCGGGTTCAGCTCCTCCCTGCTCTTCCGCCAGACCACCTGCAACAACTTCCGCC	TGCAGCGGTCGCGGCTCGGGTTCAGCTCCTCCCTGCTCTTCCGCCAGACCACCTGCAACAACTTCCGCC	TRITD1Av1G161100	435832985	435834976	biotype=protein_coding.description=Eukaryotic
SNP	DArTSeqDW-7903044	TGCAGCGGTCGCGGCTCGGGTTCAGCTCCTCCCTGCTCTTCCGAGATCGGAAGAGCGGTTCAGCAGGAA	TGCAGCGGTCGCGGCTCGGGTTCAGCTCCTCCCTGCTCTTCCG	TRITD1Av1G161100	435832985	435834976	biotype=protein_coding.description=Eukaryotic
SNP	DArTSeqDW-1094344	TGCAGCAAGCGCGGCCGCGGGCCCCTAATGGCCAGGACCGTCGCGGCCACCATGTTCGTCGTGCTCGGC	TGCAGCAAGCGCGGCCGCGGGCCCCTAATGGCCAGGACCGTCGCGGCCACCATGTTCGTCGTGCTCGGC	TRITD1Av1G161120	435840569	435843974	biotype=protein_coding.description=B-cell
PAV	DArTSeqDW-1073712	TGCAGGCCTTGGGCTTCACGAATGACGTCGTCTCCTTCACAGGGTACCCGATTGTGGGGTACCAGCATC	TGCAGGCCTTGGGCTTCACGAATGACGTCGTCTCCTTCACAGGGTACCCGATTGTGGGGTACCAGCATC	TRITD1Av1G161160	436003284	436005044	biotype=protein_coding;description=L-gulonolactone
PAV	DArTSeqDW-16153799	TGCAGCCGCTCCTCTGCGGCTCTTACGCGGACAAGCAGGGCTGTGGGGGTGGAACGAAAAAGGGCCAGA	TGCAGCCGCTCCTCTGCGGCTCTTACGCGGACAAGCAGGGCTGTGGGGGTGGAACGAAAAAGGGCCAGA	TRITD1Av1G161160	436003284	436005044	biotype=protein_coding;description=L-gulonolactone
PAV	DArTSeqDW-7900816	TGCAGGCCTTGGGCTTCACGAACGACGGCGTCTCCTTCACAGGGTACCCGATTGTGGGGTACCAGCATC	TGCAGGCCTTGGGCTTCACGAACGACGGCGTCTCCTTCACAGGGTACCCGATTGTGGGGTACCAGCATC	TRITD1Av1G161160	436003284	436005044	biotype=protein_coding;description=L-gulonolactone
PAV	DArTSeqDW-985270	TGCAGCCGCTCCTCTGCGGCTCTTGCGCGGACAAGCAGGGCTGTGGGGTTGGAACGAAAAAGGGCCAGA	TGCAGCCGCTCCTCTGCGGCTCTTGCGCGGACAAGCAGGGCTGTGGGGTTGGAACGAAAAAGGGCCAGA	TRITD1Av1G161160	436003284	436005044	biotype=protein_coding;description=L-gulonolactone
SNP	DArTSeqDW-1073712	TGCAGGCCTTGGGCTTCACGAATGACGTCGTCTCCTTCACAGGGTACCCGATTGTGGGGTACCAGCATC	TGCAGGCCTTGGGCTTCACGAATGACGTCGTCTCCTTCACAGGGTACCCGATTGTGGGGTACCAGCATC	TRITD1Av1G161160	436003284	436005044	biotype=protein_coding.description=L-gulonolactone
SNP	DArTSeqDW-16153799	TGCAGCCGCTCCTCTGCGGCTCTTACGCGGACAAGCAGGGCTGTGGGGGTGGAACGAAAAAGGGCCAGA	TGCAGCCGCTCCTCTGCGGCTCTTACGCGGACAAGCAGGGCTGTGGGGGTGGAACGAAAAAGGGCCAGA	TRITD1Av1G161160	436003284	436005044	biotype=protein_coding.description=L-gulonolactone
SNP	DArTSeqDW-1726194	TGCAGGGCGAGAGTTACCTGGGAGACGACGCCGAGTACCCCAAGGGAGACCTTGGCGGCGTCCAGGTCC	TGCAGGGCGAGAGTTACCTGGGAGACGACGCCGAGTACCCCAAGGGAGACCTTGGCGGCGTCCAGGTCC	TRITD1Av1G161160	436003284	436005044	biotype=protein_coding.description=L-gulonolactone
SNP	DArTSeqDW-985270	TGCAGCCGCTCCTCTGCGGCTCTTGCGCGGACAAGCAGGGCTGTGGGGTTGGAACGAAAAAGGGCCAGA	TGCAGCCGCTCCTCTGCGGCTCTTGCGCGGACAAGCAGGGCTGTGGGGTTGGAACGAAAAAGGGCCAGA	TRITD1Av1G161160	436003284	436005044	biotype=protein_coding.description=L-gulonolactone
SNP	DArTSeqDW-5361314	TGCAGGAACGAGGAGTAGATGGCGCAAAAGGGCTTGAGCCCCTCGCAGGCCAGGCCGGCCGCGAAGGTC	TGCAGGAACGAGGAGTAGATGGCGCAAAAGGGCTTGAGCCCCTCGCAGGCCAGGCCGGCCGCGAAGGTC	TRITD1Av1G162670	440155669	440159419	biotype=protein_coding.description=1-deoxy-D-xylulose-5-phosphate
SNP	DArTSeqDW-1012228	TGCAGGCCGCCGCGGGGCCCGTTCACGCCGCGGAGCACTCCGCGGCGGCGGCAATGGCGACGGCGTACC	TGCAGGCCGCCGCGGGGCCCGTTCACGCCGCGGAGCACTCCGCGGCGGCGGCAATGGCGACGGCGTACC	TRITD1Av1G163120	441293384	441293803	biotype=protein_coding.description=Calcium-binding
PAV	DArTSeqDW-1151824	TGCAGTCCGTTGGCGCGGCGGCACGGGGCCGCGGGAGGGGAGCAGGGCCGCGGCCGAGATCGGAAGAGC	TGCAGTCCGTTGGCGCGGCGGCACGGGGCCGCGGGAGGGGAGCAGGGCCGCGGCCG	TRITD1Av1G163400	441768027	441770649	biotype=protein_coding;description=Protein
SNP	DArTSeqDW-3030485	TGCAGCTCCGACTTGCTCCGCGTGGCGCGCACGAACCCCGAGATCGGAAGAGCGGTTCAGCAGGAATGC	TGCAGCTCCGACTTGCTCCGCGTGGCGCGCACGAACCCCG	TRITD1Av1G163420	441809966	441811036	biotype=protein_coding.description=Alpha/beta-Hydrolases
PAV	DArTSeqDW-4994507	TGCAGGGTGAGGTACGAGATCAGGTTCGACCCGAACCCCACCGTCGCCAGCCGAGATCGGAAGAGCGGT	TGCAGGGTGAGGTACGAGATCAGGTTCGACCCGAACCCCACCGTCGCCAGCCG	TRITD1Av1G163540	441961315	441974544	biotype=protein_coding;description=Protein
SNP	DArTSeqDW-1123953	TGCAGCTGCACCTGCCGCTGGTGGAGGCCTCCAACGTGCTCACGAACTACCACGGCACCACCAACCTCA	TGCAGCTGCACCTGCCGCTGGTGGAGGCCTCCAACGTGCTCACGAACTACCACGGCACCACCAACCTCA	TRITD1Av1G163540	441961315	441974544	biotype=protein_coding.description=Protein
SNP	DArTSeqDW-1696590	TGCAGGGTGAGGTACGAGATCAGGTTCGAGCCGAACCCCACCGTCGCCAGCCGAGATCGGAAGAGCGGT	TGCAGGGTGAGGTACGAGATCAGGTTCGAGCCGAACCCCACCGTCGCCAGCCG	TRITD1Av1G163540	441961315	441974544	biotype=protein_coding.description=Protein
PAV	DArTSeqDW-5563101	TGCAGTATCACAATTCACAAAAAAACAAGAATATTAGATTGACAAACAATTGTTCTGCTTACCTGCCAT	TGCAGTATCACAATTCACAAAAAAACAAGAATATTAGATTGACAAACAATTGTTCTGCTTACCTGCCAT	TRITD1Av1G163570	441997378	442000632	biotype=protein_coding;description=BZIP
PAV	DArTSeqDW-1295978	TGCAGTGGGCGACGGCGCAGCGGACGCTGCACGGCCTGCCGACGGCGGACCCGGCCAGCACGCCGCAGG	TGCAGTGGGCGACGGCGCAGCGGACGCTGCACGGCCTGCCGACGGCGGACCCGGCCAGCACGCCGCAGG	TRITD1Av1G163670	442234022	442240518	biotype=protein_coding;description=Plasma
SNP	DArTSeqDW-5360451	TGCAGAAAAACTAGCGAGGTTTGCTCACCAAGTCGACGGCCTCGTTCTTGATCCGCTCCAGACCTTCGG	TGCAGAAAAACTAGCGAGGTTTGCTCACCAAGTCGACGGCCTCGTTCTTGATCCGCTCCAGACCTTCGG	TRITD1Av1G163670	442234022	442240518	biotype=protein_coding.description=Plasma
SNP	DArTSeqDW-5360451	TGCAGAAAAACTAGCGAGGTTTGCTCACCAAGTCGACGGCCTCGTTCTTGATCCGCTCCAGACCTTCGG	TGCAGAAAAACTAGCGAGGTTTGCTCACCAAGTCGACGGCCTCGTTCTTGATCCGCTCCAGACCTTCGG	TRITD1Av1G163670	442234022	442240518	biotype=protein_coding.description=Plasma
SNP	DArTSeqDW-1212634	TGCAGCTGCGCCGCCGCGCCAGCGTCAACGTTCTCCGCCACCTTCTCCATGGCCGAGATCGGAAGAGCG	TGCAGCTGCGCCGCCGCGCCAGCGTCAACGTTCTCCGCCACCTTCTCCATGGCCG	TRITD1Av1G164170	443744899	443745805	biotype=protein_coding.description=Glutathione
SNP	DArTSeqDW-1719152	TGCAGCTGCGCCGCCGCGCCAGCGTCAACGTTCTCCGCCGCCTTCTCCATGGCCGGCTACGTGAAAGTA	TGCAGCTGCGCCGCCGCGCCAGCGTCAACGTTCTCCGCCGCCTTCTCCATGGCCGGCTACGTGAAAGTA	TRITD1Av1G164170	443744899	443745805	biotype=protein_coding.description=Glutathione
PAV	DArTSeqDW-2278990	TGCAGCGGACAACGAACGGCATCTGGCGGAGCGCGGTGACGACGCGGGCATTGGAGCCGAGGAGCTCGC	TGCAGCGGACAACGAACGGCATCTGGCGGAGCGCGGTGACGACGCGGGCATTGGAGCCGAGGAGCTCGC	TRITD1Av1G164220	443987572	443989307	biotype=protein_coding;description=Mitochondrial
SNP	DArTSeqDW-1085272	TGCAGCTGGAGCGCGTCAACGTCTACTACAACGAGGCCTCGTGCGGCCGCTTCGTGCCGCGCGCCGTGC	TGCAGCTGGAGCGCGTCAACGTCTACTACAACGAGGCCTCGTGCGGCCGCTTCGTGCCGCGCGCCGTGC	TRITD1Av1G164280	444147253	444149817	biotype=protein_coding.description=Tubulin
PAV	DArTSeqDW-988072	TGCAGCATATTTCCGAAGAACTGGCGGTTCAGGCGTGACAAGTTGGTTAAGATTTGGATGGCCCTGGAT	TGCAGCATATTTCCGAAGAACTGGCGGTTCAGGCGTGACAAGTTGGTTAAGATTTGGATGGCCCTGGAT	TRITD1Av1G164440	444853792	444857124	biotype=protein_coding;description=NBS-LRR-like
SNP	DArTSeqDW-1135062	TGCAGCTCAAGGACGCCGTCTACGAGGCCGACGAGGTCGTCGACGAGTTCGAGTACCGAGATCGGAAGA	TGCAGCTCAAGGACGCCGTCTACGAGGCCGACGAGGTCGTCGACGAGTTCGAGTACCG	TRITD1Av1G164440	444853792	444857124	biotype=protein_coding.description=NBS-LRR-like
SNP	DArTSeqDW-1135062	TGCAGCTCAAGGACGCCGTCTACGAGGCCGACGAGGTCGTCGACGAGTTCGAGTACCGAGATCGGAAGA	TGCAGCTCAAGGACGCCGTCTACGAGGCCGACGAGGTCGTCGACGAGTTCGAGTACCG	TRITD1Av1G164440	444853792	444857124	biotype=protein_coding.description=NBS-LRR-like
SNP	DArTSeqDW-2281013	TGCAGTCTGCTGGGGTAGAAGTTCCTGACAACATGAACAACTTTGACTGTCTCCAGAGGCGGCTCGAGG	TGCAGTCTGCTGGGGTAGAAGTTCCTGACAACATGAACAACTTTGACTGTCTCCAGAGGCGGCTCGAGG	TRITD1Av1G164440	444853792	444857124	biotype=protein_coding.description=NBS-LRR-like
SNP	DArTSeqDW-988072	TGCAGCATATTTCCGAAGAACTGGCGGTTCAGGCGTGACAAGTTGGTTAAGATTTGGATGGCCCTGGAT	TGCAGCATATTTCCGAAGAACTGGCGGTTCAGGCGTGACAAGTTGGTTAAGATTTGGATGGCCCTGGAT	TRITD1Av1G164440	444853792	444857124	biotype=protein_coding.description=NBS-LRR-like
SNP	DArTSeqDW-990516	TGCAGCTCAAGTTCGGGGTGGATGAATCGTACAAGCTGACCGTGCCTGCAACCGAGATCGGAAGAGCGG	TGCAGCTCAAGTTCGGGGTGGATGAATCGTACAAGCTGACCGTGCCTGCAACCG	TRITD1Av1G164500	444960335	444965153	biotype=protein_coding.description=Beta-hexosaminidase.gene_id=TRITD1Av1G164500.logic_name=gff3_hc_genes
SNP	DArTSeqDW-984690	TGCAGAATCAGGAGGTAGGTAAAGGAGCAAGGGTAAACGGGGCACTCAGATCTGAAGAGCTGTGCCGCC	TGCAGAATCAGGAGGTAGGTAAAGGAGCAAGGGTAAACGGGGCACTCAGATCTGAAGAGCTGTGCCGCC	TRITD1Av1G166280	449179694	449180772	biotype=protein_coding.description=Cold
PAV	DArTSeqDW-1000589	TGCAGCAGGATGGTGAGCGCCGACGGGTCGCAGTGCGGCCCCGTGCCCAGCGTCCGAGATCGGAAGAGC	TGCAGCAGGATGGTGAGCGCCGACGGGTCGCAGTGCGGCCCCGTGCCCAGCGTCCG	TRITD1Av1G166700	450908545	450911602	biotype=protein_coding;description=Gibberellin
PAV	DArTSeqDW-1695391	TGCAGGACGGCGACGTGGACGGGCTCCAGGTGCTCGTCGACGGCGCATGGCGCTTCGTGCGGCCAAAGA	TGCAGGACGGCGACGTGGACGGGCTCCAGGTGCTCGTCGACGGCGCATGGCGCTTCGTGCGGCCAAAGA	TRITD1Av1G166700	450908545	450911602	biotype=protein_coding;description=Gibberellin
SNP	DArTSeqDW-1000589	TGCAGCAGGATGGTGAGCGCCGACGGGTCGCAGTGCGGCCCCGTGCCCAGCGTCCGAGATCGGAAGAGC	TGCAGCAGGATGGTGAGCGCCGACGGGTCGCAGTGCGGCCCCGTGCCCAGCGTCCG	TRITD1Av1G166700	450908545	450911602	biotype=protein_coding.description=Gibberellin
SNP	DArTSeqDW-1695391	TGCAGGACGGCGACGTGGACGGGCTCCAGGTGCTCGTCGACGGCGCATGGCGCTTCGTGCGGCCAAAGA	TGCAGGACGGCGACGTGGACGGGCTCCAGGTGCTCGTCGACGGCGCATGGCGCTTCGTGCGGCCAAAGA	TRITD1Av1G166700	450908545	450911602	biotype=protein_coding.description=Gibberellin
SNP	DArTSeqDW-1695391	TGCAGGACGGCGACGTGGACGGGCTCCAGGTGCTCGTCGACGGCGCATGGCGCTTCGTGCGGCCAAAGA	TGCAGGACGGCGACGTGGACGGGCTCCAGGTGCTCGTCGACGGCGCATGGCGCTTCGTGCGGCCAAAGA	TRITD1Av1G166700	450908545	450911602	biotype=protein_coding.description=Gibberellin
PAV	DArTSeqDW-1303260	TGCAGGGACGATGTGGACGGCGAGCGCGCACATCATCACGGCGGTGATCGGGTCCGAGATCGGAAGAGC	TGCAGGGACGATGTGGACGGCGAGCGCGCACATCATCACGGCGGTGATCGGGTCCG	TRITD1Av1G167110	452090585	452092320	biotype=protein_coding;description=Amino
SNP	DArTSeqDW-100028454	TGCAGGAATCCGCAGAGCTGGACCTTGATGCCACCTGCTCGACGGAACGGCAAGAGAGAGAAGCAGAGT	TGCAGGAATCCGCAGAGCTGGACCTTGATGCCACCTGCTCGACGGAACGGCAAGAGAGAGAAGCAGAGT	TRITD1Av1G167110	452090585	452092320	biotype=protein_coding.description=Amino
SNP	DArTSeqDW-1247342	TGCAGGACATGTTCGCGGCGGGAACGGAAACGACATACATCGCGCTGGAATGGGCCATGTCGGAGCTGA	TGCAGGACATGTTCGCGGCGGGAACGGAAACGACATACATCGCGCTGGAATGGGCCATGTCGGAGCTGA	TRITD1Av1G167160	452147478	452151992	biotype=protein_coding.description=Cytochrome
PAV	DArTSeqDW-1139409	TGCAGGGAGACGTGTCAAAGATCATGAACGGTATCCCAAAGTTGTAGAACTCATTTTGAATAACTCGGA	TGCAGGGAGACGTGTCAAAGATCATGAACGGTATCCCAAAGTTGTAGAACTCATTTTGAATAACTCGGA	TRITD1Av1G167400	452537549	452543417	biotype=protein_coding;description=Dual
SNP	DArTSeqDW-1139409	TGCAGGGAGACGTGTCAAAGATCATGAACGGTATCCCAAAGTTGTAGAACTCATTTTGAATAACTCGGA	TGCAGGGAGACGTGTCAAAGATCATGAACGGTATCCCAAAGTTGTAGAACTCATTTTGAATAACTCGGA	TRITD1Av1G167400	452537549	452543417	biotype=protein_coding.description=Dual
SNP	DArTSeqDW-6047097	TGCAGAAGGCGCACAAGCGGCTATCGCAGGGCAGCGTGGACAGCGCCATGACCATGGAGATCCAGAAGT	TGCAGAAGGCGCACAAGCGGCTATCGCAGGGCAGCGTGGACAGCGCCATGACCATGGAGATCCAGAAGT	TRITD1Av1G167400	452537549	452543417	biotype=protein_coding.description=Dual
SNP	DArTSeqDW-3029032	TGCAGGTTCTTCTCGGGGGCCGTGGTCTGCGATGACGCCGAGATCGGAAGAGCGGTTCAGCAGGAATGC	TGCAGGTTCTTCTCGGGGGCCGTGGTCTGCGATGACGCCG	TRITD1Av1G167580	453228226	453228613	biotype=protein_coding.description=Wound-induced
SNP	DArTSeqDW-1000927	TGCAGTTGCTGGACCTTGGCGAGGAGCTGCTCCAGCGTCATCTCGCTCGTCGGCGTCTCCCTCGGCGCG	TGCAGTTGCTGGACCTTGGCGAGGAGCTGCTCCAGCGTCATCTCGCTCGTCGGCGTCTCCCTCGGCGCG	TRITD1Av1G167740	453650540	453652454	biotype=protein_coding.description=Clathrin
SNP	DArTSeqDW-1134313	TGCAGCATCTCCTCGACCGATTCATCGCCTGCCGACCCGCAGGTGAGTCCATCCGTGCGTGCACGCAAC	TGCAGCATCTCCTCGACCGATTCATCGCCTGCCGACCCGCAGGTGAGTCCATCCGTGCGTGCACGCAAC	TRITD1Av1G167740	453650540	453652454	biotype=protein_coding.description=Clathrin
SNP	DArTSeqDW-1134313	TGCAGCATCTCCTCGACCGATTCATCGCCTGCCGACCCGCAGGTGAGTCCATCCGTGCGTGCACGCAAC	TGCAGCATCTCCTCGACCGATTCATCGCCTGCCGACCCGCAGGTGAGTCCATCCGTGCGTGCACGCAAC	TRITD1Av1G167740	453650540	453652454	biotype=protein_coding.description=Clathrin
SNP	DArTSeqDW-1107354	TGCAGAACCACCTCAGTCCCATATCGTCGCCGTCTTCTTCGGCGCCTGCATCTCGCTGTACGGCGCCCC	TGCAGAACCACCTCAGTCCCATATCGTCGCCGTCTTCTTCGGCGCCTGCATCTCGCTGTACGGCGCCCC	TRITD1Av1G167910	454226307	454227481	biotype=protein_coding.description=Octicosapeptide/Phox/Bem1p
SNP	DArTSeqDW-1118016	TGCAGAGTATCTTGAAGCGGACGCTGGGGGGGCCGCCTCCTCCTCCTCCACCACCGCTGCTGACGCTGG	TGCAGAGTATCTTGAAGCGGACGCTGGGGGGGCCGCCTCCTCCTCCTCCACCACCGCTGCTGACGCTGG	TRITD1Av1G167910	454226307	454227481	biotype=protein_coding.description=Octicosapeptide/Phox/Bem1p
SNP	DArTSeqDW-3064367	TGCAGGCATAGCGACAAGATTGTCGACATTGTACCGCACACGCCTGCTAGCAACCTCTTGGACTTGCTT	TGCAGGCATAGCGACAAGATTGTCGACATTGTACCGCACACGCCTGCTAGCAACCTCTTGGACTTGCTT	TRITD1Av1G167970	454282017	454286908	biotype=protein_coding.description=Disease
SNP	DArTSeqDW-3064367	TGCAGGCATAGCGACAAGATTGTCGACATTGTACCGCACACGCCTGCTAGCAACCTCTTGGACTTGCTT	TGCAGGCATAGCGACAAGATTGTCGACATTGTACCGCACACGCCTGCTAGCAACCTCTTGGACTTGCTT	TRITD1Av1G167970	454282017	454286908	biotype=protein_coding.description=Disease
SNP	DArTSeqDW-1088724	TGCAGAAGAGATTGGTTTTAGACTACGGAGGTGCTGTACTACGTACCTGGCGGCGTGGCGCAGCAGAGA	TGCAGAAGAGATTGGTTTTAGACTACGGAGGTGCTGTACTACGTACCTGGCGGCGTGGCGCAGCAGAGA	TRITD1Av1G167980	454291468	454293358	biotype=protein_coding.description=Hexosyltransferase.gene_id=TRITD1Av1G167980.logic_name=gff3_hc_genes
SNP	DArTSeqDW-2267393	TGCAGCGGCATCTGCAAGTCCGTCGACAGGATGAGGGCCATCCACAGCGCCTGCGGCGAGGGCGACGGA	TGCAGCGGCATCTGCAAGTCCGTCGACAGGATGAGGGCCATCCACAGCGCCTGCGGCGAGGGCGACGGA	TRITD1Av1G167980	454291468	454293358	biotype=protein_coding.description=Hexosyltransferase.gene_id=TRITD1Av1G167980.logic_name=gff3_hc_genes
SNP	DArTSeqDW-26673604	TGCAGGCGACTGCACAACATTTTCAACTGGAAGTTGCCATGCCACGCTGTCTGAATCCGTTGTAAAACA	TGCAGGCGACTGCACAACATTTTCAACTGGAAGTTGCCATGCCACGCTGTCTGAATCCGTTGTAAAACA	TRITD1Av1G168140	454621566	454629148	biotype=protein_coding.description=Beta-galactosidase.gene_id=TRITD1Av1G168140.logic_name=gff3_hc_genes
PAV	DArTSeqDW-3941273	TGCAGAGGTTCTTCCCGTCGGAGTTCGGGCTGGACGTGGACCGCACCGAGATCGGAAGAGCGGTTCAGC	TGCAGAGGTTCTTCCCGTCGGAGTTCGGGCTGGACGTGGACCGCACCG	TRITD1Av1G168400	455142807	455143922	biotype=protein_coding;description=Isoflavone
PAV	DArTSeqDW-1089515	TGCAGGGCCTGGGCATGCTGACGCTCTCGTCCATGTTCCCGTCGCCCAAGAGCCAGCACTGCAACGTCT	TGCAGGGCCTGGGCATGCTGACGCTCTCGTCCATGTTCCCGTCGCCCAAGAGCCAGCACTGCAACGTCT	TRITD1Av1G168890	455848908	455860623	biotype=protein_coding;description=Protein
PAV	DArTSeqDW-4984856	TGCAGCGCCGCGGGCGGTATCTGGAACCCCGACGACCCGACCCTCCGAGATCGGAAGAGCGGTTCAGCA	TGCAGCGCCGCGGGCGGTATCTGGAACCCCGACGACCCGACCCTCCG	TRITD1Av1G168890	455848908	455860623	biotype=protein_coding;description=Protein
PAV	DArTSeqDW-982614	TGCAGTGCTTCATGGGCATCAGCATGATCACCTGCGTCGCGCTGTACGACCGCGTCCTGGTGCCCGTGG	TGCAGTGCTTCATGGGCATCAGCATGATCACCTGCGTCGCGCTGTACGACCGCGTCCTGGTGCCCGTGG	TRITD1Av1G168890	455848908	455860623	biotype=protein_coding;description=Protein
SNP	DArTSeqDW-1149940	TGCAGACGGCCTTCTTCTACGTCTCGCTCTACCTGGTAGCCATTGCGCAGAGCGGCCACAAGCCCTGCG	TGCAGACGGCCTTCTTCTACGTCTCGCTCTACCTGGTAGCCATTGCGCAGAGCGGCCACAAGCCCTGCG	TRITD1Av1G168890	455848908	455860623	biotype=protein_coding.description=Protein
SNP	DArTSeqDW-1149940	TGCAGACGGCCTTCTTCTACGTCTCGCTCTACCTGGTAGCCATTGCGCAGAGCGGCCACAAGCCCTGCG	TGCAGACGGCCTTCTTCTACGTCTCGCTCTACCTGGTAGCCATTGCGCAGAGCGGCCACAAGCCCTGCG	TRITD1Av1G168890	455848908	455860623	biotype=protein_coding.description=Protein
SNP	DArTSeqDW-5363846	TGCAGGGAGGAACGCGGGCATGCCTCCCGAGATCGGAAGAGCGGTTCAGCAGGAATGCCGAGACCGATC	TGCAGGGAGGAACGCGGGCATGCCTCCCG	TRITD1Av1G168890	455848908	455860623	biotype=protein_coding.description=Protein
SNP	DArTSeqDW-982614	TGCAGTGCTTCATGGGCATCAGCATGATCACCTGCGTCGCGCTGTACGACCGCGTCCTGGTGCCCGTGG	TGCAGTGCTTCATGGGCATCAGCATGATCACCTGCGTCGCGCTGTACGACCGCGTCCTGGTGCCCGTGG	TRITD1Av1G168890	455848908	455860623	biotype=protein_coding.description=Protein
SNP	DArTSeqDW-997377	TGCAGGCCGACCATGGTGAACACGTCCGCCGCGCCGAACAGCACGTACTGCGGCACCATCCACCACAGG	TGCAGGCCGACCATGGTGAACACGTCCGCCGCGCCGAACAGCACGTACTGCGGCACCATCCACCACAGG	TRITD1Av1G168940	455890712	455895466	biotype=protein_coding.description=Protein
SNP	DArTSeqDW-997377	TGCAGGCCGACCATGGTGAACACGTCCGCCGCGCCGAACAGCACGTACTGCGGCACCATCCACCACAGG	TGCAGGCCGACCATGGTGAACACGTCCGCCGCGCCGAACAGCACGTACTGCGGCACCATCCACCACAGG	TRITD1Av1G168940	455890712	455895466	biotype=protein_coding.description=Protein
PAV	DArTSeqDW-7341895	TGCAGCGCATCGGCGTCGGGATGGTGCTCTCGCTCGTGTCCATGGTGGTGGCGGCGCTGGTGGAGACGC	TGCAGCGCATCGGCGTCGGGATGGTGCTCTCGCTCGTGTCCATGGTGGTGGCGGCGCTGGTGGAGACGC	TRITD1Av1G168950	455891013	455891267	biotype=protein_coding;description=cysteine-rich
SNP	DArTSeqDW-7341895	TGCAGCGCATCGGCGTCGGGATGGTGCTCTCGCTCGTGTCCATGGTGGTGGCGGCGCTGGTGGAGACGC	TGCAGCGCATCGGCGTCGGGATGGTGCTCTCGCTCGTGTCCATGGTGGTGGCGGCGCTGGTGGAGACGC	TRITD1Av1G168950	455891013	455891267	biotype=protein_coding.description=cysteine-rich
PAV	DArTSeqDW-100007289	TGCAGAACGAGGCGATCGCGCTGGCCTGGGCCACCAAGTTCGCCACCAGGGACTCCATCTTCGACAAGA	TGCAGAACGAGGCGATCGCGCTGGCCTGGGCCACCAAGTTCGCCACCAGGGACTCCATCTTCGACAAGA	TRITD1Av1G169280	456786930	456790673	biotype=protein_coding;description=Coiled-coil
SNP	DArTSeqDW-1020842	TGCAGAGGTTCTTCCTCGGAGGGAGACTGATATTCGGACCCGATGCCAAGTCCCTGCTCGTCTCGGTTG	TGCAGAGGTTCTTCCTCGGAGGGAGACTGATATTCGGACCCGATGCCAAGTCCCTGCTCGTCTCGGTTG	TRITD1Av1G169660	457452938	457458158	biotype=protein_coding.description=S-acyltransferase.gene_id=TRITD1Av1G169660.logic_name=gff3_hc_genes
SNP	DArTSeqDW-1063366	TGCAGTGAACTCACATAGATCATGAACCCCACTGCCACAGCAGGAATCGCGTATCCTGCGTTGTAGCCG	TGCAGTGAACTCACATAGATCATGAACCCCACTGCCACAGCAGGAATCGCGTATCCTGCGTTGTAGCCG	TRITD1Av1G169660	457452938	457458158	biotype=protein_coding.description=S-acyltransferase.gene_id=TRITD1Av1G169660.logic_name=gff3_hc_genes
SNP	DArTSeqDW-1361890	TGCAGCCTGCCCGGTGTTTCCCCGGCCAACGGATTGCCATACGCAAAGTCTTCCTCCGAGATCGGAAGA	TGCAGCCTGCCCGGTGTTTCCCCGGCCAACGGATTGCCATACGCAAAGTCTTCCTCCG	TRITD1Av1G169660	457452938	457458158	biotype=protein_coding.description=S-acyltransferase.gene_id=TRITD1Av1G169660.logic_name=gff3_hc_genes
SNP	DArTSeqDW-1020335	TGCAGCCGTTCGGCTCGGTGTCCAAGCTCGTCATGCTGCGTGGCAAGAATCAGGTGGGTTCTGTTCTTC	TGCAGCCGTTCGGCTCGGTGTCCAAGCTCGTCATGCTGCGTGGCAAGAATCAGGTGGGTTCTGTTCTTC	TRITD1Av1G169710	457491939	457496227	biotype=protein_coding.description=Polypyrimidine
SNP	DArTSeqDW-1020400	TGCAGCCGTTCGGCTCGGTATCCAAGCTCGTCATGCTGCGTGGCAAGAATCAGGTGGGTTCTTTTCTTC	TGCAGCCGTTCGGCTCGGTATCCAAGCTCGTCATGCTGCGTGGCAAGAATCAGGTGGGTTCTTTTCTTC	TRITD1Av1G169710	457491939	457496227	biotype=protein_coding.description=Polypyrimidine
SNP	DArTSeqDW-1117461	TGCAGGTATTGTGCTTGACTCTGGTGATGGTGTGAGCCACACTGTTCCAATCTACGAGGGATACACGCT	TGCAGGTATTGTGCTTGACTCTGGTGATGGTGTGAGCCACACTGTTCCAATCTACGAGGGATACACGCT	TRITD1Av1G170890	460577574	460579707	biotype=protein_coding.description=Actin.gene_id=TRITD1Av1G170890.logic_name=gff3_hc_genes
PAV	DArTSeqDW-1090128	TGCAGGAGGACGAAAGTGTACACGAGGCGGCTCCGTGTACTGACGATACCCGCCGTTCTGAACTTCTTC	TGCAGGAGGACGAAAGTGTACACGAGGCGGCTCCGTGTACTGACGATACCCGCCGTTCTGAACTTCTTC	TRITD1Av1G171090	461144053	461145595	biotype=protein_coding;gene_id=TRITD1Av1G171090;logic_name=gff3_hc_genes
PAV	DArTSeqDW-1122038	TGCAGCACAGCCTTACTATCAGCAGAGGGAGCCGCCTCGGGCGCAGTTTCCTTCTCCTGCGGCCGTCAA	TGCAGCACAGCCTTACTATCAGCAGAGGGAGCCGCCTCGGGCGCAGTTTCCTTCTCCTGCGGCCGTCAA	TRITD1Av1G171090	461144053	461145595	biotype=protein_coding;gene_id=TRITD1Av1G171090;logic_name=gff3_hc_genes
SNP	DArTSeqDW-3023140	TGCAGCTCAGCCTTACTATCAGCAGAGGGAGCCGCCTCGTGTGCAGTTTCCTTCTCCTGCGGCCGTCGA	TGCAGCTCAGCCTTACTATCAGCAGAGGGAGCCGCCTCGTGTGCAGTTTCCTTCTCCTGCGGCCGTCGA	TRITD1Av1G171090	461144053	461145595	biotype=protein_coding.gene_id=TRITD1Av1G171090.logic_name=gff3_hc_genes
SNP	DArTSeqDW-3023140	TGCAGCTCAGCCTTACTATCAGCAGAGGGAGCCGCCTCGTGTGCAGTTTCCTTCTCCTGCGGCCGTCGA	TGCAGCTCAGCCTTACTATCAGCAGAGGGAGCCGCCTCGTGTGCAGTTTCCTTCTCCTGCGGCCGTCGA	TRITD1Av1G171090	461144053	461145595	biotype=protein_coding.gene_id=TRITD1Av1G171090.logic_name=gff3_hc_genes
PAV	DArTSeqDW-1105606	TGCAGCGAGAGCAGCCTCCAGCCCTTGGCAGCCCAGCACCTTGCTCCAGACGTCGTCGCCGAGATCGGA	TGCAGCGAGAGCAGCCTCCAGCCCTTGGCAGCCCAGCACCTTGCTCCAGACGTCGTCGCCG	TRITD1Av1G171170	461281349	461281726	biotype=protein_coding;description=Dof
SNP	DArTSeqDW-1006422	TGCAGAGCGCGCAGGCCCAGCCCCAGCGCTCCACGTCGCAGTAGGTGTTGAAGTAGGCCCAGCAGCGCT	TGCAGAGCGCGCAGGCCCAGCCCCAGCGCTCCACGTCGCAGTAGGTGTTGAAGTAGGCCCAGCAGCGCT	TRITD1Av1G171870	463266373	463271322	biotype=protein_coding.description=Protein
SNP	DArTSeqDW-100025693	TGCAGAGCGCCCTGAATCTCCGTCATGTACTTGCTGTCTTCGTCTAACCATCGGGCGTACTCCATGTCG	TGCAGAGCGCCCTGAATCTCCGTCATGTACTTGCTGTCTTCGTCTAACCATCGGGCGTACTCCATGTCG	TRITD1Av1G172090	463627272	463632835	biotype=protein_coding.description=transcription
SNP	DArTSeqDW-4993631	TGCAGCAGTCATCAGAGCAGGCCGAGGAGGCGCTCGAGCAGGGGCTAAAGCAGCTGCACCAGTCACTGG	TGCAGCAGTCATCAGAGCAGGCCGAGGAGGCGCTCGAGCAGGGGCTAAAGCAGCTGCACCAGTCACTGG	TRITD1Av1G172090	463627272	463632835	biotype=protein_coding.description=transcription
PAV	DArTSeqDW-1089717	TGCAGCGTGCGGAAGTCCTTGAGCGGCCGCGCCCGCGGGTGGGCCACGTTGTTCCGAGATCGGAAGAGC	TGCAGCGTGCGGAAGTCCTTGAGCGGCCGCGCCCGCGGGTGGGCCACGTTGTTCCG	TRITD1Av1G172110	463670407	463672141	biotype=protein_coding;description=Zinc
PAV	DArTSeqDW-1129674	TGCAGATCCAGGTCAAATGCCACTTCTAGGGGATGCCCTTGTTATTGCCGAGATCGGAAGAGCGGTTCA	TGCAGATCCAGGTCAAATGCCACTTCTAGGGGATGCCCTTGTTATTGCCG	TRITD1Av1G172250	464037192	464040071	biotype=protein_coding;description=Solute
SNP	DArTSeqDW-1129674	TGCAGATCCAGGTCAAATGCCACTTCTAGGGGATGCCCTTGTTATTGCCGAGATCGGAAGAGCGGTTCA	TGCAGATCCAGGTCAAATGCCACTTCTAGGGGATGCCCTTGTTATTGCCG	TRITD1Av1G172250	464037192	464040071	biotype=protein_coding.description=Solute
SNP	DArTSeqDW-983547	TGCAGGCTGCCATGGAGAAGGCCACGAGCTGGCCGAGGAAGAGCACGAGCAGCAGGCGCCATGCGTTGT	TGCAGGCTGCCATGGAGAAGGCCACGAGCTGGCCGAGGAAGAGCACGAGCAGCAGGCGCCATGCGTTGT	TRITD1Av1G172340	464121267	464125724	biotype=protein_coding.description=Solute
PAV	DArTSeqDW-1745081	TGCAGGTCGAGCAGCTTCTCCTCGCCACCCTGTCCAGCGGAGGCAGAGTGGAGCAGAGGAATGAGGCGG	TGCAGGTCGAGCAGCTTCTCCTCGCCACCCTGTCCAGCGGAGGCAGAGTGGAGCAGAGGAATGAGGCGG	TRITD1Av1G172460	464497485	464499248	biotype=protein_coding;description=Cytochrome
SNP	DArTSeqDW-1187733	TGCAGGTCGAGCAGCTTCTCCTCGCCACCCTGTTCAGCGGAAGCAGAGTGGAGCAGAGGAATGAGGCGG	TGCAGGTCGAGCAGCTTCTCCTCGCCACCCTGTTCAGCGGAAGCAGAGTGGAGCAGAGGAATGAGGCGG	TRITD1Av1G172460	464497485	464499248	biotype=protein_coding.description=Cytochrome
SNP	DArTSeqDW-3960245	TGCAGGACGTGTTCCGCCGCTTCGCTTTCGACTGCATATGCAAGATCTCCTTCGGCCTCGACCCCGAGA	TGCAGGACGTGTTCCGCCGCTTCGCTTTCGACTGCATATGCAAGATCTCCTTCGGCCTCGACCCCGAGA	TRITD1Av1G172460	464497485	464499248	biotype=protein_coding.description=Cytochrome
SNP	DArTSeqDW-3960245	TGCAGGACGTGTTCCGCCGCTTCGCTTTCGACTGCATATGCAAGATCTCCTTCGGCCTCGACCCCGAGA	TGCAGGACGTGTTCCGCCGCTTCGCTTTCGACTGCATATGCAAGATCTCCTTCGGCCTCGACCCCGAGA	TRITD1Av1G172460	464497485	464499248	biotype=protein_coding.description=Cytochrome
SNP	DArTSeqDW-1027723	TGCAGGGCGATGCGGCGGCCACCATAGGCTGGCAAAATCTTGCTGGACCCGAGATCGGAAGAGCGGTTC	TGCAGGGCGATGCGGCGGCCACCATAGGCTGGCAAAATCTTGCTGGACCCG	TRITD1Av1G172820	465605904	465615972	biotype=protein_coding.description=Transcriptional
SNP	DArTSeqDW-22839008	TGCAGGAACGAGGGCGTGTTGCCAGGAAGGCTTGGAGCGCCGCTCTCCGAGATCGGAAGAGCGGTTCAG	TGCAGGAACGAGGGCGTGTTGCCAGGAAGGCTTGGAGCGCCGCTCTCCG	TRITD1Av1G172820	465605904	465615972	biotype=protein_coding.description=Transcriptional
SNP	DArTSeqDW-12692559	TGCAGGTGTTCTACGGCCTCATGGGCAGCTGGACCGCCTACCTCATCAGCGTGCTCTACGTCGAGTACC	TGCAGGTGTTCTACGGCCTCATGGGCAGCTGGACCGCCTACCTCATCAGCGTGCTCTACGTCGAGTACC	TRITD1Av1G173000	466165452	466169189	biotype=protein_coding.description=Auxin
PAV	DArTSeqDW-1027778	TGCAGCTGGCCGCCGACGCGACGACAACGTTCCGCATGGCGGTGAACTGCCGAGATCGGAAGAGCGGTT	TGCAGCTGGCCGCCGACGCGACGACAACGTTCCGCATGGCGGTGAACTGCCG	TRITD1Av1G173050	466332546	466334132	biotype=protein_coding;description=HXXXD-type
PAV	DArTSeqDW-2316835	TGCAGCGGTTGGCCGCCGCCTTCAGGCCGCGAATCGACGCGGCGCTGAAGTTGATGACTCGCTCACGGA	TGCAGCGGTTGGCCGCCGCCTTCAGGCCGCGAATCGACGCGGCGCTGAAGTTGATGACTCGCTCACGGA	TRITD1Av1G173050	466332546	466334132	biotype=protein_coding;description=HXXXD-type
SNP	DArTSeqDW-1027778	TGCAGCTGGCCGCCGACGCGACGACAACGTTCCGCATGGCGGTGAACTGCCGAGATCGGAAGAGCGGTT	TGCAGCTGGCCGCCGACGCGACGACAACGTTCCGCATGGCGGTGAACTGCCG	TRITD1Av1G173050	466332546	466334132	biotype=protein_coding.description=HXXXD-type
SNP	DArTSeqDW-2316835	TGCAGCGGTTGGCCGCCGCCTTCAGGCCGCGAATCGACGCGGCGCTGAAGTTGATGACTCGCTCACGGA	TGCAGCGGTTGGCCGCCGCCTTCAGGCCGCGAATCGACGCGGCGCTGAAGTTGATGACTCGCTCACGGA	TRITD1Av1G173050	466332546	466334132	biotype=protein_coding.description=HXXXD-type
SNP	DArTSeqDW-1020281	TGCAGGAAATCAAACCCAAGGCAGCGGTCATGATAACTGCTGCAACCGATGGTGTTTGGGCAAATCTTA	TGCAGGAAATCAAACCCAAGGCAGCGGTCATGATAACTGCTGCAACCGATGGTGTTTGGGCAAATCTTA	TRITD1Av1G173430	467213149	467413233	biotype=protein_coding.description=Phosphate
SNP	DArTSeqDW-3024520	TGCAGATTTCATGATCAAATCCGGCTTATCTATTGTGCGAGTCCGAGATCGGAAGAGCGGTTCAGCAGG	TGCAGATTTCATGATCAAATCCGGCTTATCTATTGTGCGAGTCCG	TRITD1Av1G173430	467213149	467413233	biotype=protein_coding.description=Phosphate
PAV	DArTSeqDW-2266235	TGCAGGGGCCGTTCTTCAGCGAGGGGGACCTCATGGAGATCGCGGCGGACCTCGACGCCCGCGAGCGGA	TGCAGGGGCCGTTCTTCAGCGAGGGGGACCTCATGGAGATCGCGGCGGACCTCGACGCCCG	TRITD1Av1G173770	468900128	468907201	biotype=protein_coding;description=Ataxin-3-like
SNP	DArTSeqDW-2266235	TGCAGGGGCCGTTCTTCAGCGAGGGGGACCTCATGGAGATCGCGGCGGACCTCGACGCCCGCGAGCGGA	TGCAGGGGCCGTTCTTCAGCGAGGGGGACCTCATGGAGATCGCGGCGGACCTCGACGCCCG	TRITD1Av1G173770	468900128	468907201	biotype=protein_coding.description=Ataxin-3-like
PAV	DArTSeqDW-3023691	TGCAGCTCAACCGCATGCAATGTGGTTGTGTTAGGCGATCCGGAGTTCGTCGAGCAATCAAACGAATCG	TGCAGCTCAACCGCATGCAATGTGGTTGTGTTAGGCGATCCGGAGTTCGTCGAGCAATCAAACGAATCG	TRITD1Av1G174090	469674325	469677004	biotype=protein_coding;description=RING/FYVE/PHD
SNP	DArTSeqDW-3023691	TGCAGCTCAACCGCATGCAATGTGGTTGTGTTAGGCGATCCGGAGTTCGTCGAGCAATCAAACGAATCG	TGCAGCTCAACCGCATGCAATGTGGTTGTGTTAGGCGATCCGGAGTTCGTCGAGCAATCAAACGAATCG	TRITD1Av1G174090	469674325	469677004	biotype=protein_coding.description=RING/FYVE/PHD
SNP	DArTSeqDW-1051692	TGCAGCTTCTACTGGGCGAGGCGATCACGTCCATGCTCCGATCCGCACATCACGCCTCGGCCTGCCGCG	TGCAGCTTCTACTGGGCGAGGCGATCACGTCCATGCTCCGATCCGCACATCACGCCTCGGCCTGCCGCG	TRITD1Av1G174110	469678588	469682120	biotype=protein_coding.description=Phosphatidylinositol:ceramide
SNP	DArTSeqDW-1051692	TGCAGCTTCTACTGGGCGAGGCGATCACGTCCATGCTCCGATCCGCACATCACGCCTCGGCCTGCCGCG	TGCAGCTTCTACTGGGCGAGGCGATCACGTCCATGCTCCGATCCGCACATCACGCCTCGGCCTGCCGCG	TRITD1Av1G174110	469678588	469682120	biotype=protein_coding.description=Phosphatidylinositol:ceramide
PAV	DArTSeqDW-1211824	TGCAGTTTCATCTCCTCAAACAGCAGCAGCTCTTCAAGCAGCAGAGGGACCGAGATCGGAAGAGCGGTT	TGCAGTTTCATCTCCTCAAACAGCAGCAGCTCTTCAAGCAGCAGAGGGACCG	TRITD1Av1G174320	470191959	470193406	biotype=protein_coding;description=G
SNP	DArTSeqDW-5366889	TGCAGCACGCGCCTGCACCCCACCCCACCCATCCCGCCGCCGCCGAGATCGGAAGAGCGGTTCAGCAGG	TGCAGCACGCGCCTGCACCCCACCCCACCCATCCCGCCGCCGCCG	TRITD1Av1G174320	470191959	470193406	biotype=protein_coding.description=G
PAV	DArTSeqDW-3961212	TGCAGCGACCATATTCGGGCAGCTGTGGAGGCTGGAGCCGCTGCTGCCGAGATCGGAAGAGCGGTTCAG	TGCAGCGACCATATTCGGGCAGCTGTGGAGGCTGGAGCCGCTGCTGCCG	TRITD1Av1G174500	470521143	470524369	biotype=protein_coding;description=Rop
SNP	DArTSeqDW-1070154	TGCAGAGGTGGAGCTGATGAAGGAGAGGTTCTCCAAGCTGCTGCTGGGCGAGGACATGTCCGAGATCGG	TGCAGAGGTGGAGCTGATGAAGGAGAGGTTCTCCAAGCTGCTGCTGGGCGAGGACATGTCCG	TRITD1Av1G174500	470521143	470524369	biotype=protein_coding.description=Rop
SNP	DArTSeqDW-1107295	TGCAGGCGCGAGGTGGCAGCGGCATTTCCAACTGAAATGTAATTAATGGCAATTAATGTAACCTCAACC	TGCAGGCGCGAGGTGGCAGCGGCATTTCCAACTGAAATGTAATTAATGGCAATTAATGTAACCTCAACC	TRITD1Av1G175180	472451235	472453782	biotype=protein_coding.description=Protein
SNP	DArTSeqDW-1747928	TGCAGGCGCGAGGTGGCAGCGGCATTTCCAACTGAAACGTAATTAATGACAATTAATGTAACCTCAAGC	TGCAGGCGCGAGGTGGCAGCGGCATTTCCAACTGAAACGTAATTAATGACAATTAATGTAACCTCAAGC	TRITD1Av1G175180	472451235	472453782	biotype=protein_coding.description=Protein
PAV	DArTSeqDW-1723067	TGCAGAAAACGCCTGCGCAGGTCGCGTTACGCTGGGGTCTTCAGATGGGTCAGAGTGTACTACCAAGAA	TGCAGAAAACGCCTGCGCAGGTCGCGTTACGCTGGGGTCTTCAGATGGGTCAGAGTGTACTACCAAGAA	TRITD1Av1G175270	472508164	472511163	biotype=protein_coding;description=Aldo-keto
PAV	DArTSeqDW-1667190	TGCAGATCGGATTCGCCCTCAAGAAGGTGTTCGACGAGGGCATAACCAGCCGAGATCGGAAGAGCGGTT	TGCAGATCGGATTCGCCCTCAAGAAGGTGTTCGACGAGGGCATAACCAGCCG	TRITD1Av1G175290	472513187	472514572	biotype=protein_coding;description=Aldo-keto
SNP	DArTSeqDW-5358423	TGCAGGTCCTGGAGCGTGCCGTCCAGCGCCACCGGCACGTCCTCCGAGATCGGAAGAGCGGTTCAGCAG	TGCAGGTCCTGGAGCGTGCCGTCCAGCGCCACCGGCACGTCCTCCG	TRITD1Av1G175290	472513187	472514572	biotype=protein_coding.description=Aldo-keto
PAV	DArTSeqDW-4910120	TGCAGGTTCGACGCCCCCTGCTCCAGTATCCGCATCGCGTTCTCTGGCACACCAGCAGCAAAACAGCGG	TGCAGGTTCGACGCCCCCTGCTCCAGTATCCGCATCGCGTTCTCTGGCACACCAGCAGCAAAACAGCGG	TRITD1Av1G175390	472637132	472640777	biotype=protein_coding;description=Tetratricopeptide
SNP	DArTSeqDW-4910120	TGCAGGTTCGACGCCCCCTGCTCCAGTATCCGCATCGCGTTCTCTGGCACACCAGCAGCAAAACAGCGG	TGCAGGTTCGACGCCCCCTGCTCCAGTATCCGCATCGCGTTCTCTGGCACACCAGCAGCAAAACAGCGG	TRITD1Av1G175390	472637132	472640777	biotype=protein_coding.description=Tetratricopeptide
PAV	DArTSeqDW-1099560	TGCAGGAGCGATGTCTTGGGCATCACGAACGACACGTTGTTGATGGACGCCGCGAACCGAGATCGGAAG	TGCAGGAGCGATGTCTTGGGCATCACGAACGACACGTTGTTGATGGACGCCGCGAACCG	TRITD1Av1G175530	472806100	472808019	biotype=protein_coding;description=Laccase;gene_id=TRITD1Av1G175530;logic_name=gff3_hc_genes
PAV	DArTSeqDW-4397292	TGCAGCGCCTGCTTGATCACCGCCTCCGAGATCGGAAGAGCGGTTCAGCAGGAATGCCGAGACCGATCT	TGCAGCGCCTGCTTGATCACCGCCTCCG	TRITD1Av1G175530	472806100	472808019	biotype=protein_coding;description=Laccase;gene_id=TRITD1Av1G175530;logic_name=gff3_hc_genes
PAV	DArTSeqDW-4535637	TGCAGCACCACCTCCACAGAGGTGTTGAAGGCGAGCGGCACCACCCGAGATCGGAAGAGCGGTTCAGCA	TGCAGCACCACCTCCACAGAGGTGTTGAAGGCGAGCGGCACCACCCG	TRITD1Av1G175530	472806100	472808019	biotype=protein_coding;description=Laccase;gene_id=TRITD1Av1G175530;logic_name=gff3_hc_genes
SNP	DArTSeqDW-1130091	TGCAGGAGCGACGTCTTGGGCATCACGAACGACACGTTGTTGATGCTCGCCGCGAACCGAGATCGGAAG	TGCAGGAGCGACGTCTTGGGCATCACGAACGACACGTTGTTGATGCTCGCCGCGAACCG	TRITD1Av1G175530	472806100	472808019	biotype=protein_coding.description=Laccase.gene_id=TRITD1Av1G175530.logic_name=gff3_hc_genes
SNP	DArTSeqDW-4535637	TGCAGCACCACCTCCACAGAGGTGTTGAAGGCGAGCGGCACCACCCGAGATCGGAAGAGCGGTTCAGCA	TGCAGCACCACCTCCACAGAGGTGTTGAAGGCGAGCGGCACCACCCG	TRITD1Av1G175530	472806100	472808019	biotype=protein_coding.description=Laccase.gene_id=TRITD1Av1G175530.logic_name=gff3_hc_genes
SNP	DArTSeqDW-4535637	TGCAGCACCACCTCCACAGAGGTGTTGAAGGCGAGCGGCACCACCCGAGATCGGAAGAGCGGTTCAGCA	TGCAGCACCACCTCCACAGAGGTGTTGAAGGCGAGCGGCACCACCCG	TRITD1Av1G175530	472806100	472808019	biotype=protein_coding.description=Laccase.gene_id=TRITD1Av1G175530.logic_name=gff3_hc_genes
SNP	DArTSeqDW-1280369	TGCAGCTCGGCCACCTAACGTCATGCATGTCATATCAAAGAGCTGCTCCTTTGTCATCAAAAGATTCTC	TGCAGCTCGGCCACCTAACGTCATGCATGTCATATCAAAGAGCTGCTCCTTTGTCATCAAAAGATTCTC	TRITD1Av1G176020	474021427	474028319	biotype=protein_coding.description=ATP-dependent
SNP	DArTSeqDW-1061423	TGCAGCAGCGCCGTGGTCGGGAGCACGAAGGAGACGTTGTTGATGGACGCCGCGAACCGAGATCGGAAG	TGCAGCAGCGCCGTGGTCGGGAGCACGAAGGAGACGTTGTTGATGGACGCCGCGAACCG	TRITD1Av1G176040	474046126	474048362	biotype=protein_coding.description=Laccase.gene_id=TRITD1Av1G176040.logic_name=gff3_hc_genes
SNP	DArTSeqDW-1265562	TGCAGGCCGTGGTGGAGCTCAAGGACTTCCTGGATCACACCGCCATGCTCGCCATGCCCAGTCAGAGGA	TGCAGGCCGTGGTGGAGCTCAAGGACTTCCTGGATCACACCGCCATGCTCGCCATGCCCAGTCAGAGGA	TRITD1Av1G176070	474131763	474134276	biotype=protein_coding.description=Microneme/rhoptry
SNP	DArTSeqDW-1265562	TGCAGGCCGTGGTGGAGCTCAAGGACTTCCTGGATCACACCGCCATGCTCGCCATGCCCAGTCAGAGGA	TGCAGGCCGTGGTGGAGCTCAAGGACTTCCTGGATCACACCGCCATGCTCGCCATGCCCAGTCAGAGGA	TRITD1Av1G176070	474131763	474134276	biotype=protein_coding.description=Microneme/rhoptry
SNP	DArTSeqDW-2290255	TGCAGAGCCTGCCGTTCCCGTCCACCACCGCCTACATGCCCACCAGCTTCACCATCCTGGCGCACCAGG	TGCAGAGCCTGCCGTTCCCGTCCACCACCGCCTACATGCCCACCAGCTTCACCATCCTGGCGCACCAGG	TRITD1Av1G176070	474131763	474134276	biotype=protein_coding.description=Microneme/rhoptry
SNP	DArTSeqDW-4261092	TGCAGTATCCTCCTGAGGTCGTCGGCGCGCACGAAGCCGAGATCGGAAGAGCGGTTCAGCAGGAATGCC	TGCAGTATCCTCCTGAGGTCGTCGGCGCGCACGAAGCCG	TRITD1Av1G176070	474131763	474134276	biotype=protein_coding.description=Microneme/rhoptry
SNP	DArTSeqDW-2276605	TGCAGGTTACCAAATTTGTCATCCAGTGCCATGATCTCCTTCGCCTTGGGCTCGAGCAAGTCATAGCAC	TGCAGGTTACCAAATTTGTCATCCAGTGCCATGATCTCCTTCGCCTTGGGCTCGAGCAAGTCATAGCAC	TRITD1Av1G176190	474231538	474234730	biotype=protein_coding.description=Kinesin-like
PAV	DArTSeqDW-3028101	TGCAGGTTGTACGCGCGGAGCTTCTGGCCGAGCCCGATGCCCCGAGATCGGAAGAGCGGTTCAGCAGGA	TGCAGGTTGTACGCGCGGAGCTTCTGGCCGAGCCCGATGCCCCG	TRITD1Av1G176530	475121828	475124804	biotype=protein_coding;description=GTP
SNP	DArTSeqDW-1107737	TGCAGACAGGGCAAAGACCATCCTTGCTCTGGCCTCCCCTGACTCCAAGCCCAGTGATCTCAGAAGGCC	TGCAGACAGGGCAAAGACCATCCTTGCTCTGGCCTCCCCTGACTCCAAGCCCAGTGATCTCAGAAGGCC	TRITD1Av1G176530	475121828	475124804	biotype=protein_coding.description=GTP
SNP	DArTSeqDW-1107737	TGCAGACAGGGCAAAGACCATCCTTGCTCTGGCCTCCCCTGACTCCAAGCCCAGTGATCTCAGAAGGCC	TGCAGACAGGGCAAAGACCATCCTTGCTCTGGCCTCCCCTGACTCCAAGCCCAGTGATCTCAGAAGGCC	TRITD1Av1G176530	475121828	475124804	biotype=protein_coding.description=GTP
SNP	DArTSeqDW-988814	TGCAGTTTGGCTACATCGTCCTGACAACCTCTGCTGGTATCATGGATCACGAGGAAGCCAGGAGGAAGA	TGCAGTTTGGCTACATCGTCCTGACAACCTCTGCTGGTATCATGGATCACGAGGAAGCCAGGAGGAAGA	TRITD1Av1G176730	475396491	475397087	biotype=protein_coding.description=30S
PAV	DArTSeqDW-1252529	TGCAGCTTACCGAAAGGCAGGGGGATCGGCACGGGGCTGGCATCAGTGAACCACCTCCGAGATCGGAAG	TGCAGCTTACCGAAAGGCAGGGGGATCGGCACGGGGCTGGCATCAGTGAACCACCTCCG	TRITD1Av1G176770	475512989	475514383	biotype=protein_coding;description=HXXXD-type
SNP	DArTSeqDW-1252529	TGCAGCTTACCGAAAGGCAGGGGGATCGGCACGGGGCTGGCATCAGTGAACCACCTCCGAGATCGGAAG	TGCAGCTTACCGAAAGGCAGGGGGATCGGCACGGGGCTGGCATCAGTGAACCACCTCCG	TRITD1Av1G176770	475512989	475514383	biotype=protein_coding.description=HXXXD-type
SNP	DArTSeqDW-3958479	TGCAGATCTCGATGAGCTCGTCCAGGCCCTCGGACTCGGCGGCGACCTTGGAGGCCGCCGACGACGACA	TGCAGATCTCGATGAGCTCGTCCAGGCCCTCGGACTCGGCGGCGACCTTGGAGGCCGCCGACGACGACA	TRITD1Av1G177430	476596734	476597837	biotype=protein_coding.description=membrane-associated
PAV	DArTSeqDW-3024799	TGCAGCGGGATCACCACCATGAGCACCTTCTTCTCCCGAGATCGGAAGAGCGGTTCAGCAGGAATGCCG	TGCAGCGGGATCACCACCATGAGCACCTTCTTCTCCCG	TRITD1Av1G177750	477289968	477290846	biotype=protein_coding;description=Lung
SNP	DArTSeqDW-6044173	TGCAGGTCATGGCCAACATCGCCGACGCGGTGATTGGGGAGACCGAGATCGGAAGAGCGGTTCAGCAGG	TGCAGGTCATGGCCAACATCGCCGACGCGGTGATTGGGGAGACCG	TRITD1Av1G177750	477289968	477290846	biotype=protein_coding.description=Lung
SNP	DArTSeqDW-1067023	TGCAGCAGCACCACCCCGAAGCTGTACACGTCGGACTTCATGCTGACCTGGCCGCCGCGGTCGTACTCC	TGCAGCAGCACCACCCCGAAGCTGTACACGTCGGACTTCATGCTGACCTGGCCGCCGCGGTCGTACTCC	TRITD1Av1G177800	477321437	477323129	biotype=protein_coding.description=Kinase
PAV	DArTSeqDW-2313773	TGCAGCGCGCGGCGGGCAACGCCTACTCCTGGTGGTGGGCGTCCCACATCCGCACCAGCCAGTCCAAAT	TGCAGCGCGCGGCGGGCAACGCCTACTCCTGGTGGTGGGCGTCCCACATCCGCACCAGCCAGTCCAAAT	TRITD1Av1G179000	479483727	479486335	biotype=protein_coding;description=Kinase
SNP	DArTSeqDW-1125475	TGCAGGAGGAGCCCGAGCCACCCCACCACCGCCCACCACGCCGCCTGCTCCCGAGATCGGAAGAGCGGT	TGCAGGAGGAGCCCGAGCCACCCCACCACCGCCCACCACGCCGCCTGCTCCCG	TRITD1Av1G179240	479937055	479939308	biotype=protein_coding.description=CTD
PAV	DArTSeqDW-1201132	TGCAGGATGGCAAAATTAGCTTTGAAGAGTTTGTAGCAATGATGAAAACCGAGATCGGAAGAGCGGTTC	TGCAGGATGGCAAAATTAGCTTTGAAGAGTTTGTAGCAATGATGAAAACCG	TRITD1Av1G179260	479949136	479953482	biotype=protein_coding;description=Calcium-dependent
SNP	DArTSeqDW-1201132	TGCAGGATGGCAAAATTAGCTTTGAAGAGTTTGTAGCAATGATGAAAACCGAGATCGGAAGAGCGGTTC	TGCAGGATGGCAAAATTAGCTTTGAAGAGTTTGTAGCAATGATGAAAACCG	TRITD1Av1G179260	479949136	479953482	biotype=protein_coding.description=Calcium-dependent
SNP	DArTSeqDW-7172983	TGCAGCCCCGTGGAGGTGGTGTCGGTGCCGAGATCGGAAGAGCGGTTCAGCAGGAATGCCGAGACCGAT	TGCAGCCCCGTGGAGGTGGTGTCGGTGCCG	TRITD1Av1G179360	480300427	480301956	biotype=protein_coding.description=Cytochrome
PAV	DArTSeqDW-3533823	TGCAGCGTGCTGCCTGTTTCTGATTCCCCGACGCTGAGCAGGTACCGAGATCGGAAGAGCGGTTCAGCA	TGCAGCGTGCTGCCTGTTTCTGATTCCCCGACGCTGAGCAGGTACCG	TRITD1Av1G179370	480305684	480306751	biotype=protein_coding;description=Nucleoid-associated
SNP	DArTSeqDW-3533823	TGCAGCGTGCTGCCTGTTTCTGATTCCCCGACGCTGAGCAGGTACCGAGATCGGAAGAGCGGTTCAGCA	TGCAGCGTGCTGCCTGTTTCTGATTCCCCGACGCTGAGCAGGTACCG	TRITD1Av1G179370	480305684	480306751	biotype=protein_coding.description=Nucleoid-associated
PAV	DArTSeqDW-1060540	TGCAGGATTTGTGGACAGACGTGAACAGGCCAGAAGATTGGACCCTGACGGATGCCAGCATTGTGCCGC	TGCAGGATTTGTGGACAGACGTGAACAGGCCAGAAGATTGGACCCTGACGGATGCCAGCATTGTGCCGC	TRITD1Av1G179830	481571198	481572052	biotype=protein_coding;description=V-type
PAV	DArTSeqDW-1208625	TGCAGCTCTGCACAGCAGACCTCACTGCCTCGTGCGAGCTGAGGCCGCCCGTGCTGCACGACGTGTGGA	TGCAGCTCTGCACAGCAGACCTCACTGCCTCGTGCGAGCTGAGGCCGCCCGTGCTGCACGACGTGTGGA	TRITD1Av1G179830	481571198	481572052	biotype=protein_coding;description=V-type
SNP	DArTSeqDW-1111900	TGCAGATCGTCGGGCGTGAAGCCAAGCCAGAGGTTGTGCTCAGGGATGTACTCGGCGCGACCTCGGAAC	TGCAGATCGTCGGGCGTGAAGCCAAGCCAGAGGTTGTGCTCAGGGATGTACTCGGCGCGACCTCGGAAC	TRITD1Av1G179830	481571198	481572052	biotype=protein_coding.description=V-type
SNP	DArTSeqDW-1111900	TGCAGATCGTCGGGCGTGAAGCCAAGCCAGAGGTTGTGCTCAGGGATGTACTCGGCGCGACCTCGGAAC	TGCAGATCGTCGGGCGTGAAGCCAAGCCAGAGGTTGTGCTCAGGGATGTACTCGGCGCGACCTCGGAAC	TRITD1Av1G179830	481571198	481572052	biotype=protein_coding.description=V-type
SNP	DArTSeqDW-12419275	TGCAGCTCGGCGACGGCGAACCTGTCAGGCGGGCCGTGGCCGCGATCGGCCTGGGTGAGGAGGCCCATG	TGCAGCTCGGCGACGGCGAACCTGTCAGGCGGGCCGTGGCCGCGATCGGCCTGGGTGAGGAGGCCCATG	TRITD1Av1G179880	481657826	481659841	biotype=protein_coding.description=Zinc
PAV	DArTSeqDW-2265126	TGCAGAAGGGATCTGGCTCGATCCAAGCCACGACGGAAGAACACGAGGTACCAGGGGCGAAATTGGGCC	TGCAGAAGGGATCTGGCTCGATCCAAGCCACGACGGAAGAACACGAGGTACCAGGGGCGAAATTGGGCC	TRITD1Av1G179910	481685138	481687046	biotype=protein_coding;description=Zinc
PAV	DArTSeqDW-1078423	TGCAGAACTAGAACTCACATCTCACTAGTTTTTAAACTGCGCGATGTGGGTCTTGATGATCTGGCCGAG	TGCAGAACTAGAACTCACATCTCACTAGTTTTTAAACTGCGCGATGTGGGTCTTGATGATCTGGCCGAG	TRITD1Av1G180180	482421900	482423098	biotype=protein_coding;description=GDSL
SNP	DArTSeqDW-1078423	TGCAGAACTAGAACTCACATCTCACTAGTTTTTAAACTGCGCGATGTGGGTCTTGATGATCTGGCCGAG	TGCAGAACTAGAACTCACATCTCACTAGTTTTTAAACTGCGCGATGTGGGTCTTGATGATCTGGCCGAG	TRITD1Av1G180180	482421900	482423098	biotype=protein_coding.description=GDSL
SNP	DArTSeqDW-1074600	TGCAGAGCCCGCCTCCAGACTCATGACCTCAAGCTCCTCTACCAGAGGTTCGCGCGCTTCGTCTGCAAC	TGCAGAGCCCGCCTCCAGACTCATGACCTCAAGCTCCTCTACCAGAGGTTCGCGCGCTTCGTCTGCAAC	TRITD1Av1G180190	482486861	482512574	biotype=protein_coding.description=Zinc
SNP	DArTSeqDW-7331636	TGCAGGTGTCCAGGAGGAGGAAGCTGTGGCCGCTGGCGGCGTGGACGAGGCCCTTAAACAGGCTGATGC	TGCAGGTGTCCAGGAGGAGGAAGCTGTGGCCGCTGGCGGCGTGGACGAGGCCCTTAAACAGGCTGATGC	TRITD1Av1G180190	482486861	482512574	biotype=protein_coding.description=Zinc
SNP	DArTSeqDW-986835	TGCAGATCACGCATCAGTCCTTCCAATAGAGATCTTCCACAGTAAGGAAGCAATGCGGCAGGAAGGGAT	TGCAGATCACGCATCAGTCCTTCCAATAGAGATCTTCCACAGTAAGGAAGCAATGCGGCAGGAAGGGAT	TRITD1Av1G180260	482706424	482713437	biotype=protein_coding.description=UDP-sugar
SNP	DArTSeqDW-986835	TGCAGATCACGCATCAGTCCTTCCAATAGAGATCTTCCACAGTAAGGAAGCAATGCGGCAGGAAGGGAT	TGCAGATCACGCATCAGTCCTTCCAATAGAGATCTTCCACAGTAAGGAAGCAATGCGGCAGGAAGGGAT	TRITD1Av1G180260	482706424	482713437	biotype=protein_coding.description=UDP-sugar
SNP	DArTSeqDW-1022310	TGCAGGGACACCTGCCGCTCCATCTGGATGTGCTTGTAGAAGTTGGCGATGAACTGCTCCGCGCGCCGA	TGCAGGGACACCTGCCGCTCCATCTGGATGTGCTTGTAGAAGTTGGCGATGAACTGCTCCGCGCGCCGA	TRITD1Av1G180270	482714602	482715616	biotype=protein_coding.description=cotton
PAV	DArTSeqDW-1093220	TGCAGCGCTGAAGGAAGCCATGGCCGCCTCCTTTCAGTTCGCGCCGCCGCTGTCGGTTGCCCTCGCCGA	TGCAGCGCTGAAGGAAGCCATGGCCGCCTCCTTTCAGTTCGCGCCGCCGCTGTCGGTTGCCCTCGCCGA	TRITD1Av1G180360	482883750	482884010	biotype=protein_coding;description=UDP-glycosyltransferase
SNP	DArTSeqDW-1206005	TGCAGAGACTGCGTGAAGCAGCTGAGAAGGCAAAAATCAAACTCTCCTCAACAACCCAGACTGAAATCA	TGCAGAGACTGCGTGAAGCAGCTGAGAAGGCAAAAATCAAACTCTCCTCAACAACCCAGACTGAAATCA	TRITD1Av1G180370	482921927	482937179	biotype=protein_coding.description=Chaperone
PAV	DArTSeqDW-1342563	TGCAGGAACGTGTTCCAGTCCCGCCGCTTCTGCGACTCGTACCTGCTCAGCTGCTGCGGCGGCGGGGGC	TGCAGGAACGTGTTCCAGTCCCGCCGCTTCTGCGACTCGTACCTGCTCAGCTGCTGCGGCGGCGGGGGC	TRITD1Av1G181030	484496974	484497687	biotype=protein_coding;description=LIGHT-DEPENDENT
PAV	DArTSeqDW-2258516	TGCAGCGGCGCGCACGTCATCGAGTTCCTCAAGTACCTCGACCAGTTCGGCAAGACCAAGGTGCACGCG	TGCAGCGGCGCGCACGTCATCGAGTTCCTCAAGTACCTCGACCAGTTCGGCAAGACCAAGGTGCACGCG	TRITD1Av1G181030	484496974	484497687	biotype=protein_coding;description=LIGHT-DEPENDENT
PAV	DArTSeqDW-7169035	TGCAGTACCTGCGCAACCACCGCCCCCCGCTGACGCTGGCGCGGTGCAGCGGCGCGCACGTCATCGAGT	TGCAGTACCTGCGCAACCACCGCCCCCCGCTGACGCTGGCGCGGTGCAGCGGCGCGCACGTCATCGAGT	TRITD1Av1G181030	484496974	484497687	biotype=protein_coding;description=LIGHT-DEPENDENT
SNP	DArTSeqDW-1342563	TGCAGGAACGTGTTCCAGTCCCGCCGCTTCTGCGACTCGTACCTGCTCAGCTGCTGCGGCGGCGGGGGC	TGCAGGAACGTGTTCCAGTCCCGCCGCTTCTGCGACTCGTACCTGCTCAGCTGCTGCGGCGGCGGGGGC	TRITD1Av1G181030	484496974	484497687	biotype=protein_coding.description=LIGHT-DEPENDENT
PAV	DArTSeqDW-1239345	TGCAGCTCATATCATTCGGCGACGCCATTTCTTCCTCCAGCCGCTCGCCGGAGCGCCTCTTCCGTGTGG	TGCAGCTCATATCATTCGGCGACGCCATTTCTTCCTCCAGCCGCTCGCCGGAGCGCCTCTTCCGTGTGG	TRITD1Av1G181400	485228962	485230926	biotype=protein_coding;description=Exocyst
SNP	DArTSeqDW-1019537	TGCAGAGACCTCTGCGCGGAGTGCGGCGGAGTAAGGGTCGGAGAACACAGGGTCAAGGTCCGGGAGGAT	TGCAGAGACCTCTGCGCGGAGTGCGGCGGAGTAAGGGTCGGAGAACACAGGGTCAAGGTCCGGGAGGAT	TRITD1Av1G181400	485228962	485230926	biotype=protein_coding.description=Exocyst
SNP	DArTSeqDW-1023407	TGCAGAGACCTCTGCGCGGAGTGCGGCGGAGTAAGGGTCCGAGAACACAGGGTCAAGGTCCGAGATCGG	TGCAGAGACCTCTGCGCGGAGTGCGGCGGAGTAAGGGTCCGAGAACACAGGGTCAAGGTCCG	TRITD1Av1G181400	485228962	485230926	biotype=protein_coding.description=Exocyst
SNP	DArTSeqDW-1122939	TGCAGTGTGCAACACCCTTGGTTCCTCAATAAAAGGTATATTCATGGAGTTGGAAAATCTCATCCGCCG	TGCAGTGTGCAACACCCTTGGTTCCTCAATAAAAGGTATATTCATGGAGTTGGAAAATCTCATCCGCCG	TRITD1Av1G181400	485228962	485230926	biotype=protein_coding.description=Exocyst
SNP	DArTSeqDW-2267407	TGCAGCGCCTGAGTGCGCACGGCAGCAATAAAGGCGAGGTCGCCGAAGGGGGCGAGACCGTCGAAGACA	TGCAGCGCCTGAGTGCGCACGGCAGCAATAAAGGCGAGGTCGCCGAAGGGGGCGAGACCGTCGAAGACA	TRITD1Av1G181400	485228962	485230926	biotype=protein_coding.description=Exocyst
SNP	DArTSeqDW-1200550	TGCAGCAATGGGTTGATCTTGCTCGGTACACTGGAGTACAGAAGATTCAGGAACAGCTTCCTTCCGATG	TGCAGCAATGGGTTGATCTTGCTCGGTACACTGGAGTACAGAAGATTCAGGAACAGCTTCCTTCCGATG	TRITD1Av1G181490	485625912	485635848	biotype=protein_coding.description=sorting
SNP	DArTSeqDW-1216351	TGCAGCAATGGGTTGATCTTGCTCGGTACACTGGAATACAGAAGATTCAGGAACAGCTTCCTTCTGATG	TGCAGCAATGGGTTGATCTTGCTCGGTACACTGGAATACAGAAGATTCAGGAACAGCTTCCTTCTGATG	TRITD1Av1G181490	485625912	485635848	biotype=protein_coding.description=sorting
SNP	DArTSeqDW-1092745	TGCAGAGGTTAGCCGTCCTTGCCATGTGAGATTCGTCGCTTTCAGCAGTGGCTATGACGATGAGATTGT	TGCAGAGGTTAGCCGTCCTTGCCATGTGAGATTCGTCGCTTTCAGCAGTGGCTATGACGATGAGATTGT	TRITD1Av1G181590	485700023	485703832	biotype=protein_coding.description=Glycine
PAV	DArTSeqDW-1050717	TGCAGTCGTCCATGCCCATGGCTCAACTGGTAAGACCGAATGATCAACTGCATGCAAAGTCAATCAAGA	TGCAGTCGTCCATGCCCATGGCTCAACTGGTAAGACCGAATGATCAACTGCATGCAAAGTCAATCAAGA	TRITD1Av1G181740	485919177	485921396	biotype=protein_coding;description=WRKY
SNP	DArTSeqDW-1055008	TGCAGTCGTCCATGCCCATGGCTCAACTGGTAAGACTCAATGATCAACTGCATGCAAAGTCACTCGTTA	TGCAGTCGTCCATGCCCATGGCTCAACTGGTAAGACTCAATGATCAACTGCATGCAAAGTCACTCGTTA	TRITD1Av1G181740	485919177	485921396	biotype=protein_coding.description=WRKY
SNP	DArTSeqDW-1055008	TGCAGTCGTCCATGCCCATGGCTCAACTGGTAAGACTCAATGATCAACTGCATGCAAAGTCACTCGTTA	TGCAGTCGTCCATGCCCATGGCTCAACTGGTAAGACTCAATGATCAACTGCATGCAAAGTCACTCGTTA	TRITD1Av1G181740	485919177	485921396	biotype=protein_coding.description=WRKY
SNP	DArTSeqDW-3028081	TGCAGTGCCACGGGGCCAACGACGCGTCGAGCGACGCGCTCTCCGAGATCGGAAGAGCGGTTCAGCAGG	TGCAGTGCCACGGGGCCAACGACGCGTCGAGCGACGCGCTCTCCG	TRITD1Av1G181740	485919177	485921396	biotype=protein_coding.description=WRKY
SNP	DArTSeqDW-3028081	TGCAGTGCCACGGGGCCAACGACGCGTCGAGCGACGCGCTCTCCGAGATCGGAAGAGCGGTTCAGCAGG	TGCAGTGCCACGGGGCCAACGACGCGTCGAGCGACGCGCTCTCCG	TRITD1Av1G181740	485919177	485921396	biotype=protein_coding.description=WRKY
SNP	DArTSeqDW-4262043	TGCAGGGAAGCACCAGCCAGGACGAGCAGCGGCAGTACTCCGAGATCGGAAGAGCGGTTCAGCAGGAAT	TGCAGGGAAGCACCAGCCAGGACGAGCAGCGGCAGTACTCCG	TRITD1Av1G181740	485919177	485921396	biotype=protein_coding.description=WRKY
SNP	DArTSeqDW-3222525	TGCAGCAGATGGCTGGTGGCCTTGTCCACCCGCGACGCCGCCGAGATCGGAAGAGCGGTTCAGCAGGAA	TGCAGCAGATGGCTGGTGGCCTTGTCCACCCGCGACGCCGCCG	TRITD1Av1G181870	486231676	486236138	biotype=protein_coding.description=TOM1-like
SNP	DArTSeqDW-3222525	TGCAGCAGATGGCTGGTGGCCTTGTCCACCCGCGACGCCGCCGAGATCGGAAGAGCGGTTCAGCAGGAA	TGCAGCAGATGGCTGGTGGCCTTGTCCACCCGCGACGCCGCCG	TRITD1Av1G181870	486231676	486236138	biotype=protein_coding.description=TOM1-like
PAV	DArTSeqDW-5369354	TGCAGGAGCCTGGCGCACGCGTGCGAGTCGACCCCGAGATCGGAAGAGCGGTTCAGCAGGAATGCCGAG	TGCAGGAGCCTGGCGCACGCGTGCGAGTCGACCCCG	TRITD1Av1G181880	486237003	486239483	biotype=protein_coding;description=Pentatricopeptide
SNP	DArTSeqDW-3064923	TGCAGTGGCTGGACGACGAGCTCACCTCGCTCGCCCTCCCCAAACCCGAGATCGGAAGAGCGGTTCAGC	TGCAGTGGCTGGACGACGAGCTCACCTCGCTCGCCCTCCCCAAACCCG	TRITD1Av1G181880	486237003	486239483	biotype=protein_coding.description=Pentatricopeptide
SNP	DArTSeqDW-3953003	TGCAGGAGCCTGGCGCACGCGTGCGAGTCGACGCCGAGATCGGAAGAGCGGTTCAGCAGGAATGCCGAG	TGCAGGAGCCTGGCGCACGCGTGCGAGTCGACGCCG	TRITD1Av1G181880	486237003	486239483	biotype=protein_coding.description=Pentatricopeptide
SNP	DArTSeqDW-5369354	TGCAGGAGCCTGGCGCACGCGTGCGAGTCGACCCCGAGATCGGAAGAGCGGTTCAGCAGGAATGCCGAG	TGCAGGAGCCTGGCGCACGCGTGCGAGTCGACCCCG	TRITD1Av1G181880	486237003	486239483	biotype=protein_coding.description=Pentatricopeptide
PAV	DArTSeqDW-1022660	TGCAGACCATCAACGGCCCCAACTCCGACTTCCCCGTCTACTCGTCTGAGCTCAAGACGGTCAAGGGCA	TGCAGACCATCAACGGCCCCAACTCCGACTTCCCCGTCTACTCGTCTGAGCTCAAGACGGTCAAGGGCA	TRITD1Av1G181940	486440086	486441815	biotype=protein_coding;description=Nodulin-like
PAV	DArTSeqDW-990585	TGCAGCCAGACGCTCCCCACCAGGCTCAGCCAGTGGACCGAGGTCGGAGACGACGGCATGGTTTTTGCT	TGCAGCCAGACGCTCCCCACCAGGCTCAGCCAGTGGACCGAGGTCGGAGACGACGGCATGGTTTTTGCT	TRITD1Av1G181940	486440086	486441815	biotype=protein_coding;description=Nodulin-like
SNP	DArTSeqDW-1022660	TGCAGACCATCAACGGCCCCAACTCCGACTTCCCCGTCTACTCGTCTGAGCTCAAGACGGTCAAGGGCA	TGCAGACCATCAACGGCCCCAACTCCGACTTCCCCGTCTACTCGTCTGAGCTCAAGACGGTCAAGGGCA	TRITD1Av1G181940	486440086	486441815	biotype=protein_coding.description=Nodulin-like
SNP	DArTSeqDW-1022660	TGCAGACCATCAACGGCCCCAACTCCGACTTCCCCGTCTACTCGTCTGAGCTCAAGACGGTCAAGGGCA	TGCAGACCATCAACGGCCCCAACTCCGACTTCCCCGTCTACTCGTCTGAGCTCAAGACGGTCAAGGGCA	TRITD1Av1G181940	486440086	486441815	biotype=protein_coding.description=Nodulin-like
PAV	DArTSeqDW-3026141	TGCAGACCGTGCGTGCCCGTGCACGTGTCCGTGCCGCCCGAGATCGGAAGAGCGGTTCAGCAGGAATGC	TGCAGACCGTGCGTGCCCGTGCACGTGTCCGTGCCGCCCG	TRITD1Av1G182150	487119254	487120522	biotype=protein_coding;description=Epidermal
SNP	DArTSeqDW-3026141	TGCAGACCGTGCGTGCCCGTGCACGTGTCCGTGCCGCCCGAGATCGGAAGAGCGGTTCAGCAGGAATGC	TGCAGACCGTGCGTGCCCGTGCACGTGTCCGTGCCGCCCG	TRITD1Av1G182150	487119254	487120522	biotype=protein_coding.description=Epidermal
PAV	DArTSeqDW-3939649	TGCAGCTCAACTCCGTCACGGCGCTGCTCAACCTCTCCATTCTCGATGCCAACAAGAAGCGCATCATGC	TGCAGCTCAACTCCGTCACGGCGCTGCTCAACCTCTCCATTCTCGATGCCAACAAGAAGCGCATCATGC	TRITD1Av1G182210	487228212	487231093	biotype=protein_coding;description=U-box
PAV	DArTSeqDW-4010040	TGCAGCTAGCTAGCGCCTGCGTCCTGTCGACAGGGACGGCCTCTGCGATCCGACCTCTGAGCGGGAGGT	TGCAGCTAGCTAGCGCCTGCGTCCTGTCGACAGGGACGGCCTCTGCGATCCGACCTCTGAGCGGGAGGT	TRITD1Av1G182210	487228212	487231093	biotype=protein_coding;description=U-box
SNP	DArTSeqDW-1008552	TGCAGCGCGGCGTCCTCGGAGTTGAGCAGCGGCACGAGGAGCGGGACGGCGCCGAGATCGGAAGAGCGG	TGCAGCGCGGCGTCCTCGGAGTTGAGCAGCGGCACGAGGAGCGGGACGGCGCCG	TRITD1Av1G182210	487228212	487231093	biotype=protein_coding.description=U-box
SNP	DArTSeqDW-1863277	TGCAGGTCAACGCCGTGACGGCGCTGCTCAACCTCTCCATTCTCGATGCCAACAAGAAGCGCATCATGC	TGCAGGTCAACGCCGTGACGGCGCTGCTCAACCTCTCCATTCTCGATGCCAACAAGAAGCGCATCATGC	TRITD1Av1G182210	487228212	487231093	biotype=protein_coding.description=U-box
SNP	DArTSeqDW-1863277	TGCAGCTCAACGCCGTGACGGCGCTGCTCAACCTCTCCATTCTCGATGCCAACAAGAAGCGCATCATGC	TGCAGCTCAACGCCGTGACGGCGCTGCTCAACCTCTCCATTCTCGATGCCAACAAGAAGCGCATCATGC	TRITD1Av1G182210	487228212	487231093	biotype=protein_coding.description=U-box
SNP	DArTSeqDW-1863277	TGCAGGTCAACGCCGTGACGGCGCTGCTCAACCTCTCCATTCTCGATGCCAACAAGAAGCGCATCATGC	TGCAGGTCAACGCCGTGACGGCGCTGCTCAACCTCTCCATTCTCGATGCCAACAAGAAGCGCATCATGC	TRITD1Av1G182210	487228212	487231093	biotype=protein_coding.description=U-box
SNP	DArTSeqDW-3939649	TGCAGCTCAACTCCGTCACGGCGCTGCTCAACCTCTCCATTCTCGATGCCAACAAGAAGCGCATCATGC	TGCAGCTCAACTCCGTCACGGCGCTGCTCAACCTCTCCATTCTCGATGCCAACAAGAAGCGCATCATGC	TRITD1Av1G182210	487228212	487231093	biotype=protein_coding.description=U-box
PAV	DArTSeqDW-1097757	TGCAGCGGCGGCGGCATCAAGAGGCGCGTGCTCAGGAGCCTCCCCGTGGAAGTGTACGGCTCCGAGATC	TGCAGCGGCGGCGGCATCAAGAGGCGCGTGCTCAGGAGCCTCCCCGTGGAAGTGTACGGCTCCG	TRITD1Av1G182410	487761053	487761640	biotype=protein_coding;description=Ring
PAV	DArTSeqDW-12780347	TGCAGCGGCAGCGGCATCAAGAGGCGCGTGCTCAGGAGCCTCCTCGTGGAGGTGTACGGATCCGAGATC	TGCAGCGGCAGCGGCATCAAGAGGCGCGTGCTCAGGAGCCTCCTCGTGGAGGTGTACGGATCCG	TRITD1Av1G182410	487761053	487761640	biotype=protein_coding;description=Ring
SNP	DArTSeqDW-1097757	TGCAGCGGCGGCGGCATCAAGAGGCGCGTGCTCAGGAGCCTCCCCGTGGAAGTGTACGGCTCCGAGATC	TGCAGCGGCGGCGGCATCAAGAGGCGCGTGCTCAGGAGCCTCCCCGTGGAAGTGTACGGCTCCG	TRITD1Av1G182410	487761053	487761640	biotype=protein_coding.description=Ring
SNP	DArTSeqDW-12780347	TGCAGCGGCAGCGGCATCAAGAGGCGCGTGCTCAGGAGCCTCCTCGTGGAGGTGTACGGATCCGAGATC	TGCAGCGGCAGCGGCATCAAGAGGCGCGTGCTCAGGAGCCTCCTCGTGGAGGTGTACGGATCCG	TRITD1Av1G182410	487761053	487761640	biotype=protein_coding.description=Ring
PAV	DArTSeqDW-1087519	TGCAGCGGCGACGGCTCCGTCGCCTTGGCAGCAGATGTGGTCGCCGAAGTAGGTGATGACGTAGAGGGA	TGCAGCGGCGACGGCTCCGTCGCCTTGGCAGCAGATGTGGTCGCCGAAGTAGGTGATGACGTAGAGGGA	TRITD1Av1G182460	487892829	487893855	biotype=protein_coding;description=WRKY
PAV	DArTSeqDW-2367294	TGCAGAAGCTGGCTCATCGAGTCGTACCCCAGCGCGCGGTGCAGCAGCAACGGCACCTGCTGCGCACCG	TGCAGAAGCTGGCTCATCGAGTCGTACCCCAGCGCGCGGTGCAGCAGCAACGGCACCTGCTGCGCACCG	TRITD1Av1G182600	488132329	488134522	biotype=protein_coding;description=RING
PAV	DArTSeqDW-7885731	TGCAGAAGCTGGCTCATCGAGTCGTACCCCAGCGCGCGGTGCAGCAGCACCGAGATCGGAAGAGCGGTT	TGCAGAAGCTGGCTCATCGAGTCGTACCCCAGCGCGCGGTGCAGCAGCACCG	TRITD1Av1G182600	488132329	488134522	biotype=protein_coding;description=RING
SNP	DArTSeqDW-1262348	TGCAGCCGCGGCAGGCGAGCGGCGGGAGCGGGGCCGTGACGCGGCGCGACTCTCGTTTGTTCCGAGATC	TGCAGCCGCGGCAGGCGAGCGGCGGGAGCGGGGCCGTGACGCGGCGCGACTCTCGTTTGTTCCG	TRITD1Av1G182600	488132329	488134522	biotype=protein_coding.description=RING
SNP	DArTSeqDW-2367294	TGCAGAAGCTGGCTCATCGAGTCGTACCCCAGCGCGCGGTGCAGCAGCAACGGCACCTGCTGCGCACCG	TGCAGAAGCTGGCTCATCGAGTCGTACCCCAGCGCGCGGTGCAGCAGCAACGGCACCTGCTGCGCACCG	TRITD1Av1G182600	488132329	488134522	biotype=protein_coding.description=RING
PAV	DArTSeqDW-1060660	TGCAGCGACCTCTTGAGCTCGGTGAAAAGGTCACCCCAGCCATCGGTGCCCGTGTCGCTGACCACGGTC	TGCAGCGACCTCTTGAGCTCGGTGAAAAGGTCACCCCAGCCATCGGTGCCCGTGTCGCTGACCACGGTC	TRITD1Av1G182620	488137256	488141218	biotype=protein_coding;description=Kinase
SNP	DArTSeqDW-1060660	TGCAGCGACCTCTTGAGCTCGGTGAAAAGGTCACCCCAGCCATCGGTGCCCGTGTCGCTGACCACGGTC	TGCAGCGACCTCTTGAGCTCGGTGAAAAGGTCACCCCAGCCATCGGTGCCCGTGTCGCTGACCACGGTC	TRITD1Av1G182620	488137256	488141218	biotype=protein_coding.description=Kinase
SNP	DArTSeqDW-3029453	TGCAGCGGCGCCAACACGTACGTGTCCACCGCGCCGCTCAGCACCCCGAGATCGGAAGAGCGGTTCAGC	TGCAGCGGCGCCAACACGTACGTGTCCACCGCGCCGCTCAGCACCCCG	TRITD1Av1G182620	488137256	488141218	biotype=protein_coding.description=Kinase
SNP	DArTSeqDW-3953345	TGCAGCAGGCGCTGGACACGCTGCTGGGGCGGCGGAGCCTCAAGATGAGCGACTTCGTGGTGGGCGAGC	TGCAGCAGGCGCTGGACACGCTGCTGGGGCGGCGGAGCCTCAAGATGAGCGACTTCGTGGTGGGCGAGC	TRITD1Av1G182620	488137256	488141218	biotype=protein_coding.description=Kinase
SNP	DArTSeqDW-5367222	TGCAGCTTTGACAGGACGGCGGCGGCCCGATCACCGCCGAGCAGGAAATAGGGGTGCCGAGATCGGAAG	TGCAGCTTTGACAGGACGGCGGCGGCCCGATCACCGCCGAGCAGGAAATAGGGGTGCCG	TRITD1Av1G182620	488137256	488141218	biotype=protein_coding.description=Kinase
SNP	DArTSeqDW-1187451	TGCAGCAGCTTCACCTTGGCCGCCATCACGTTCGCCACCTGGTCCACGGCGGAAGCTGCTCTCATTCCA	TGCAGCAGCTTCACCTTGGCCGCCATCACGTTCGCCACCTGGTCCACGGCGGAAGCTGCTCTCATTCCA	TRITD1Av1G183200	488912491	488914686	biotype=protein_coding.description=heat-inducible
SNP	DArTSeqDW-1187451	TGCAGCAGCTTCACCTTGGCCGCCATCACGTTCGCCACCTGATCCACGGCGGAAGCTGCTCTCATTCCA	TGCAGCAGCTTCACCTTGGCCGCCATCACGTTCGCCACCTGATCCACGGCGGAAGCTGCTCTCATTCCA	TRITD1Av1G183200	488912491	488914686	biotype=protein_coding.description=heat-inducible
SNP	DArTSeqDW-4002388	TGCAGGTACGTCGGCTTGCCCATGTCCAGCGACACACACCGAGATCGGAAGAGCGGTTCAGCAGGAATG	TGCAGGTACGTCGGCTTGCCCATGTCCAGCGACACACACCG	TRITD1Av1G183240	489059680	489066626	biotype=protein_coding.description=Cytochrome
SNP	DArTSeqDW-1002485	TGCAGCTGTATGTTGCGGAAGCGCTCCTGCGCGGAGTTCATGGCGAAGGAGCGCTCCCGAGATCGGAAG	TGCAGCTGTATGTTGCGGAAGCGCTCCTGCGCGGAGTTCATGGCGAAGGAGCGCTCCCG	TRITD1Av1G183400	489539494	489542922	biotype=protein_coding.description=Transducin/WD40
SNP	DArTSeqDW-2252950	TGCAGGTACTTGATGTCGAACGTCGGCACGACGATGTTGGTGACGGTGTCGGCGACGGTCACGTCATTG	TGCAGGTACTTGATGTCGAACGTCGGCACGACGATGTTGGTGACGGTGTCGGCGACGGTCACGTCATTG	TRITD1Av1G183410	489549725	489551130	biotype=protein_coding.description=Patatin.gene_id=TRITD1Av1G183410.logic_name=gff3_hc_genes
SNP	DArTSeqDW-2252950	TGCAGGTACTTGATGTCGAACGTCGGCACGACGATGTTGGTGACGGTGTCGGCGACGGTCACGTCATTG	TGCAGGTACTTGATGTCGAACGTCGGCACGACGATGTTGGTGACGGTGTCGGCGACGGTCACGTCATTG	TRITD1Av1G183410	489549725	489551130	biotype=protein_coding.description=Patatin.gene_id=TRITD1Av1G183410.logic_name=gff3_hc_genes
PAV	DArTSeqDW-2340595	TGCAGCGGTCGAAGCACGACGCGGAGCTGCGCATGCTGGCGTGCGTGCACACCACCCGCAACGTGCCGT	TGCAGCGGTCGAAGCACGACGCGGAGCTGCGCATGCTGGCGTGCGTGCACACCACCCGCAACGTGCCGT	TRITD1Av1G183520	489705161	489708003	biotype=protein_coding;description=Cation/H(+)
PAV	DArTSeqDW-2275809	TGCAGCTGCTGCGGCATCGACTGCAAGCTTCCAAGAAGCGTAGGATCGACGACCAAGATCCACCGAGAT	TGCAGCTGCTGCGGCATCGACTGCAAGCTTCCAAGAAGCGTAGGATCGACGACCAAGATCCACCGAGAT	TRITD1Av1G184590	491121867	491123594	biotype=protein_coding;description=F-box
PAV	DArTSeqDW-1862577	TGCAGCGCAATTCCTCCAGGCAGCTCGAGATATGGCGCGTATTTCAGCTTCATGTTGCAGGCCGAGATC	TGCAGCGCAATTCCTCCAGGCAGCTCGAGATATGGCGCGTATTTCAGCTTCATGTTGCAGGCCG	TRITD1Av1G184930	491638885	491639955	biotype=protein_coding;description=F-box
SNP	DArTSeqDW-1862577	TGCAGCGCAATTCCTCCAGGCAGCTCGAGATATGGCGCGTATTTCAGCTTCATGTTGCAGGCCGAGATC	TGCAGCGCAATTCCTCCAGGCAGCTCGAGATATGGCGCGTATTTCAGCTTCATGTTGCAGGCCG	TRITD1Av1G184930	491638885	491639955	biotype=protein_coding.description=F-box
SNP	DArTSeqDW-1025363	TGCAGAGGCTGCTCAGGACGAGGCAGCAGTCCATGGTAGCCCAGGTCGCCGCCCTGTACCCTGTCAGGG	TGCAGAGGCTGCTCAGGACGAGGCAGCAGTCCATGGTAGCCCAGGTCGCCGCCCTGTACCCTGTCAGGG	TRITD1Av1G184990	491883193	491889761	biotype=protein_coding.description=dentin
PAV	DArTSeqDW-12331765	TGCAGCATGTCGTCCTCAACCATCTGTTCATCGAGAAAGGGTGGGGGGCGCAGTCTCTGCTCGCCCTCG	TGCAGCATGTCGTCCTCAACCATCTGTTCATCGAGAAAGGGTGGGGGGCGCAGTCTCTGCTCGCCCTCG	TRITD1Av1G185180	492242340	492245183	biotype=protein_coding;description=SNF1-related
PAV	DArTSeqDW-1109285	TGCAGCAGCATGGTCGTCACGACCGCCATGAAGACGGTCACCGCCAGGGGCACTCGGGCTCCGAGATCG	TGCAGCAGCATGGTCGTCACGACCGCCATGAAGACGGTCACCGCCAGGGGCACTCGGGCTCCG	TRITD1Av1G185190	492254449	492255594	biotype=protein_coding;description=Leucine-rich
SNP	DArTSeqDW-997750	TGCAGCAACTGGTCCCACGTCACCTGCAACGGCCAGGCCAACCGCGTCACCGAGATGTGAGTGAGGCGA	TGCAGCAACTGGTCCCACGTCACCTGCAACGGCCAGGCCAACCGCGTCACCGAGATGTGAGTGAGGCGA	TRITD1Av1G185190	492254449	492255594	biotype=protein_coding.description=Leucine-rich
PAV	DArTSeqDW-1665599	TGCAGGGATTTTTCAAACAACGACTTCTGCGGCCCGATTCCGACCTCCGAGATCGGAAGAGCGGTTCAG	TGCAGGGATTTTTCAAACAACGACTTCTGCGGCCCGATTCCGACCTCCG	TRITD1Av1G185240	492300596	492302860	biotype=protein_coding;description=Leucine-rich
SNP	DArTSeqDW-1041468	TGCAGCTGGAGCGTGTCAACGTCTACTACAATGAGGCCTCATGTGGTCGCTTTGTGCCCCGTGCTGTCC	TGCAGCTGGAGCGTGTCAACGTCTACTACAATGAGGCCTCATGTGGTCGCTTTGTGCCCCGTGCTGTCC	TRITD1Av1G185690	493055308	493058075	biotype=protein_coding.description=Tubulin
PAV	DArTSeqDW-1202949	TGCAGCTCGTCGGCATCGCGGCCATGCTCATCGCCTGCAAGTACGAGGAGATCTGGGCGCCGAGATCGG	TGCAGCTCGTCGGCATCGCGGCCATGCTCATCGCCTGCAAGTACGAGGAGATCTGGGCGCCG	TRITD1Av1G185730	493156989	493158029	biotype=protein_coding;description=Cyclin;gene_id=TRITD1Av1G185730;logic_name=gff3_hc_genes
SNP	DArTSeqDW-2252023	TGCAGCTCCCGCCGAGGCACCGCCTGTAAGGAGAGGAACCTGTCGATGACGTACATTGTCAAGTACATG	TGCAGCTCCCGCCGAGGCACCGCCTGTAAGGAGAGGAACCTGTCGATGACGTACATTGTCAAGTACATG	TRITD1Av1G185810	493307599	493308621	biotype=protein_coding.description=Cyclin.gene_id=TRITD1Av1G185810.logic_name=gff3_hc_genes
PAV	DArTSeqDW-3937379	TGCAGCGGCGTGCCCATGAAGGTGACGAGCCCGAGATCGGAAGAGCGGTTCAGCAGGAATGCCGAGACC	TGCAGCGGCGTGCCCATGAAGGTGACGAGCCCG	TRITD1Av1G185970	493465732	493470629	biotype=protein_coding;description=Cytochrome
SNP	DArTSeqDW-1023636	TGCAGGCCGTCGCCACGCCGCGCCTGGAGAATGAGGAGCTCTACAAGAGGGTCCCGAGATCGGAAGAGC	TGCAGGCCGTCGCCACGCCGCGCCTGGAGAATGAGGAGCTCTACAAGAGGGTCCCG	TRITD1Av1G185970	493465732	493470629	biotype=protein_coding.description=Cytochrome
SNP	DArTSeqDW-3937379	TGCAGCGGCGTGCCCATGAAGGTGACGAGCCCGAGATCGGAAGAGCGGTTCAGCAGGAATGCCGAGACC	TGCAGCGGCGTGCCCATGAAGGTGACGAGCCCG	TRITD1Av1G185970	493465732	493470629	biotype=protein_coding.description=Cytochrome
SNP	DArTSeqDW-3937379	TGCAGCGGCGTGCCCATGAAGGTGACGAGCCCGAGATCGGAAGAGCGGTTCAGCAGGAATGCCGAGACC	TGCAGCGGCGTGCCCATGAAGGTGACGAGCCCG	TRITD1Av1G185970	493465732	493470629	biotype=protein_coding.description=Cytochrome
PAV	DArTSeqDW-2257100	TGCAGGACGGTCGATGAGGCGATAGAGAAGGCCAACTGCACCAAGTACGGGCTGGCCGCCGGGATAATC	TGCAGGACGGTCGATGAGGCGATAGAGAAGGCCAACTGCACCAAGTACGGGCTGGCCGCCGGGATAATC	TRITD1Av1G185980	493474412	493478157	biotype=protein_coding;description=Aldehyde
SNP	DArTSeqDW-1022589	TGCAGGCGCTCAAGGCAAAGGAGGCGCAGAAGAAGTCCGCGCAGGCCGATGAGGAGGCTGGCTCCCTGT	TGCAGGCGCTCAAGGCAAAGGAGGCGCAGAAGAAGTCCGCGCAGGCCGATGAGGAGGCTGGCTCCCTGT	TRITD1Av1G186400	495111397	495112152	biotype=protein_coding.description=Nucleotide-sugar
SNP	DArTSeqDW-1068928	TGCAGCTTGATATGGTTGTAGTAGCCAACACCCAAGAAGGCGATGCCGTAGCCGAAGAGGTTGATGGGG	TGCAGCTTGATATGGTTGTAGTAGCCAACACCCAAGAAGGCGATGCCGTAGCCGAAGAGGTTGATGGGG	TRITD1Av1G186400	495111397	495112152	biotype=protein_coding.description=Nucleotide-sugar
PAV	DArTSeqDW-3024280	TGCAGCGACGCCGTGCCCTGCACCAACATCACCCTCTCCGAGATCGGAAGAGCGGTTCAGCAGGAATGC	TGCAGCGACGCCGTGCCCTGCACCAACATCACCCTCTCCG	TRITD1Av1G186470	495243422	495245843	biotype=protein_coding;description=Pectin
SNP	DArTSeqDW-1137109	TGCAGATCGACGGCACGATCGTGGCGCCCAGCGAGCCCACCACGTGGCCGAGATCGGAAGAGCGGTTCA	TGCAGATCGACGGCACGATCGTGGCGCCCAGCGAGCCCACCACGTGGCCG	TRITD1Av1G186470	495243422	495245843	biotype=protein_coding.description=Pectin
SNP	DArTSeqDW-5354395	TGCAGATCGACGGCACGATCGTGGCGCCCAGCGAGCCCACCACGTGGCCGGCCAACAGCAAGCGCAACT	TGCAGATCGACGGCACGATCGTGGCGCCCAGCGAGCCCACCACGTGGCCGGCCAACAGCAAGCGCAACT	TRITD1Av1G186470	495243422	495245843	biotype=protein_coding.description=Pectin
PAV	DArTSeqDW-3031807	TGCAGCCACGGGTCGATGCACTGCTGGTGGAACATGTGCAGGCACGCCGAGATCGGAAGAGCGGTTCAG	TGCAGCCACGGGTCGATGCACTGCTGGTGGAACATGTGCAGGCACGCCG	TRITD1Av1G186720	495798649	495799299	biotype=protein_coding;description=RING/U-box
SNP	DArTSeqDW-4009979	TGCAGAACCATCGCCTCCTCCTCGGCGTCAGGTGCGGCTCCGAGATCGGAAGAGCGGTTCAGCAGGAAT	TGCAGAACCATCGCCTCCTCCTCGGCGTCAGGTGCGGCTCCG	TRITD1Av1G186810	495878958	495880641	biotype=protein_coding.description=Serine--tRNA
PAV	DArTSeqDW-4988565	TGCAGCAGCGCGCAGAAGACGCTCCCCCAGGCCCCCGCGCCCACGCCGAGATCGGAAGAGCGGTTCAGC	TGCAGCAGCGCGCAGAAGACGCTCCCCCAGGCCCCCGCGCCCACGCCG	TRITD1Av1G187100	496681592	496684127	biotype=protein_coding;description=Glycerol-3-phosphate
SNP	DArTSeqDW-988561	TGCAGATTCTCACACCGGAAATCCAACTTCAGTGAATGGTCACAATTCTGTAGATATGAACATGGAAGC	TGCAGATTCTCACACCGGAAATCCAACTTCAGTGAATGGTCACAATTCTGTAGATATGAACATGGAAGC	TRITD1Av1G187250	496935612	496936057	biotype=protein_coding.description=Thiazole
SNP	DArTSeqDW-1107995	TGCAGAACAAGGGTGCACGAACGAGATATCTCTTCAGCCAGGGGGGCGCCGCCCTGGTCAGAGAGATGC	TGCAGAACAAGGGTGCACGAACGAGATATCTCTTCAGCCAGGGGGGCGCCGCCCTGGTCAGAGAGATGC	TRITD1Av1G187550	497581035	497584461	biotype=protein_coding.description=Polyubiquitin
SNP	DArTSeqDW-1275940	TGCAGAACAAGGGTGCACGAACAAGAGATCTCTTCAGCCAGGGGGGCGCCGCCCTGGTCAGAGAGCTGC	TGCAGAACAAGGGTGCACGAACAAGAGATCTCTTCAGCCAGGGGGGCGCCGCCCTGGTCAGAGAGCTGC	TRITD1Av1G187550	497581035	497584461	biotype=protein_coding.description=Polyubiquitin
SNP	DArTSeqDW-1051018	TGCAGACCAAGATTTCACAGAGCTCGTGCAGAAAGTCCCAGATGGCTGCCTGTTCACCATAGTCTCTGA	TGCAGACCAAGATTTCACAGAGCTCGTGCAGAAAGTCCCAGATGGCTGCCTGTTCACCATAGTCTCTGA	TRITD1Av1G187690	497782039	497785586	biotype=protein_coding.description=Metacaspase.gene_id=TRITD1Av1G187690.logic_name=gff3_hc_genes
SNP	DArTSeqDW-1061577	TGCAGACCAAGATTTCACAGAGCTCGTGCAAAAAGTCCCTGATGGCTGCCTGTTCACCATAGTCTCTGA	TGCAGACCAAGATTTCACAGAGCTCGTGCAAAAAGTCCCTGATGGCTGCCTGTTCACCATAGTCTCTGA	TRITD1Av1G187690	497782039	497785586	biotype=protein_coding.description=Metacaspase.gene_id=TRITD1Av1G187690.logic_name=gff3_hc_genes
SNP	DArTSeqDW-1061577	TGCAGACCAAGATTTCACAGAGCTCGTGCAAAAAGTCCCTGATGGCTGCCTGTTCACCATAGTCTCTGA	TGCAGACCAAGATTTCACAGAGCTCGTGCAAAAAGTCCCTGATGGCTGCCTGTTCACCATAGTCTCTGA	TRITD1Av1G187690	497782039	497785586	biotype=protein_coding.description=Metacaspase.gene_id=TRITD1Av1G187690.logic_name=gff3_hc_genes
SNP	DArTSeqDW-4396423	TGCAGGGCAAGCAGGAGGAGCTGAAGCCGAGATCGGAAGAGCGGTTCAGCAGGAATGCCGAGACCGATC	TGCAGGGCAAGCAGGAGGAGCTGAAGCCG	TRITD1Av1G187690	497782039	497785586	biotype=protein_coding.description=Metacaspase.gene_id=TRITD1Av1G187690.logic_name=gff3_hc_genes
SNP	DArTSeqDW-7339720	TGCAGGCCGTGGCCGCTGTAGTGGAAGAAGAGGAAGTCCCCGAGATCGGAAGAGCGGTTCAGCAGGAAT	TGCAGGCCGTGGCCGCTGTAGTGGAAGAAGAGGAAGTCCCCG	TRITD1Av1G187690	497782039	497785586	biotype=protein_coding.description=Metacaspase.gene_id=TRITD1Av1G187690.logic_name=gff3_hc_genes
PAV	DArTSeqDW-1096317	TGCAGCTTCCTCAATGTATGCCTCATCATGGGGCTCGCTGTGCTGCTGGCGGACAGCCGCGGCCCCGCT	TGCAGCTTCCTCAATGTATGCCTCATCATGGGGCTCGCTGTGCTGCTGGCGGACAGCCGCGGCCCCGCT	TRITD1Av1G187870	498167988	498169743	biotype=protein_coding;description=NAD(P)H-quinone
SNP	DArTSeqDW-1096317	TGCAGCTTCCTCAATGTATGCCTCATCATGGGGCTCGCTGTGCTGCTGGCGGACAGCCGCGGCCCCGCT	TGCAGCTTCCTCAATGTATGCCTCATCATGGGGCTCGCTGTGCTGCTGGCGGACAGCCGCGGCCCCGCT	TRITD1Av1G187870	498167988	498169743	biotype=protein_coding.description=NAD(P)H-quinone
PAV	DArTSeqDW-1104820	TGCAGCAGCGGCACCAACGATGCCACGGAGAACACCCCCGCGGTCACCAGGAACCAGCCCAGCCCGAGA	TGCAGCAGCGGCACCAACGATGCCACGGAGAACACCCCCGCGGTCACCAGGAACCAGCCCAGCCCGAGA	TRITD1Av1G188050	498578977	498579640	biotype=protein_coding;description=Early
SNP	DArTSeqDW-1087741	TGCAGTAGCGGCACCAACGATGCCGCGGAGAACACCCCCGCGGTCACCAGGAACCAGCCCAGCCCGAGA	TGCAGTAGCGGCACCAACGATGCCGCGGAGAACACCCCCGCGGTCACCAGGAACCAGCCCAGCCCGAGA	TRITD1Av1G188050	498578977	498579640	biotype=protein_coding.description=Early
PAV	DArTSeqDW-1375359	TGCAGCAACGGCACCAGCGACGCGACGGAGAACACCCCAGCGGTCACCAGGAACCAGCCAAGCCCAGCG	TGCAGCAACGGCACCAGCGACGCGACGGAGAACACCCCAGCGGTCACCAGGAACCAGCCAAGCCCAGCG	TRITD1Av1G188080	498744014	498767373	biotype=protein_coding;description=Early
PAV	DArTSeqDW-4004161	TGCAGGGCCAGAGCGTGGAGAACAAGTCCAGCGGCGTCTGGAGCGTCGACGCTGAGCTCTGGAACGGCC	TGCAGGGCCAGAGCGTGGAGAACAAGTCCAGCGGCGTCTGGAGCGTCGACGCTGAGCTCTGGAACGGCC	TRITD1Av1G188080	498744014	498767373	biotype=protein_coding;description=Early
SNP	DArTSeqDW-1021978	TGCAGCAGCGGCACCAGCGACGCCACGGAGAACACCCCCGCAGTCACCAGGAACCAGCCAAGCCCAGCG	TGCAGCAGCGGCACCAGCGACGCCACGGAGAACACCCCCGCAGTCACCAGGAACCAGCCAAGCCCAGCG	TRITD1Av1G188080	498744014	498767373	biotype=protein_coding.description=Early
SNP	DArTSeqDW-1021978	TGCAGCAACGGCACCAGCGACGCCACGGAGAACACCCCCGCGGTCACCAGGAACCAGCCAAGCCCAGCG	TGCAGCAACGGCACCAGCGACGCCACGGAGAACACCCCCGCGGTCACCAGGAACCAGCCAAGCCCAGCG	TRITD1Av1G188080	498744014	498767373	biotype=protein_coding.description=Early
SNP	DArTSeqDW-4004161	TGCAGGGCCAGAGCGTGGAGAACAAGTCCAGCGGCGTCTGGAGCGTCGACGCTGAGCTCTGGAACGGCC	TGCAGGGCCAGAGCGTGGAGAACAAGTCCAGCGGCGTCTGGAGCGTCGACGCTGAGCTCTGGAACGGCC	TRITD1Av1G188080	498744014	498767373	biotype=protein_coding.description=Early
SNP	DArTSeqDW-4004161	TGCAGGGCCAGAGCGTGGAGAACAAGTCCAGCGGCGTCTGGAGCGTCGACGCTGAGCTCTGGAACGGCC	TGCAGGGCCAGAGCGTGGAGAACAAGTCCAGCGGCGTCTGGAGCGTCGACGCTGAGCTCTGGAACGGCC	TRITD1Av1G188080	498744014	498767373	biotype=protein_coding.description=Early
SNP	DArTSeqDW-4909580	TGCAGCAACGGCACCAGCGACGCCACGGAGAACACCCCCGCGGTCACCAGAAACCAGCCAAGCCCAGCG	TGCAGCAACGGCACCAGCGACGCCACGGAGAACACCCCCGCGGTCACCAGAAACCAGCCAAGCCCAGCG	TRITD1Av1G188080	498744014	498767373	biotype=protein_coding.description=Early
PAV	DArTSeqDW-1003909	TGCAGCAAGCTGAGCGCCCACTACGGCCTGCGGGTGGCGTGCCCACAGGAGCTGCGCAAGGTGACGGTC	TGCAGCAAGCTGAGCGCCCACTACGGCCTGCGGGTGGCGTGCCCACAGGAGCTGCGCAAGGTGACGGTC	TRITD1Av1G188380	499675146	499675595	biotype=protein_coding;description=Werner
SNP	DArTSeqDW-1089363	TGCAGTCCGACAGGACGTTGTAGCCGACGAAATCCACGCGCCCGTCCTCCAGGAACCGCCGAGATCGGA	TGCAGTCCGACAGGACGTTGTAGCCGACGAAATCCACGCGCCCGTCCTCCAGGAACCGCCG	TRITD1Av1G188380	499675146	499675595	biotype=protein_coding.description=Werner
SNP	DArTSeqDW-16732615	TGCAGCGTGGCCGGCCGCGCCTCGGCGCCGTCGGACAGGCGGCGGAAGGACGGCGTCCACTGCACGCTC	TGCAGCGTGGCCGGCCGCGCCTCGGCGCCGTCGGACAGGCGGCGGAAGGACGGCGTCCACTGCACGCTC	TRITD1Av1G188380	499675146	499675595	biotype=protein_coding.description=Werner
SNP	DArTSeqDW-16732615	TGCAGCGTGGCCGGCCGCGCCTCGGCGCCGTCGGACAGGCGGCGGAAGGACGGCGTCCACTGCACGCTC	TGCAGCGTGGCCGGCCGCGCCTCGGCGCCGTCGGACAGGCGGCGGAAGGACGGCGTCCACTGCACGCTC	TRITD1Av1G188380	499675146	499675595	biotype=protein_coding.description=Werner
SNP	DArTSeqDW-16732615	TGCAGCGTGGCCGGCCGCGCCTCGGCGCCGTCGGACAGGCGGCGGAAGGACGGCGTCCACTGCACGCTC	TGCAGCGTGGCCGGCCGCGCCTCGGCGCCGTCGGACAGGCGGCGGAAGGACGGCGTCCACTGCACGCTC	TRITD1Av1G188380	499675146	499675595	biotype=protein_coding.description=Werner
PAV	DArTSeqDW-1267451	TGCAGAAGCCATGAGTACTGCCGTTGGAGCTGCTATTGATGGCCCATGAGGAGAGCGCGCCCAAGGGAT	TGCAGAAGCCATGAGTACTGCCGTTGGAGCTGCTATTGATGGCCCATGAGGAGAGCGCGCCCAAGGGAT	TRITD1Av1G189170	501066912	501068507	biotype=protein_coding;description=Leucine-rich
PAV	DArTSeqDW-4009289	TGCAGCTGGACCGGCGTGAAATGCAGCAGTGCTCACCCGAGATCGGAAGAGCGGTTCAGCAGGAATGCC	TGCAGCTGGACCGGCGTGAAATGCAGCAGTGCTCACCCG	TRITD1Av1G189170	501066912	501068507	biotype=protein_coding;description=Leucine-rich
SNP	DArTSeqDW-1267451	TGCAGAAGCCATGAGTACTGCCGTTGGAGCTGCTATTGATGGCCCATGAGGAGAGCGCGCCCAAGGGAT	TGCAGAAGCCATGAGTACTGCCGTTGGAGCTGCTATTGATGGCCCATGAGGAGAGCGCGCCCAAGGGAT	TRITD1Av1G189170	501066912	501068507	biotype=protein_coding.description=Leucine-rich
SNP	DArTSeqDW-4009289	TGCAGCTGGACCGGCGTGAAATGCAGCAGTGCTCACCCGAGATCGGAAGAGCGGTTCAGCAGGAATGCC	TGCAGCTGGACCGGCGTGAAATGCAGCAGTGCTCACCCG	TRITD1Av1G189170	501066912	501068507	biotype=protein_coding.description=Leucine-rich
SNP	DArTSeqDW-991248	TGCAGCAAGCTAGACCAAGTCTTGAAACTGGAGCAGCGAACAATTCTAAAGTCACTTGAGGCTCTTGAT	TGCAGCAAGCTAGACCAAGTCTTGAAACTGGAGCAGCGAACAATTCTAAAGTCACTTGAGGCTCTTGAT	TRITD1Av1G189240	501100034	501100267	biotype=protein_coding.description=Receptor
PAV	DArTSeqDW-100000998	TGCAGCAGCCTATCTCTTGTAAATCTTCAACTGAATAACCTTTCAGGGATTTTGCCAAATAGCACCGAG	TGCAGCAGCCTATCTCTTGTAAATCTTCAACTGAATAACCTTTCAGGGATTTTGCCAAATAGCACCGAG	TRITD1Av1G189310	501147395	501151084	biotype=protein_coding;description=Leucine-rich
SNP	DArTSeqDW-1228810	TGCAGAAGCCATGAGTACTGCCATTGGAGCTGCTGTTGATGGCCCATGAGGAGAGTGCGCCCAAGGGAT	TGCAGAAGCCATGAGTACTGCCATTGGAGCTGCTGTTGATGGCCCATGAGGAGAGTGCGCCCAAGGGAT	TRITD1Av1G189310	501147395	501151084	biotype=protein_coding.description=Leucine-rich
SNP	DArTSeqDW-1228810	TGCAGAAGCCATGAGTACTGCCATTGGAGGTGCTGTTGATGGCCCATGAGGAGAGTGCGCCCAAGGGAT	TGCAGAAGCCATGAGTACTGCCATTGGAGGTGCTGTTGATGGCCCATGAGGAGAGTGCGCCCAAGGGAT	TRITD1Av1G189310	501147395	501151084	biotype=protein_coding.description=Leucine-rich
SNP	DArTSeqDW-19484364	TGCAGCTGGACCGGCGTGGAGTGCAGCAGTGCTCACCCGGGACATGTTACCGCGCTTCGCCTACAAGGT	TGCAGCTGGACCGGCGTGGAGTGCAGCAGTGCTCACCCGGGACATGTTACCGCGCTTCGCCTACAAGGT	TRITD1Av1G189310	501147395	501151084	biotype=protein_coding.description=Leucine-rich
SNP	DArTSeqDW-1696689	TGCAGTCCAGCCGACGTCGCCTACACGCTGATCCCGACAATGTGCTACTTCGAGTTCCTCCCCGTCCAA	TGCAGTCCAGCCGACGTCGCCTACACGCTGATCCCGACAATGTGCTACTTCGAGTTCCTCCCCGTCCAA	TRITD1Av1G189820	502958433	502960422	biotype=protein_coding.description=Indole-3-acetic
SNP	DArTSeqDW-3934297	TGCAGGAGAGGCTGCGGTGACCTCTGGATCGGGGCCGAGATCGGAAGAGCGGTTCAGCAGGAATGCCGA	TGCAGGAGAGGCTGCGGTGACCTCTGGATCGGGGCCG	TRITD1Av1G189870	503134530	503137815	biotype=protein_coding.description=basic
SNP	DArTSeqDW-6046795	TGCAGGAGAGGCTGCGGTGACCTCTGGATGGGAGCCGAGATCGGAAGAGCGGTTCAGCAGGAATGCCGA	TGCAGGAGAGGCTGCGGTGACCTCTGGATGGGAGCCG	TRITD1Av1G189870	503134530	503137815	biotype=protein_coding.description=basic
SNP	DArTSeqDW-6046795	TGCAGGAGAGGCTGCGGTGACCTCTGGATGGGAGCCGAGATCGGAAGAGCGGTTCAGCAGGAATGCCGA	TGCAGGAGAGGCTGCGGTGACCTCTGGATGGGAGCCG	TRITD1Av1G189870	503134530	503137815	biotype=protein_coding.description=basic
PAV	DArTSeqDW-1092278	TGCAGCGACTCCAGCGTGTCCGACTTGTCACCGTCCGTGGCCGCCGTGGCCGCGCGCACCACGAGGCTC	TGCAGCGACTCCAGCGTGTCCGACTTGTCACCGTCCGTGGCCGCCGTGGCCGCGCGCACCACGAGGCTC	TRITD1Av1G189880	503138522	503144165	biotype=protein_coding;description=Potassium
PAV	DArTSeqDW-4910833	TGCAGCGACTCCAGCGTGTCCGACTTGTCGCCGTCCGTGGCCGCCGTGGCCGCGCGCACCACCAGGCTC	TGCAGCGACTCCAGCGTGTCCGACTTGTCGCCGTCCGTGGCCGCCGTGGCCGCGCGCACCACCAGGCTC	TRITD1Av1G189880	503138522	503144165	biotype=protein_coding;description=Potassium
SNP	DArTSeqDW-1092278	TGCAGCGACTCCAGCGTGTCCGACTTGTCACCGTCCGTGGCCGCCGTGGCCGCGCGCACCACGAGGCTC	TGCAGCGACTCCAGCGTGTCCGACTTGTCACCGTCCGTGGCCGCCGTGGCCGCGCGCACCACGAGGCTC	TRITD1Av1G189880	503138522	503144165	biotype=protein_coding.description=Potassium
SNP	DArTSeqDW-4910833	TGCAGCGACTCCAGCGTGTCCGACTTGTCGCCGTCCGTGGCCGCCGTGGCCGCGCGCACCACCAGGCTC	TGCAGCGACTCCAGCGTGTCCGACTTGTCGCCGTCCGTGGCCGCCGTGGCCGCGCGCACCACCAGGCTC	TRITD1Av1G189880	503138522	503144165	biotype=protein_coding.description=Potassium
SNP	DArTSeqDW-7168102	TGCAGGCCATCTACGAGGCCGAGTCCCCGAGATCGGAAGAGCGGTTCAGCAGGAATGCCGAGACCGATC	TGCAGGCCATCTACGAGGCCGAGTCCCCG	TRITD1Av1G189880	503138522	503144165	biotype=protein_coding.description=Potassium
SNP	DArTSeqDW-987410	TGCAGTACATGGGACAGGCGGCCTTCCTGTCCAAAACCCCCGAGTGCGATATCCACTTCATCTTCTTCA	TGCAGTACATGGGACAGGCGGCCTTCCTGTCCAAAACCCCCGAGTGCGATATCCACTTCATCTTCTTCA	TRITD1Av1G189880	503138522	503144165	biotype=protein_coding.description=Potassium
PAV	DArTSeqDW-1863652	TGCAGTCGGCCCTGCTCGACGACGTGTCCTCCGTGCCCGTCGCCGTCGCCGTCGCCGCGGCCCGCCTCG	TGCAGTCGGCCCTGCTCGACGACGTGTCCTCCGTGCCCGTCGCCGTCGCCGTCGCCGCGGCCCGCCTCG	TRITD1Av1G190000	503533810	503543397	biotype=protein_coding;description=Serine/threonine-protein
PAV	DArTSeqDW-2356462	TGCAGTAAGGCCCCTTGAGCCACCCGTTGGCGATCGAACGGTATGCCGCCTCGGTGAGGTGGATGCCGT	TGCAGTAAGGCCCCTTGAGCCACCCGTTGGCGATCGAACGGTATGCCGCCTCGGTGAGGTGGATGCCGT	TRITD1Av1G190050	503619922	503625857	biotype=protein_coding;description=GDSL
SNP	DArTSeqDW-1042696	TGCAGTAGGGGCCCTTGAGCCACCCGTTGGCGATGGAACGGTACGCCGCCTCCGTGAGGTGGATGCCGT	TGCAGTAGGGGCCCTTGAGCCACCCGTTGGCGATGGAACGGTACGCCGCCTCCGTGAGGTGGATGCCGT	TRITD1Av1G190050	503619922	503625857	biotype=protein_coding.description=GDSL
SNP	DArTSeqDW-1042696	TGCAGTAGGGGCCCTTGAGCCACCCGTTGGCGATCGAACGGTACGCCGCCTCCGTGAGGTGGATGCCGT	TGCAGTAGGGGCCCTTGAGCCACCCGTTGGCGATCGAACGGTACGCCGCCTCCGTGAGGTGGATGCCGT	TRITD1Av1G190050	503619922	503625857	biotype=protein_coding.description=GDSL
SNP	DArTSeqDW-2356462	TGCAGTAAGGCCCCTTGAGCCACCCGTTGGCGATCGAACGGTATGCCGCCTCGGTGAGGTGGATGCCGT	TGCAGTAAGGCCCCTTGAGCCACCCGTTGGCGATCGAACGGTATGCCGCCTCGGTGAGGTGGATGCCGT	TRITD1Av1G190050	503619922	503625857	biotype=protein_coding.description=GDSL
SNP	DArTSeqDW-2356462	TGCAGTAAGGCCCCTTGAGCCACCCGTTGGCGATCGAACGGTATGCCGCCTCGGTGAGGTGGATGCCGT	TGCAGTAAGGCCCCTTGAGCCACCCGTTGGCGATCGAACGGTATGCCGCCTCGGTGAGGTGGATGCCGT	TRITD1Av1G190050	503619922	503625857	biotype=protein_coding.description=GDSL
SNP	DArTSeqDW-9725048	TGCAGTAGGGCCCCTTGAGCCACCCGTTGGCGATCGAACGGTACGCCGCCTCCGTGAGGTGGATGCCGT	TGCAGTAGGGCCCCTTGAGCCACCCGTTGGCGATCGAACGGTACGCCGCCTCCGTGAGGTGGATGCCGT	TRITD1Av1G190050	503619922	503625857	biotype=protein_coding.description=GDSL
SNP	DArTSeqDW-1125428	TGCAGCACGCCGTGCCCGTCGCAAGGCATGCTTCGGCCGACTTCTTGGAGCAATCGTACGCTGGCAGGG	TGCAGCACGCCGTGCCCGTCGCAAGGCATGCTTCGGCCGACTTCTTGGAGCAATCGTACGCTGGCAGGG	TRITD1Av1G190150	503741304	503741705	biotype=protein_coding.description=Stigma-specific
SNP	DArTSeqDW-1125428	TGCAGCACGCCGTGCCCGTCGCAAGGCATGCTTCGGCCGACTTCTTGGAGCAATCGTACGCTGGCAGGG	TGCAGCACGCCGTGCCCGTCGCAAGGCATGCTTCGGCCGACTTCTTGGAGCAATCGTACGCTGGCAGGG	TRITD1Av1G190150	503741304	503741705	biotype=protein_coding.description=Stigma-specific
SNP	DArTSeqDW-1125428	TGCAGCACGCCGTGCCCGTCGCAAGGCATGCTTCGGCCGACTTCTTGGAGCAATCGTACGCTGGCAGGG	TGCAGCACGCCGTGCCCGTCGCAAGGCATGCTTCGGCCGACTTCTTGGAGCAATCGTACGCTGGCAGGG	TRITD1Av1G190150	503741304	503741705	biotype=protein_coding.description=Stigma-specific
PAV	DArTSeqDW-1002614	TGCAGCGCGGTGGACACGTCGCGCATGCGTTCCTGCGTGTAGTCCTCACGCCGAGATCGGAAGAGCGGT	TGCAGCGCGGTGGACACGTCGCGCATGCGTTCCTGCGTGTAGTCCTCACGCCG	TRITD1Av1G190420	504770426	504771334	biotype=protein_coding;description=RING/U-box
PAV	DArTSeqDW-1125377	TGCAGAGAGGGCACATCTCGCTCGCCTTGAGGGCGAGCAAGAGGCACTCGCCATGGAAGACGTGGGGCC	TGCAGAGAGGGCACATCTCGCTCGCCTTGAGGGCGAGCAAGAGGCACTCGCCATGGAAGACGTGGGGCC	TRITD1Av1G190420	504770426	504771334	biotype=protein_coding;description=RING/U-box
PAV	DArTSeqDW-4005520	TGCAGCGCGGTGGACACGCCACGCATGCGTTCCTGCGTGTAGTCCTCACGCCGAGATCGGAAGAGCGGT	TGCAGCGCGGTGGACACGCCACGCATGCGTTCCTGCGTGTAGTCCTCACGCCG	TRITD1Av1G190420	504770426	504771334	biotype=protein_coding;description=RING/U-box
SNP	DArTSeqDW-1002614	TGCAGCGCGGTGGACACGTCGCGCATGCGTTCCTGCGTGTAGTCCTCACGCCGAGATCGGAAGAGCGGT	TGCAGCGCGGTGGACACGTCGCGCATGCGTTCCTGCGTGTAGTCCTCACGCCG	TRITD1Av1G190420	504770426	504771334	biotype=protein_coding.description=RING/U-box
SNP	DArTSeqDW-1002614	TGCAGCGCGGTGGACACGTCGCGCATGCGTTCCTGCGTGTAGTCCTCACGCCGAGATCGGAAGAGCGGT	TGCAGCGCGGTGGACACGTCGCGCATGCGTTCCTGCGTGTAGTCCTCACGCCG	TRITD1Av1G190420	504770426	504771334	biotype=protein_coding.description=RING/U-box
SNP	DArTSeqDW-1125377	TGCAGAGAGGGCACATCTCGCTCGCCTTGAGGGCGAGCAAGAGGCACTCGCCATGGAAGACGTGGGGCC	TGCAGAGAGGGCACATCTCGCTCGCCTTGAGGGCGAGCAAGAGGCACTCGCCATGGAAGACGTGGGGCC	TRITD1Av1G190420	504770426	504771334	biotype=protein_coding.description=RING/U-box
SNP	DArTSeqDW-1164943	TGCAGCTCCACAGGCACCAAGGACAGTGGACATTGTAGGCCCATTCGGGTGCACCGAGATCGGAAGAGC	TGCAGCTCCACAGGCACCAAGGACAGTGGACATTGTAGGCCCATTCGGGTGCACCG	TRITD1Av1G190500	504986919	504988499	biotype=protein_coding.description=Pentatricopeptide
PAV	DArTSeqDW-1118942	TGCAGTAGCAGGTGAACTCGTGAGCCGATTCGTCTCCTTCCTCGCCGACAGGTACCTCCACTCTAGCCA	TGCAGTAGCAGGTGAACTCGTGAGCCGATTCGTCTCCTTCCTCGCCGACAGGTACCTCCACTCTAGCCA	TRITD1Av1G190860	505720691	505737573	biotype=protein_coding;description=NB-ARC
PAV	DArTSeqDW-1069140	TGCAGATATTGCTAGCTCCATCTTGAGTTCCTGCAAGAGAAGAGTGCTAACTAACAAAGAACCCAACAG	TGCAGATATTGCTAGCTCCATCTTGAGTTCCTGCAAGAGAAGAGTGCTAACTAACAAAGAACCCAACAG	TRITD1Av1G190920	505742641	505745978	biotype=protein_coding;description=NB-ARC
PAV	DArTSeqDW-1092002	TGCAGCAACTCCTCCCCAGAGCCCGCTCCGTCGTTGAGGAGGCAGATGGGCGGTACATCACCAACTCCG	TGCAGCAACTCCTCCCCAGAGCCCGCTCCGTCGTTGAGGAGGCAGATGGGCGGTACATCACCAACTCCG	TRITD1Av1G190920	505742641	505745978	biotype=protein_coding;description=NB-ARC
SNP	DArTSeqDW-1092002	TGCAGCAACTCCTCCCCAGAGCCCGCTCCGTCGTTGAGGAGGCAGATGGGCGGTACATCACCAACTCCG	TGCAGCAACTCCTCCCCAGAGCCCGCTCCGTCGTTGAGGAGGCAGATGGGCGGTACATCACCAACTCCG	TRITD1Av1G190920	505742641	505745978	biotype=protein_coding.description=NB-ARC
PAV	DArTSeqDW-1213656	TGCAGCGCCATGCAGCCGAGGCCCTTGGTGGTGCGGAGGGCGGGTAGCTTGGCGGCTGCCCGAGATCGG	TGCAGCGCCATGCAGCCGAGGCCCTTGGTGGTGCGGAGGGCGGGTAGCTTGGCGGCTGCCCG	TRITD1Av1G191340	506626533	506627437	biotype=protein_coding;description=Ferredoxin-like
PAV	DArTSeqDW-1410859	TGCAGCAGCCAAAGCTCCGACGGCGTCAGCGGGGACGCGCTCCACATGGCCAACGCCACCGTGGTGCGC	TGCAGCAGCCAAAGCTCCGACGGCGTCAGCGGGGACGCGCTCCACATGGCCAACGCCACCGTGGTGCGC	TRITD1Av1G191340	506626533	506627437	biotype=protein_coding;description=Ferredoxin-like
SNP	DArTSeqDW-1027214	TGCAGCAGCCAAAGCTCCGACGGCGTCAGCGGGGACGCGCTCCACATGGCCAACGCCACCGTGGTCCGC	TGCAGCAGCCAAAGCTCCGACGGCGTCAGCGGGGACGCGCTCCACATGGCCAACGCCACCGTGGTCCGC	TRITD1Av1G191340	506626533	506627437	biotype=protein_coding.description=Ferredoxin-like
PAV	DArTSeqDW-3029519	TGCAGCACCCTGGAAGATGGCAGTGAGGACGGCACCGAGATCGGAAGAGCGGTTCAGCAGGAATGCCGA	TGCAGCACCCTGGAAGATGGCAGTGAGGACGGCACCG	TRITD1Av1G191640	507194333	507194842	biotype=protein_coding;description=transmembrane
SNP	DArTSeqDW-1240410	TGCAGCCGTGCTCGCATTCACCCGCACGGCTGACTTCCTCGCCGAGCTGCGGTCCTACGTCCGAGATCG	TGCAGCCGTGCTCGCATTCACCCGCACGGCTGACTTCCTCGCCGAGCTGCGGTCCTACGTCCG	TRITD1Av1G191640	507194333	507194842	biotype=protein_coding.description=transmembrane
SNP	DArTSeqDW-3029519	TGCAGCACCCTGGAAGATGGCAGTGAGGACGGCACCGAGATCGGAAGAGCGGTTCAGCAGGAATGCCGA	TGCAGCACCCTGGAAGATGGCAGTGAGGACGGCACCG	TRITD1Av1G191640	507194333	507194842	biotype=protein_coding.description=transmembrane
PAV	DArTSeqDW-12774893	TGCAGTTATCTCGGCACTCCGCGCTCCGCCCCCTCGTGCAGGCGTCACAATATCGTGTAGTGCAGGCGC	TGCAGTTATCTCGGCACTCCGCGCTCCGCCCCCTCGTGCAGGCGTCACAATATCGTGTAGTGCAGGCGC	TRITD1Av1G191760	507588988	507589524	biotype=protein_coding;description=splicing
SNP	DArTSeqDW-12774893	TGCAGTTATCTCGGCACTCCGCGCTCCGCCCCCTCGTGCAGGCGTCACAATATCGTGTAGTGCAGGCGC	TGCAGTTATCTCGGCACTCCGCGCTCCGCCCCCTCGTGCAGGCGTCACAATATCGTGTAGTGCAGGCGC	TRITD1Av1G191760	507588988	507589524	biotype=protein_coding.description=splicing
SNP	DArTSeqDW-17335887	TGCAGTTATCTCGGCACTCCCCGCTCCGCCCCCTCGTGCAAGCGTCACAATATCGTGTAGTGCAGGCGC	TGCAGTTATCTCGGCACTCCCCGCTCCGCCCCCTCGTGCAAGCGTCACAATATCGTGTAGTGCAGGCGC	TRITD1Av1G191760	507588988	507589524	biotype=protein_coding.description=splicing
SNP	DArTSeqDW-5355101	TGCAGGAGTTGCAGGAAGGTTCAACAGCGTCGCAGGCACCGCTGCATTTCGAGGTAACGAAGGCGTAGC	TGCAGGAGTTGCAGGAAGGTTCAACAGCGTCGCAGGCACCGCTGCATTTCGAGGTAACGAAGGCGTAGC	TRITD1Av1G191760	507588988	507589524	biotype=protein_coding.description=splicing
SNP	DArTSeqDW-2280153	TGCAGTCGCACAAGCGATTTGCCACTGCGTTCCGCGGATACTGTGGCGTCGTCGACAATGCGAGGCTCT	TGCAGTCGCACAAGCGATTTGCCACTGCGTTCCGCGGATACTGTGGCGTCGTCGACAATGCGAGGCTCT	TRITD1Av1G191920	508061290	508065856	biotype=protein_coding.description=p-loop
SNP	DArTSeqDW-1020505	TGCAGGGCTCCCTCAGCTGAGGGTGACCAGGGCTGAGAAGCTGAGGTGCGCCTACTCCAAGGACGGCAA	TGCAGGGCTCCCTCAGCTGAGGGTGACCAGGGCTGAGAAGCTGAGGTGCGCCTACTCCAAGGACGGCAA	TRITD1Av1G191960	508089350	508090122	biotype=protein_coding.description=Photosystem
PAV	DArTSeqDW-7911579	TGCAGCCGGGCAACCGGGAGATATTCGTCTCCCTGGGGCTCGACGTCCGCGCCCTGTGGCTCAAGCGCA	TGCAGCCGGGCAACCGGGAGATATTCGTCTCCCTGGGGCTCGACGTCCGCGCCCTGTGGCTCAAGCGCA	TRITD1Av1G192040	508248093	508250830	biotype=protein_coding;description=Tesmin/TSO1-like
SNP	DArTSeqDW-7911579	TGCAGCCGGGCAACCGGGAGATATTCGTCTCCCTGGGGCTCGACGTCCGCGCCCTGTGGCTCAAGCGCA	TGCAGCCGGGCAACCGGGAGATATTCGTCTCCCTGGGGCTCGACGTCCGCGCCCTGTGGCTCAAGCGCA	TRITD1Av1G192040	508248093	508250830	biotype=protein_coding.description=Tesmin/TSO1-like
PAV	DArTSeqDW-3025816	TGCAGGCCGTCTTCACGGAGCTCTGCAACATGCTTTGCTCAATCCCGAGATCGGAAGAGCGGTTCAGCA	TGCAGGCCGTCTTCACGGAGCTCTGCAACATGCTTTGCTCAATCCCG	TRITD1Av1G192050	508253685	508257127	biotype=protein_coding;description=Signal
SNP	DArTSeqDW-18733080	TGCAGGCCGTCTTCACGGAGCTCTGCAACATGCTCGATCCCGAGATCGGAAGAGCGGTTCAGCAGGAAT	TGCAGGCCGTCTTCACGGAGCTCTGCAACATGCTCGATCCCG	TRITD1Av1G192050	508253685	508257127	biotype=protein_coding.description=Signal
SNP	DArTSeqDW-3025816	TGCAGGCCGTCTTCACGGAGCTCTGCAACATGCTTTGCTCGATCCCGAGATCGGAAGAGCGGTTCAGCA	TGCAGGCCGTCTTCACGGAGCTCTGCAACATGCTTTGCTCGATCCCG	TRITD1Av1G192050	508253685	508257127	biotype=protein_coding.description=Signal
SNP	DArTSeqDW-3025816	TGCAGGCCGTCTTCACGGAGCTCTGCAACATGCTTTGCTCAATCCCGAGATCGGAAGAGCGGTTCAGCA	TGCAGGCCGTCTTCACGGAGCTCTGCAACATGCTTTGCTCAATCCCG	TRITD1Av1G192050	508253685	508257127	biotype=protein_coding.description=Signal
SNP	DArTSeqDW-3956546	TGCAGGCCAACATCAAGAAGTCCGTCAACCTCGAGGCCCTCGCAGCCGAGATCGGAAGAGCGGTTCAGC	TGCAGGCCAACATCAAGAAGTCCGTCAACCTCGAGGCCCTCGCAGCCG	TRITD1Av1G192060	508310811	508313324	biotype=protein_coding.description=Signal
SNP	DArTSeqDW-992114	TGCAGGTCGCAGACCATCTTGAAGCGGACGTCGGCCTGCATTAGCGCGCGCGCGATCTCGTTGAGGCAC	TGCAGGTCGCAGACCATCTTGAAGCGGACGTCGGCCTGCATTAGCGCGCGCGCGATCTCGTTGAGGCAC	TRITD1Av1G192060	508310811	508313324	biotype=protein_coding.description=Signal
SNP	DArTSeqDW-992114	TGCAGGTCGCAGACCATCTTGAAGCGGACGTCGGCCTGCATGAGCGCGCGCGCGATCTCGTTGAGGCAC	TGCAGGTCGCAGACCATCTTGAAGCGGACGTCGGCCTGCATGAGCGCGCGCGCGATCTCGTTGAGGCAC	TRITD1Av1G192060	508310811	508313324	biotype=protein_coding.description=Signal
SNP	DArTSeqDW-2275640	TGCAGGGAGTGCAGGCCAAGCTGCGCCGAGTGCACCGCCAGTTCGATGGGCTCAACACGAAGCTGCTGG	TGCAGGGAGTGCAGGCCAAGCTGCGCCGAGTGCACCGCCAGTTCGATGGGCTCAACACGAAGCTGCTGG	TRITD1Av1G192120	508630196	508630813	biotype=protein_coding.description=Flavonoid
SNP	DArTSeqDW-988697	TGCAGTGGCTGAAGCAGCAAGAAGGGAAGGGGTACCCTAAGCGTGATGTGGACGAAGAGGCACATATCT	TGCAGTGGCTGAAGCAGCAAGAAGGGAAGGGGTACCCTAAGCGTGATGTGGACGAAGAGGCACATATCT	TRITD1Av1G192220	508828622	508833354	biotype=protein_coding.description=Poly
PAV	DArTSeqDW-1230984	TGCAGCAGGTAATGCCGGGCCGACGCGGCAATCAACGAGCTGATGGTCCACAGCACCCGCAGCTTAAGC	TGCAGCAGGTAATGCCGGGCCGACGCGGCAATCAACGAGCTGATGGTCCACAGCACCCGCAGCTTAAGC	TRITD1Av1G192710	509588496	509589828	biotype=protein_coding;description=F-box
SNP	DArTSeqDW-1230984	TGCAGCAGGTAATGCCGGGCCGACGCGGCAATCAACGAGCTGATGGTCCACAGCACCCGCAGCTTAAGC	TGCAGCAGGTAATGCCGGGCCGACGCGGCAATCAACGAGCTGATGGTCCACAGCACCCGCAGCTTAAGC	TRITD1Av1G192710	509588496	509589828	biotype=protein_coding.description=F-box
PAV	DArTSeqDW-992144	TGCAGGGCTGCCTCAGCTGAGAGCGGCCAGGGCTGCGAGGCTGAGGTGCAGCTCCTCCAAGGACCACAA	TGCAGGGCTGCCTCAGCTGAGAGCGGCCAGGGCTGCGAGGCTGAGGTGCAGCTCCTCCAAGGACCACAA	TRITD1Av1G193110	510347310	510347660	biotype=protein_coding;description=Photosystem
SNP	DArTSeqDW-992144	TGCAGGGCTGCCTCAGCTGAGAGCGGCCAGGGCTGCGAGGCTGAGGTGCAGCTCCTCCAAGGACCACAA	TGCAGGGCTGCCTCAGCTGAGAGCGGCCAGGGCTGCGAGGCTGAGGTGCAGCTCCTCCAAGGACCACAA	TRITD1Av1G193110	510347310	510347660	biotype=protein_coding.description=Photosystem
SNP	DArTSeqDW-2291243	TGCAGATTCTAGAGCCGTCCAGGGAACTCGCAATGCAGCTCATTGATCTGGGTCGACATCATTCGCTGA	TGCAGATTCTAGAGCCGTCCAGGGAACTCGCAATGCAGCTCATTGATCTGGGTCGACATCATTCGCTGA	TRITD1Av1G193340	510794266	510800801	biotype=protein_coding.description=Colon
PAV	DArTSeqDW-1110011	TGCAGCTAACAAACCACGGAGTTGACGAATCGGTTGTGCAAGACATGAAAGATAGCACCATGCAGTTCT	TGCAGCTAACAAACCACGGAGTTGACGAATCGGTTGTGCAAGACATGAAAGATAGCACCATGCAGTTCT	TRITD1Av1G193590	511334195	511338088	biotype=protein_coding;description=2-oxoglutarate
SNP	DArTSeqDW-1110011	TGCAGCTAACAAACCACGGAGTTGACGAATCGGTTGTGCAAGACATGAAAGATAGCACCATGCAGTTCT	TGCAGCTAACAAACCACGGAGTTGACGAATCGGTTGTGCAAGACATGAAAGATAGCACCATGCAGTTCT	TRITD1Av1G193590	511334195	511338088	biotype=protein_coding.description=2-oxoglutarate
SNP	DArTSeqDW-4002083	TGCAGGTGAGGAGGGGCGGCAGGTGGTTCCCGCTGGATCCGCTGCCGAGATCGGAAGAGCGGTTCAGCA	TGCAGGTGAGGAGGGGCGGCAGGTGGTTCCCGCTGGATCCGCTGCCG	TRITD1Av1G193590	511334195	511338088	biotype=protein_coding.description=2-oxoglutarate
SNP	DArTSeqDW-5971684	TGCAGGTGAGGATGGGCGGCAGGTGGTTCCCGCTGGACCCGCTGCCGAGATCGGAAGAGCGGTTCAGCA	TGCAGGTGAGGATGGGCGGCAGGTGGTTCCCGCTGGACCCGCTGCCG	TRITD1Av1G193590	511334195	511338088	biotype=protein_coding.description=2-oxoglutarate
SNP	DArTSeqDW-5971684	TGCAGGTGAGGATGGGCGGCAGGTGGTTCCCGCTGGACCCGCTGCCGAGATCGGAAGAGCGGTTCAGCA	TGCAGGTGAGGATGGGCGGCAGGTGGTTCCCGCTGGACCCGCTGCCG	TRITD1Av1G193590	511334195	511338088	biotype=protein_coding.description=2-oxoglutarate
SNP	DArTSeqDW-7343521	TGCAGGCCGGGGGTGTCGTTCACGTGCAGCAGCAGCGTCAGGCCGAGGCCGTCGTGGTGCGGCGTGATG	TGCAGGCCGGGGGTGTCGTTCACGTGCAGCAGCAGCGTCAGGCCGAGGCCGTCGTGGTGCGGCGTGATG	TRITD1Av1G193590	511334195	511338088	biotype=protein_coding.description=2-oxoglutarate
PAV	DArTSeqDW-1220987	TGCAGCGAGCCCTGAGAGATTTTAACCTCCACGAGCGCAAGCTTCTTGAGCAGGGGAAACTGAAGCGTC	TGCAGCGAGCCCTGAGAGATTTTAACCTCCACGAGCGCAAGCTTCTTGAGCAGGGGAAACTGAAGCGTC	TRITD1Av1G193610	511366842	511368774	biotype=protein_coding;description=F-box
SNP	DArTSeqDW-1218865	TGCAGCAAGCCCTCCGAGATTTTGACCTCCACGAGCGCAAGCTTCTTGAGCAGGGGAAACTGAAGCGTC	TGCAGCAAGCCCTCCGAGATTTTGACCTCCACGAGCGCAAGCTTCTTGAGCAGGGGAAACTGAAGCGTC	TRITD1Av1G193610	511366842	511368774	biotype=protein_coding.description=F-box
SNP	DArTSeqDW-1218865	TGCAGCAAGCCCTCCGAGATTTTGACCTCCACGAGCGCAAGCTTCTTGAGCAGGGGAAACTGAAGCGTC	TGCAGCAAGCCCTCCGAGATTTTGACCTCCACGAGCGCAAGCTTCTTGAGCAGGGGAAACTGAAGCGTC	TRITD1Av1G193610	511366842	511368774	biotype=protein_coding.description=F-box
SNP	DArTSeqDW-1220987	TGCAGCGAGCCCTGAGAGATTTTAACCTCCACGAGCGCAAGCTTCTTGAGCAGGGGAAACTGAAGCGTC	TGCAGCGAGCCCTGAGAGATTTTAACCTCCACGAGCGCAAGCTTCTTGAGCAGGGGAAACTGAAGCGTC	TRITD1Av1G193610	511366842	511368774	biotype=protein_coding.description=F-box
PAV	DArTSeqDW-1094555	TGCAGAGCAGCCCGCTGTTCATCGTCGCCGAGTCGTACGGCGGCAAGTACGCCGCCACGCTCGGCGTCT	TGCAGAGCAGCCCGCTGTTCATCGTCGCCGAGTCGTACGGCGGCAAGTACGCCGCCACGCTCGGCGTCT	TRITD1Av1G193790	511642350	511645528	biotype=protein_coding;description=Carboxypeptidase;gene_id=TRITD1Av1G193790;logic_name=gff3_hc_genes
SNP	DArTSeqDW-4910953	TGCAGCCATGTCGAGCTGCGTGGCTTGAGGTCGCCGTTGAGCGGCCCGACCTCGAGGAAGTTGCCGACC	TGCAGCCATGTCGAGCTGCGTGGCTTGAGGTCGCCGTTGAGCGGCCCGACCTCGAGGAAGTTGCCGACC	TRITD1Av1G193790	511642350	511645528	biotype=protein_coding.description=Carboxypeptidase.gene_id=TRITD1Av1G193790.logic_name=gff3_hc_genes
PAV	DArTSeqDW-1256149	TGCAGCAGCAGCGTCAGGCCGAGGCCGTCGTGGTGCGGCGTGATGCCAATCACCTTGTCCGAGATCGGA	TGCAGCAGCAGCGTCAGGCCGAGGCCGTCGTGGTGCGGCGTGATGCCAATCACCTTGTCCG	TRITD1Av1G194000	511875053	511880107	biotype=protein_coding;description=2-oxoglutarate
SNP	DArTSeqDW-4911235	TGCAGGTGAGGAGGGACGGCAGGTGGTTCCCGCTGGACTCGCTGCCGAGATCGGAAGAGCGGTTCAGCA	TGCAGGTGAGGAGGGACGGCAGGTGGTTCCCGCTGGACTCGCTGCCG	TRITD1Av1G194000	511875053	511880107	biotype=protein_coding.description=2-oxoglutarate
SNP	DArTSeqDW-5000764	TGCAGGCCGGGCGTGTCGTCCACATGCAGCAGCAGCGTCAGGCCGAGGCCGTCGTGGTGCGGCGTGATG	TGCAGGCCGGGCGTGTCGTCCACATGCAGCAGCAGCGTCAGGCCGAGGCCGTCGTGGTGCGGCGTGATG	TRITD1Av1G194000	511875053	511880107	biotype=protein_coding.description=2-oxoglutarate
SNP	DArTSeqDW-1321977	TGCAGGCCGGGGGTGTCGTCCACGTGCAGCAGGAGCGCCAGGCCGAGGCCGTCATGGTGCGGCGTGATG	TGCAGGCCGGGGGTGTCGTCCACGTGCAGCAGGAGCGCCAGGCCGAGGCCGTCATGGTGCGGCGTGATG	TRITD1Av1G194030	511903733	511912491	biotype=protein_coding.description=2-oxoglutarate
PAV	DArTSeqDW-4262644	TGCAGCGGCGGCGCGATGTACTGGAGGCGGACGCGCATCCAGCCGAGATCGGAAGAGCGGTTCAGCAGG	TGCAGCGGCGGCGCGATGTACTGGAGGCGGACGCGCATCCAGCCG	TRITD1Av1G194120	512073746	512077178	biotype=protein_coding;description=Cellulose
SNP	DArTSeqDW-985696	TGCAGAGCAACCTGGCCGTGGCGGAGATCTCCAAGATCGCGTCCTCGCTCCTGCCGTTCGGGGAGGAGG	TGCAGAGCAACCTGGCCGTGGCGGAGATCTCCAAGATCGCGTCCTCGCTCCTGCCGTTCGGGGAGGAGG	TRITD1Av1G194130	512084945	512089404	biotype=protein_coding.description=BSD
SNP	DArTSeqDW-1211972	TGCAGGCGGCGGCGGCGGCCTCGCGGCACTGGTCGGCGTCCACAGAGTCGCGGATCGTGCGCGTGTCGC	TGCAGGCGGCGGCGGCGGCCTCGCGGCACTGGTCGGCGTCCACAGAGTCGCGGATCGTGCGCGTGTCGC	TRITD1Av1G194300	512466110	512467078	biotype=protein_coding.description=TCP
SNP	DArTSeqDW-2288050	TGCAGGTGATGGTGGTGGTGGTGGGCAGAGAGCAGGAGGTCGTCGTCGTGCGGCGGGAATTGGAGCGGC	TGCAGGTGATGGTGGTGGTGGTGGGCAGAGAGCAGGAGGTCGTCGTCGTGCGGCGGGAATTGGAGCGGC	TRITD1Av1G194300	512466110	512467078	biotype=protein_coding.description=TCP
SNP	DArTSeqDW-2288050	TGCAGGTGATGGTGGTGGTGGTGGGCAGAGAGCAGGAGGTCGTCGTCGTGCGGCGGGAATTGGAGCGGC	TGCAGGTGATGGTGGTGGTGGTGGGCAGAGAGCAGGAGGTCGTCGTCGTGCGGCGGGAATTGGAGCGGC	TRITD1Av1G194300	512466110	512467078	biotype=protein_coding.description=TCP
SNP	DArTSeqDW-4004709	TGCAGGTGCATGCGACGATGAGCTCCTTGAGATGATAAGCGCCGAGATCGGAAGAGCGGTTCAGCAGGA	TGCAGGTGCATGCGACGATGAGCTCCTTGAGATGATAAGCGCCG	TRITD1Av1G194300	512466110	512467078	biotype=protein_coding.description=TCP
PAV	DArTSeqDW-3028184	TGCAGCCGACCGTGACCCTCCAGGAACACCCCGTCCGCCGAGATCGGAAGAGCGGTTCAGCAGGAATGC	TGCAGCCGACCGTGACCCTCCAGGAACACCCCGTCCGCCG	TRITD1Av1G194460	512796413	512799487	biotype=protein_coding;description=Calcium-transporting
PAV	DArTSeqDW-3938264	TGCAGGCGGCCATGACCCTCCAGGAACACCCCGTCCGCCGAGATCGGAAGAGCGGTTCAGCAGGAATGC	TGCAGGCGGCCATGACCCTCCAGGAACACCCCGTCCGCCG	TRITD1Av1G194460	512796413	512799487	biotype=protein_coding;description=Calcium-transporting
SNP	DArTSeqDW-2255786	TGCAGGTGGACGAGTCGAGCATGACGGGCGAGCCCCACCCGATCGAGATAGATGCCGAGAAGAGCCCCT	TGCAGGTGGACGAGTCGAGCATGACGGGCGAGCCCCACCCGATCGAGATAGATGCCGAGAAGAGCCCCT	TRITD1Av1G194460	512796413	512799487	biotype=protein_coding.description=Calcium-transporting
SNP	DArTSeqDW-3029371	TGCAGGCCGTGACCCTCCAGGAACACCCCGTCCGCCGAGATCGGAAGAGCGGTTCAGCAGGAATGCCGA	TGCAGGCCGTGACCCTCCAGGAACACCCCGTCCGCCG	TRITD1Av1G194460	512796413	512799487	biotype=protein_coding.description=Calcium-transporting
SNP	DArTSeqDW-3938264	TGCAGGCGGCCATGACCCTCCAGGAACACCCCGTCCGCCGAGATCGGAAGAGCGGTTCAGCAGGAATGC	TGCAGGCGGCCATGACCCTCCAGGAACACCCCGTCCGCCG	TRITD1Av1G194460	512796413	512799487	biotype=protein_coding.description=Calcium-transporting
PAV	DArTSeqDW-3936004	TGCAGCGAAGCAGCTGGGAGGAGGTGTACATCAGCTCACTCCGAGATCGGAAGAGCGGTTCAGCAGGAA	TGCAGCGAAGCAGCTGGGAGGAGGTGTACATCAGCTCACTCCG	TRITD1Av1G194730	513208513	513210441	biotype=protein_coding;description=arginine
PAV	DArTSeqDW-5363289	TGCAGCAGCGGGCACGGCGGGTAGTGATTCACCCGAGATCGGAAGAGCGGTTCAGCAGGAATGCCGAGA	TGCAGCAGCGGGCACGGCGGGTAGTGATTCACCCG	TRITD1Av1G194820	513412380	513413529	biotype=protein_coding;description=Gibberellin
PAV	DArTSeqDW-1126768	TGCAGAAGACGTTGTCCTGCGTCCTGAGCACCGCCTCGGCGAGCGAGGCCGAGGAGACCACGATGGCCC	TGCAGAAGACGTTGTCCTGCGTCCTGAGCACCGCCTCGGCGAGCGAGGCCGAGGAGACCACGATGGCCC	TRITD1Av1G194910	513602949	513604677	biotype=protein_coding;description=Cytochrome
SNP	DArTSeqDW-1126768	TGCAGAAGACGTTGTCCTGCGTCCTGAGCACCGCCTCGGCGAGCGAGGCCGAGGAGACCACGATGGCCC	TGCAGAAGACGTTGTCCTGCGTCCTGAGCACCGCCTCGGCGAGCGAGGCCGAGGAGACCACGATGGCCC	TRITD1Av1G194910	513602949	513604677	biotype=protein_coding.description=Cytochrome
SNP	DArTSeqDW-1285263	TGCAGGCGGCCATGAAGGAAACATTGCGGCTACACCCGCCGGTGCCGCTCCTCATCCCACGCGAATCCA	TGCAGGCGGCCATGAAGGAAACATTGCGGCTACACCCGCCGGTGCCGCTCCTCATCCCACGCGAATCCA	TRITD1Av1G194910	513602949	513604677	biotype=protein_coding.description=Cytochrome
PAV	DArTSeqDW-1124145	TGCAGTTCTCCTGGGCGCCATTCACTGCATGGATCCATCCCACGAAGCGCGCGACCTCCTCCTCCCGAG	TGCAGTTCTCCTGGGCGCCATTCACTGCATGGATCCATCCCACGAAGCGCGCGACCTCCTCCTCCCGAG	TRITD1Av1G195020	513819103	513820957	biotype=protein_coding;description=Cytochrome
PAV	DArTSeqDW-1131472	TGCAGGTACATCGCCTTCAGCCCCTACGGCGAGCGGTGGCGTCAAAACCGCCGCATCGCCGTCGTGCAC	TGCAGGTACATCGCCTTCAGCCCCTACGGCGAGCGGTGGCGTCAAAACCGCCGCATCGCCGTCGTGCAC	TRITD1Av1G195020	513819103	513820957	biotype=protein_coding;description=Cytochrome
PAV	DArTSeqDW-1264754	TGCAGTTCTCCTGGGCGCCATTCACCGCGTGGACCCGTCCCACGAAGCGCGCGACCTCCTCCTCCCGAG	TGCAGTTCTCCTGGGCGCCATTCACCGCGTGGACCCGTCCCACGAAGCGCGCGACCTCCTCCTCCCGAG	TRITD1Av1G195020	513819103	513820957	biotype=protein_coding;description=Cytochrome
PAV	DArTSeqDW-1266656	TGCAGAACACGTGGTCCTGGGTCCTGAGCACGGCCTCCGCGAGGGAGGCCGAGGAGACCACGAGGGTGG	TGCAGAACACGTGGTCCTGGGTCCTGAGCACGGCCTCCGCGAGGGAGGCCGAGGAGACCACGAGGGTGG	TRITD1Av1G195020	513819103	513820957	biotype=protein_coding;description=Cytochrome
PAV	DArTSeqDW-12776241	TGCAGGGACATCGCCTTCAGCCCCTACGGCGAGCGGTGGCGTCAAAGCCGCCGCATCGCCGTCGTGCAC	TGCAGGGACATCGCCTTCAGCCCCTACGGCGAGCGGTGGCGTCAAAGCCGCCGCATCGCCGTCGTGCAC	TRITD1Av1G195020	513819103	513820957	biotype=protein_coding;description=Cytochrome
SNP	DArTSeqDW-1072813	TGCAGGGACATCGCCTTCAGCCCCTACGGCGAGCGGTGGCGTCAATCCCGCCGCATCGCCGTCGTGCAC	TGCAGGGACATCGCCTTCAGCCCCTACGGCGAGCGGTGGCGTCAATCCCGCCGCATCGCCGTCGTGCAC	TRITD1Av1G195020	513819103	513820957	biotype=protein_coding.description=Cytochrome
SNP	DArTSeqDW-1131472	TGCAGGTACATCGCCTTCAGCCCCTACGGCGAGCGGTGGCGTCAAAACCGCCGCATCGCCGTCGTGCAC	TGCAGGTACATCGCCTTCAGCCCCTACGGCGAGCGGTGGCGTCAAAACCGCCGCATCGCCGTCGTGCAC	TRITD1Av1G195020	513819103	513820957	biotype=protein_coding.description=Cytochrome
SNP	DArTSeqDW-1266656	TGCAGAACACGTGGTCCTGGGTCCTGAGCACGGCCTCCGCGAGGGAGGCCGAGGAGACCACGAGGGTGG	TGCAGAACACGTGGTCCTGGGTCCTGAGCACGGCCTCCGCGAGGGAGGCCGAGGAGACCACGAGGGTGG	TRITD1Av1G195020	513819103	513820957	biotype=protein_coding.description=Cytochrome
PAV	DArTSeqDW-5357977	TGCAGCTCCCGGTGCTTTACGTGTGACGGCCCGAGATCGGAAGAGCGGTTCAGCAGGAATGCCGAGACC	TGCAGCTCCCGGTGCTTTACGTGTGACGGCCCG	TRITD1Av1G195040	513862102	514166725	biotype=protein_coding;description=O-methyltransferase-like
SNP	DArTSeqDW-2329956	TGCAGTGCAGCGTGCTGGAGCTCGAGCACGTCGTCAGCAAGGCGCCCGCCGGCACCTGCGTCAAGTACG	TGCAGTGCAGCGTGCTGGAGCTCGAGCACGTCGTCAGCAAGGCGCCCGCCGGCACCTGCGTCAAGTACG	TRITD1Av1G195040	513862102	514166725	biotype=protein_coding.description=O-methyltransferase-like
SNP	DArTSeqDW-991658	TGCAGCTGGCGATTGATGAGGAGGACGACGCCACCAGCAAGCTGGCGCAGCCGATGCAGCCCTCCCGAG	TGCAGCTGGCGATTGATGAGGAGGACGACGCCACCAGCAAGCTGGCGCAGCCGATGCAGCCCTCCCGAG	TRITD1Av1G195220	514571846	514574912	biotype=protein_coding.description=Vascular
PAV	DArTSeqDW-3947438	TGCAGTGTTGACGATGATGCCGCTGGCTTCCACGTAGCGCCTGCCGAGATCGGAAGAGCGGTTCAGCAG	TGCAGTGTTGACGATGATGCCGCTGGCTTCCACGTAGCGCCTGCCG	TRITD1Av1G196710	518307579	518309036	biotype=protein_coding;description=Glycosyltransferase;gene_id=TRITD1Av1G196710;logic_name=gff3_hc_genes
SNP	DArTSeqDW-1113051	TGCAGACGATCTGGAGCCGCGCGTCCTCGCAGCCATCGCTGAAGGTCGGTGCACACGTGGAGCCCGCGC	TGCAGACGATCTGGAGCCGCGCGTCCTCGCAGCCATCGCTGAAGGTCGGTGCACACGTGGAGCCCGCGC	TRITD1Av1G196710	518307579	518309036	biotype=protein_coding.description=Glycosyltransferase.gene_id=TRITD1Av1G196710.logic_name=gff3_hc_genes
PAV	DArTSeqDW-998659	TGCAGCACCTGTGGACCGGTCCAATCTCAAATGCAGCTGTGGATGTTGTTCAAGGGAGCCGAGATCGGA	TGCAGCACCTGTGGACCGGTCCAATCTCAAATGCAGCTGTGGATGTTGTTCAAGGGAGCCG	TRITD1Av1G197620	520686161	520692550	biotype=protein_coding;description=Trehalose-6-phosphate
SNP	DArTSeqDW-1742980	TGCAGGGTGGGCGGATCAGCTTCAGCGGGCAGGTGCAGAACTACCAGAGCGCGGTGCAGCAGCTGGTGA	TGCAGGGTGGGCGGATCAGCTTCAGCGGGCAGGTGCAGAACTACCAGAGCGCGGTGCAGCAGCTGGTGA	TRITD1Av1G197740	521119503	521125325	biotype=protein_coding.description=GDSL
PAV	DArTSeqDW-4538396	TGCAGGCGGCGGCGGCGGCCCGTGCTTCTCGATCCGAGATCGGAAGAGCGGTTCAGCAGGAATGCCGAG	TGCAGGCGGCGGCGGCGGCCCGTGCTTCTCGATCCG	TRITD1Av1G197770	521125608	521130293	biotype=protein_coding;description=Protein
PAV	DArTSeqDW-4396542	TGCAGCTGCTGCGATGCATGTACATCCGAGATCGGAAGAGCGGTTCAGCAGGAATGCCGAGACCGATCT	TGCAGCTGCTGCGATGCATGTACATCCG	TRITD1Av1G197970	521568284	521576389	biotype=protein_coding;description=Kinase;gene_id=TRITD1Av1G197970;logic_name=gff3_hc_genes
PAV	DArTSeqDW-4009229	TGCAGCCGAGGGCCAAAGGGGCGGTCTCAAACCCGGCGAGGCCGAGATCGGAAGAGCGGTTCAGCAGGA	TGCAGCCGAGGGCCAAAGGGGCGGTCTCAAACCCGGCGAGGCCG	TRITD1Av1G197990	521585105	521587800	biotype=protein_coding;description=Protein
PAV	DArTSeqDW-5368568	TGCAGACTCTTGAGCTCTGAATCAAAATCTTTCTGTATGGACACGGCGCGGCGGCTGAACTGCTCGTCG	TGCAGACTCTTGAGCTCTGAATCAAAATCTTTCTGTATGGACACGGCGCGGCGGCTGAACTGCTCGTCG	TRITD1Av1G197990	521585105	521587800	biotype=protein_coding;description=Protein
SNP	DArTSeqDW-1695188	TGCAGGCTCTTGAGCTCTGAATCAAAATCTTTCTGCATGGACACGGCGCGGCGGCTGAACTGCTCGTCG	TGCAGGCTCTTGAGCTCTGAATCAAAATCTTTCTGCATGGACACGGCGCGGCGGCTGAACTGCTCGTCG	TRITD1Av1G197990	521585105	521587800	biotype=protein_coding.description=Protein
SNP	DArTSeqDW-4009229	TGCAGCCGAGGGCCAAAGGGGCGGTCTCAAACCCGGCGAGGCCGAGATCGGAAGAGCGGTTCAGCAGGA	TGCAGCCGAGGGCCAAAGGGGCGGTCTCAAACCCGGCGAGGCCG	TRITD1Av1G197990	521585105	521587800	biotype=protein_coding.description=Protein
SNP	DArTSeqDW-4009229	TGCAGCCGAGGGCCAAAGGGGCGGTCTCAAACCCGGCGAGGCCGAGATCGGAAGAGCGGTTCAGCAGGA	TGCAGCCGAGGGCCAAAGGGGCGGTCTCAAACCCGGCGAGGCCG	TRITD1Av1G197990	521585105	521587800	biotype=protein_coding.description=Protein
PAV	DArTSeqDW-3029173	TGCAGCAGCCCAACGGCCAGTCCCCCTCCCCGTCGCCGCCGAGATCGGAAGAGCGGTTCAGCAGGAATG	TGCAGCAGCCCAACGGCCAGTCCCCCTCCCCGTCGCCGCCG	TRITD1Av1G198020	521616254	521620673	biotype=protein_coding;description=DUF616
SNP	DArTSeqDW-3029173	TGCAGCAGCCCAACGGCCAGTCCCCCTCCCCGTCGCCGCCGAGATCGGAAGAGCGGTTCAGCAGGAATG	TGCAGCAGCCCAACGGCCAGTCCCCCTCCCCGTCGCCGCCG	TRITD1Av1G198020	521616254	521620673	biotype=protein_coding.description=DUF616
PAV	DArTSeqDW-5332230	TGCAGGAGGCCGAGCGGCGCATGGACCTGGCCCGAGATCGGAAGAGCGGTTCAGCAGGAATGCCGAGAC	TGCAGGAGGCCGAGCGGCGCATGGACCTGGCCCG	TRITD1Av1G198060	521664847	521668578	biotype=protein_coding;description=ATP-dependent
SNP	DArTSeqDW-1245096	TGCAGCCGCTGACCATGAAGTACAGGAAGGAGAAGGAGCGGATCGACGAGATCCGAGATCGGAAGAGCG	TGCAGCCGCTGACCATGAAGTACAGGAAGGAGAAGGAGCGGATCGACGAGATCCG	TRITD1Av1G198060	521664847	521668578	biotype=protein_coding.description=ATP-dependent
SNP	DArTSeqDW-1245096	TGCAGCCGCTGACGATGAAGTACAGGAAGGAGAAGGAGCGGATCGACGAGATCCGAGATCGGAAGAGCG	TGCAGCCGCTGACGATGAAGTACAGGAAGGAGAAGGAGCGGATCGACGAGATCCG	TRITD1Av1G198060	521664847	521668578	biotype=protein_coding.description=ATP-dependent
SNP	DArTSeqDW-2282530	TGCAGGAGGCCGAGCGGCGCATGGACCTGGCACGCGTCGCCGACCTCAAGTACGGCGCCCTCCAGGAGA	TGCAGGAGGCCGAGCGGCGCATGGACCTGGCACGCGTCGCCGACCTCAAGTACGGCGCCCTCCAGGAGA	TRITD1Av1G198060	521664847	521668578	biotype=protein_coding.description=ATP-dependent
SNP	DArTSeqDW-4733682	TGCAGGCGAGCGACCTTCCTCAGCTGCTCGTGGGACAGCGGGTCGAAGATCACCATCTCGTCCAGCCGA	TGCAGGCGAGCGACCTTCCTCAGCTGCTCGTGGGACAGCGGGTCGAAGATCACCATCTCGTCCAGCCGA	TRITD1Av1G198060	521664847	521668578	biotype=protein_coding.description=ATP-dependent
PAV	DArTSeqDW-3957718	TGCAGCTGTCGACGGCTGTGACCGTGGACGAGTCGGCCGACGCGTTCCCGACGTCGCCGAGATCGGAAG	TGCAGCTGTCGACGGCTGTGACCGTGGACGAGTCGGCCGACGCGTTCCCGACGTCGCCG	TRITD1Av1G198360	522135667	522137214	biotype=protein_coding;description=GATA
PAV	DArTSeqDW-5341085	TGCAGTCCGCGGCCCCGTCGGCGAACCCCGCCGCCGCGGCGTCGTCCTCCTCCTCGTCGTCGTCGCAGG	TGCAGTCCGCGGCCCCGTCGGCGAACCCCGCCGCCGCGGCGTCGTCCTCCTCCTCGTCGTCGTCGCAGG	TRITD1Av1G198360	522135667	522137214	biotype=protein_coding;description=GATA
SNP	DArTSeqDW-3957718	TGCAGCTGTCGACGGCTGTGACCGTGGACGAGTCGGCCGACGCGTTCCCGACGTCGCCGAGATCGGAAG	TGCAGCTGTCGACGGCTGTGACCGTGGACGAGTCGGCCGACGCGTTCCCGACGTCGCCG	TRITD1Av1G198360	522135667	522137214	biotype=protein_coding.description=GATA
SNP	DArTSeqDW-1251109	TGCAGCTCTTCACGTCGTCGCTCTACCTGGCCGCGCTCGTCACCAGCCTCGGGGCGTCCTTGGCGTGCA	TGCAGCTCTTCACGTCGTCGCTCTACCTGGCCGCGCTCGTCACCAGCCTCGGGGCGTCCTTGGCGTGCA	TRITD1Av1G198410	522165290	522167022	biotype=protein_coding.description=Sugar
SNP	DArTSeqDW-5361223	TGCAGCTCTTCACGTCGTCGCTCTACCTGGCCGCGCTCGTCACGAGCCTCGGGGCGTCCTTGGCGTGCA	TGCAGCTCTTCACGTCGTCGCTCTACCTGGCCGCGCTCGTCACGAGCCTCGGGGCGTCCTTGGCGTGCA	TRITD1Av1G198410	522165290	522167022	biotype=protein_coding.description=Sugar
PAV	DArTSeqDW-2291002	TGCAGATCGCGGCTGCATGATCGCCTGCGCGTCGCTGCCTGCGTTATTTAGTGAGCTTAATTAAGCAAA	TGCAGATCGCGGCTGCATGATCGCCTGCGCGTCGCTGCCTGCGTTATTTAGTGAGCTTAATTAAGCAAA	TRITD1Av1G198510	522364914	522369116	biotype=protein_coding;description=HXXXD-type
PAV	DArTSeqDW-1093573	TGCAGGGAGAAGGTGAGCATCTCGCCGCTGCGCGGGTTCGTGACGGTGGAGGGCGCGGGCGCGGACCGA	TGCAGGGAGAAGGTGAGCATCTCGCCGCTGCGCGGGTTCGTGACGGTGGAGGGCGCGGGCGCGGACCGA	TRITD1Av1G198660	522581676	522584313	biotype=protein_coding;description=Pectinesterase;gene_id=TRITD1Av1G198660;logic_name=gff3_hc_genes
SNP	DArTSeqDW-1093573	TGCAGGGAGAAGGTGAGCATCTCGCCGCTGCGCGGGTTCGTGACGGTGGAGGGCGCGGGCGCGGACCGA	TGCAGGGAGAAGGTGAGCATCTCGCCGCTGCGCGGGTTCGTGACGGTGGAGGGCGCGGGCGCGGACCGA	TRITD1Av1G198660	522581676	522584313	biotype=protein_coding.description=Pectinesterase.gene_id=TRITD1Av1G198660.logic_name=gff3_hc_genes
SNP	DArTSeqDW-1093573	TGCAGGGAGAAGGTGAGCATCTCGCCGCTGCGCGGGTTCGTGACGGTGGAGGGCGCGGGCGCGGACCGA	TGCAGGGAGAAGGTGAGCATCTCGCCGCTGCGCGGGTTCGTGACGGTGGAGGGCGCGGGCGCGGACCGA	TRITD1Av1G198660	522581676	522584313	biotype=protein_coding.description=Pectinesterase.gene_id=TRITD1Av1G198660.logic_name=gff3_hc_genes
PAV	DArTSeqDW-1000322	TGCAGCTTCACCAGCGACTTGAGGGCGCGGAGAGCCTTCCTGGCCTGCCGAGATCGGAAGAGCGGTTCA	TGCAGCTTCACCAGCGACTTGAGGGCGCGGAGAGCCTTCCTGGCCTGCCG	TRITD1Av1G198720	522635758	522637445	biotype=protein_coding;description=IQ
SNP	DArTSeqDW-1229178	TGCAGCTGCGGGAGCTGGAGCCGCAGCAGCCCAAGACGACGCAGAACACGCCCCGCCTCCCGAGATCGG	TGCAGCTGCGGGAGCTGGAGCCGCAGCAGCCCAAGACGACGCAGAACACGCCCCGCCTCCCG	TRITD1Av1G198720	522635758	522637445	biotype=protein_coding.description=IQ
SNP	DArTSeqDW-1229178	TGCAGCTGCGGGAGCTGGAGCCGCAGCAGCCCAAGACGACGCAGAACACGCCCCGCCTCCCGAGATCGG	TGCAGCTGCGGGAGCTGGAGCCGCAGCAGCCCAAGACGACGCAGAACACGCCCCGCCTCCCG	TRITD1Av1G198720	522635758	522637445	biotype=protein_coding.description=IQ
SNP	DArTSeqDW-5354682	TGCAGCCGCGACGGCGGCTTGCAGAAGTAGGCCAGCGGCGAGGACGGCGGCGGCGCCTGCGGGTCGGCG	TGCAGCCGCGACGGCGGCTTGCAGAAGTAGGCCAGCGGCGAGGACGGCGGCGGCGCCTGCGGGTCGGCG	TRITD1Av1G198720	522635758	522637445	biotype=protein_coding.description=IQ
SNP	DArTSeqDW-5971463	TGCAGCTGCGGGAGTTGGAGCCGCAGCAGCCCAAGACGACGCAGAACACGCCCCGCCTCCCGGCCATCG	TGCAGCTGCGGGAGTTGGAGCCGCAGCAGCCCAAGACGACGCAGAACACGCCCCGCCTCCCGGCCATCG	TRITD1Av1G198720	522635758	522637445	biotype=protein_coding.description=IQ
PAV	DArTSeqDW-1228622	TGCAGGTTTTGGTGGCTTGTGCCTTGCTGCTCCTCGCAGTGGGATGCCAGGCCAGCCCTTTCTGGCCAC	TGCAGGTTTTGGTGGCTTGTGCCTTGCTGCTCCTCGCAGTGGGATGCCAGGCCAGCCCTTTCTGGCCAC	TRITD1Av1G198890	522869448	522870534	biotype=protein_coding;description=Peroxidase;gene_id=TRITD1Av1G198890;logic_name=gff3_hc_genes
PAV	DArTSeqDW-4404599	TGCAGCGGGAGTTCGAGTCGGAGGTGGAGGTGCTCGGCCACGTCCGAGATCGGAAGAGCGGTTCAGCAG	TGCAGCGGGAGTTCGAGTCGGAGGTGGAGGTGCTCGGCCACGTCCG	TRITD1Av1G198930	522963636	522966987	biotype=protein_coding;description=Receptor-like
SNP	DArTSeqDW-3943749	TGCAGATGTTGTACTTACACTATAACAACCTCACCGAGATCGGAAGAGCGGTTCAGCAGGAATGCCGAG	TGCAGATGTTGTACTTACACTATAACAACCTCACCG	TRITD1Av1G198930	522963636	522966987	biotype=protein_coding.description=Receptor-like
SNP	DArTSeqDW-4261823	TGCAGCACGTCCTTCATGGTCGGCCGCGTCGACGGCTGAGCGCCGAGATCGGAAGAGCGGTTCAGCAGG	TGCAGCACGTCCTTCATGGTCGGCCGCGTCGACGGCTGAGCGCCG	TRITD1Av1G198930	522963636	522966987	biotype=protein_coding.description=Receptor-like
SNP	DArTSeqDW-5011165	TGCAGATACTGCTGCGGTGCGAGCAGGCGCACCGAGATCGGAAGAGCGGTTCAGCAGGAATGCCGAGAC	TGCAGATACTGCTGCGGTGCGAGCAGGCGCACCG	TRITD1Av1G198930	522963636	522966987	biotype=protein_coding.description=Receptor-like
SNP	DArTSeqDW-5011165	TGCAGATACTGCTGCGGTGCGAGCAGGCGCACCGAGATCGGAAGAGCGGTTCAGCAGGAATGCCGAGAC	TGCAGATACTGCTGCGGTGCGAGCAGGCGCACCG	TRITD1Av1G198930	522963636	522966987	biotype=protein_coding.description=Receptor-like
SNP	DArTSeqDW-990910	TGCAGCTTAGCCGCCGACGAGGGAAGGCTGCCTCTGAACTTGTTATTCATGATGTAGAGCCTCGTCATG	TGCAGCTTAGCCGCCGACGAGGGAAGGCTGCCTCTGAACTTGTTATTCATGATGTAGAGCCTCGTCATG	TRITD1Av1G198930	522963636	522966987	biotype=protein_coding.description=Receptor-like
SNP	DArTSeqDW-998327	TGCAGGAGTTCATCCTGTCGTCCAACCAGCTGTCGGGCGCGATCCCGCCGAGCATCGCGTCGCTCGGTG	TGCAGGAGTTCATCCTGTCGTCCAACCAGCTGTCGGGCGCGATCCCGCCGAGCATCGCGTCGCTCGGTG	TRITD1Av1G198930	522963636	522966987	biotype=protein_coding.description=Receptor-like
SNP	DArTSeqDW-998327	TGCAGGAGTTCATCCTGTCGTCCAACCAGCTGTCGGGCGCGATCCCGGCGAGCATCGCGTCGCTCGGTG	TGCAGGAGTTCATCCTGTCGTCCAACCAGCTGTCGGGCGCGATCCCGGCGAGCATCGCGTCGCTCGGTG	TRITD1Av1G198930	522963636	522966987	biotype=protein_coding.description=Receptor-like
SNP	DArTSeqDW-1074864	TGCAGACAAGAAGAATGAGAACAAGGAGGTTGCTGTGAACGACTTCTTGCCACCGAGATCGGAAGAGCG	TGCAGACAAGAAGAATGAGAACAAGGAGGTTGCTGTGAACGACTTCTTGCCACCG	TRITD1Av1G199010	523031741	523033477	biotype=protein_coding.description=Inorganic
PAV	DArTSeqDW-1232819	TGCAGCGCCGACGAGCGGCGGTGGCGCCAGGCGAGCGCCGCGTTCTTGCGGAGCAGGGAGCGGTACTGC	TGCAGCGCCGACGAGCGGCGGTGGCGCCAGGCGAGCGCCGCGTTCTTGCGGAGCAGGGAGCGGTACTGC	TRITD1Av1G199060	523103625	523109315	biotype=protein_coding;description=ABC(ATP-binding)
SNP	DArTSeqDW-2282092	TGCAGGGCGCCATCGACCGCGAGATCGACAAGCCCAAGTACCGCTGCGGCTGCGCCTGCGTCGACGCGG	TGCAGGGCGCCATCGACCGCGAGATCGACAAGCCCAAGTACCGCTGCGGCTGCGCCTGCGTCGACGCGG	TRITD1Av1G199100	523144921	523150276	biotype=protein_coding.description=ABC
SNP	DArTSeqDW-2282092	TGCAGGGCGCCATCGACCGCGAGATCGACAAGCCCAAGTACCGCTGCGGCTGCGCCTGCGTCGACGCGG	TGCAGGGCGCCATCGACCGCGAGATCGACAAGCCCAAGTACCGCTGCGGCTGCGCCTGCGTCGACGCGG	TRITD1Av1G199100	523144921	523150276	biotype=protein_coding.description=ABC
SNP	DArTSeqDW-16530752	TGCAGCTGCATACTCTGATAACTCATAAACTCCTCGGTAGAGGGAGAAACCGAGATCGGAAGAGCGGTT	TGCAGCTGCATACTCTGATAACTCATAAACTCCTCGGTAGAGGGAGAAACCG	TRITD1Av1G199110	523153540	523158139	biotype=protein_coding.description=ATP-binding
PAV	DArTSeqDW-1721455	TGCAGCCCAGCAAGATTTATCTTGTGATGAAAGCGGAGTGCGAGGAGCAGAAGAGAAATTATTTTCAGG	TGCAGCCCAGCAAGATTTATCTTGTGATGAAAGCGGAGTGCGAGGAGCAGAAGAGAAATTATTTTCAGG	TRITD1Av1G199120	523164667	523166721	biotype=protein_coding;description=Auxin-responsive
SNP	DArTSeqDW-1721455	TGCAGCCCAGCAGGATTTATCTTGTGATGAAAGCGGAGTGCGAGGAGCAGAAGAGAAATTATTTTCAGG	TGCAGCCCAGCAGGATTTATCTTGTGATGAAAGCGGAGTGCGAGGAGCAGAAGAGAAATTATTTTCAGG	TRITD1Av1G199120	523164667	523166721	biotype=protein_coding.description=Auxin-responsive
SNP	DArTSeqDW-1721455	TGCAGCCCAGCAAGATTTATCTTGTGATGAAAGCGGAGTGCGAGGAGCAGAAGAGAAATTATTTTCAGG	TGCAGCCCAGCAAGATTTATCTTGTGATGAAAGCGGAGTGCGAGGAGCAGAAGAGAAATTATTTTCAGG	TRITD1Av1G199120	523164667	523166721	biotype=protein_coding.description=Auxin-responsive
SNP	DArTSeqDW-981258	TGCAGCCCAGAAGGATTTATCTTGTGATGAAAGCGGAGTGCGAGGAGCAGAAGAGAAATTATTTTCAGG	TGCAGCCCAGAAGGATTTATCTTGTGATGAAAGCGGAGTGCGAGGAGCAGAAGAGAAATTATTTTCAGG	TRITD1Av1G199120	523164667	523166721	biotype=protein_coding.description=Auxin-responsive
PAV	DArTSeqDW-1211273	TGCAGAAGAAGGAGAAGCCGCGCGGGCGCGGGCACAAGATGAAGCCCTGCAAGAGCTACGCCGCGCTGG	TGCAGAAGAAGGAGAAGCCGCGCGGGCGCGGGCACAAGATGAAGCCCTGCAAGAGCTACGCCGCGCTGG	TRITD1Av1G199190	523278679	523279228	biotype=protein_coding;description=Oxidative
PAV	DArTSeqDW-2249968	TGCAGGATGATGGGCGAGGAGGAGGAGGAGGCGTTCGAGGCGTCGTCCTGCGCCTCCTCCGAGATCGGA	TGCAGGATGATGGGCGAGGAGGAGGAGGAGGCGTTCGAGGCGTCGTCCTGCGCCTCCTCCG	TRITD1Av1G199190	523278679	523279228	biotype=protein_coding;description=Oxidative
PAV	DArTSeqDW-2243278	TGCAGATATTTGATCTGTTCGATCTGAAGCGAAATGGTGTGATTGAATTTGACGAGTTTGTTCGGTCCC	TGCAGATATTTGATCTGTTCGATCTGAAGCGAAATGGTGTGATTGAATTTGACGAGTTTGTTCGGTCCC	TRITD1Av1G199350	523542361	523544317	biotype=protein_coding;description=Calcineurin
PAV	DArTSeqDW-1670963	TGCAGGTCATCCCTAGCAACGCCGTGCGCCAGATAAACGTCATCCTCAACGGGAAGCCGTGGTATACAA	TGCAGGTCATCCCTAGCAACGCCGTGCGCCAGATAAACGTCATCCTCAACGGGAAGCCGTGGTATACAA	TRITD1Av1G199380	523580309	523586304	biotype=protein_coding;description=Protein
PAV	DArTSeqDW-1099730	TGCAGGAATCTATCTTCCAGTGGCCTCAGCGGCAACTTGTCATCTTCGTTTGCCGAGATCGGAAGAGCG	TGCAGGAATCTATCTTCCAGTGGCCTCAGCGGCAACTTGTCATCTTCGTTTGCCG	TRITD1Av1G199630	523841137	523845826	biotype=protein_coding;description=Receptor-like
PAV	DArTSeqDW-989162	TGCAGTTATATATATGTTGCAGGAATCTATCTTCCAGTGGCCTCAGCGGCAACTTGTCATCTTCGTTTG	TGCAGTTATATATATGTTGCAGGAATCTATCTTCCAGTGGCCTCAGCGGCAACTTGTCATCTTCGTTTG	TRITD1Av1G199630	523841137	523845826	biotype=protein_coding;description=Receptor-like
SNP	DArTSeqDW-1702074	TGCAGCCTCTCCCCGTCAACGCGGTGCGGCAGTTCTACGTCACCCTCAACGGCCAGCTCTGGCTCGGCA	TGCAGCCTCTCCCCGTCAACGCGGTGCGGCAGTTCTACGTCACCCTCAACGGCCAGCTCTGGCTCGGCA	TRITD1Av1G199630	523841137	523845826	biotype=protein_coding.description=Receptor-like
SNP	DArTSeqDW-4397772	TGCAGCTCCGAGAAGTGCAGGATGCAGATGTACCCGAGATCGGAAGAGCGGTTCAGCAGGAATGCCGAG	TGCAGCTCCGAGAAGTGCAGGATGCAGATGTACCCG	TRITD1Av1G199630	523841137	523845826	biotype=protein_coding.description=Receptor-like
SNP	DArTSeqDW-4407373	TGCAGCTCCGAGAAGTGCAGGATGCAGATGTAGCCGAGATCGGAAGAGCGGTTCAGCAGGAATGCCGAG	TGCAGCTCCGAGAAGTGCAGGATGCAGATGTAGCCG	TRITD1Av1G199630	523841137	523845826	biotype=protein_coding.description=Receptor-like
SNP	DArTSeqDW-4407373	TGCAGCTCCGAGAAGTGCAGGATGCAGATGTAGCCGAGATCGGAAGAGCGGTTCAGCAGGAATGCCGAG	TGCAGCTCCGAGAAGTGCAGGATGCAGATGTAGCCG	TRITD1Av1G199630	523841137	523845826	biotype=protein_coding.description=Receptor-like
SNP	DArTSeqDW-1003390	TGCAGGGGGAGGAGGGCTACGTGGACACGGCCACCAAGCTCTCGTACTACCCGAGATCGGAAGAGCGGT	TGCAGGGGGAGGAGGGCTACGTGGACACGGCCACCAAGCTCTCGTACTACCCG	TRITD1Av1G199640	523848480	523851956	biotype=protein_coding.description=Leucine-rich
SNP	DArTSeqDW-1003390	TGCAGGGGGAGGAGGGCTACGTGGACACGGCCACCAAGCTCTCGTACTACCCGAGATCGGAAGAGCGGT	TGCAGGGGGAGGAGGGCTACGTGGACACGGCCACCAAGCTCTCGTACTACCCG	TRITD1Av1G199640	523848480	523851956	biotype=protein_coding.description=Leucine-rich
SNP	DArTSeqDW-998037	TGCAGTGTCTGCGATCATGGCAATCAAGGTGAAGTATCAGGTGCATAAAAACTGGTTTGGTGACCCGTG	TGCAGTGTCTGCGATCATGGCAATCAAGGTGAAGTATCAGGTGCATAAAAACTGGTTTGGTGACCCGTG	TRITD1Av1G199640	523848480	523851956	biotype=protein_coding.description=Leucine-rich
PAV	DArTSeqDW-4409788	TGCAGGATTCATAACCATAGATTGTGGTCTCTCGGAGGAGATGGGCTACGTGGACAACGCCACCAAGCT	TGCAGGATTCATAACCATAGATTGTGGTCTCTCGGAGGAGATGGGCTACGTGGACAACGCCACCAAGCT	TRITD1Av1G199740	523978463	523983012	biotype=protein_coding;description=Protein
SNP	DArTSeqDW-1115856	TGCAGCGAACTGTCGGTGCAGACATTGTTTCCCGGTGCATTGGTTGTCATTGTCTCATTCCGAGATCGG	TGCAGCGAACTGTCGGTGCAGACATTGTTTCCCGGTGCATTGGTTGTCATTGTCTCATTCCG	TRITD1Av1G199740	523978463	523983012	biotype=protein_coding.description=Protein
PAV	DArTSeqDW-986586	TGCAGTCTCTTGGATATGCCAGCTAATTTGAAGCTAACTTCATTGGAAACCTCTCCAGTGGAGCTCCCT	TGCAGTCTCTTGGATATGCCAGCTAATTTGAAGCTAACTTCATTGGAAACCTCTCCAGTGGAGCTCCCT	TRITD1Av1G199780	524008990	524010941	biotype=protein_coding;description=DNA-directed
SNP	DArTSeqDW-986586	TGCAGTCTCTTGGATATGCCAGCTAATTTGAAGCTAACTTCATTGGAAACCTCTCCAGTGGAGCTCCCT	TGCAGTCTCTTGGATATGCCAGCTAATTTGAAGCTAACTTCATTGGAAACCTCTCCAGTGGAGCTCCCT	TRITD1Av1G199780	524008990	524010941	biotype=protein_coding.description=DNA-directed
SNP	DArTSeqDW-986586	TGCAGTCTCTTGGATATGCCAGCTAATTTGAAGCTAACTTCATTGGAAACCTCTCCAGTGGAGCTCCCT	TGCAGTCTCTTGGATATGCCAGCTAATTTGAAGCTAACTTCATTGGAAACCTCTCCAGTGGAGCTCCCT	TRITD1Av1G199780	524008990	524010941	biotype=protein_coding.description=DNA-directed
PAV	DArTSeqDW-2304287	TGCAGATTGCGTCTCCCGTTGGTCCCCGCTCCCGCCCTTCTCCGACGACGCTGAATCTGTTCGCCTCGA	TGCAGATTGCGTCTCCCGTTGGTCCCCGCTCCCGCCCTTCTCCGACGACGCTGAATCTGTTCGCCTCGA	TRITD1Av1G199830	524090637	524091604	biotype=protein_coding;description=Dna-directed
SNP	DArTSeqDW-1111714	TGCAGGTCATGACGAATAACTTCAAGACGGTGCTCGGCCGGGGAGGGTTCGGCTCCGTGTACGATGGCT	TGCAGGTCATGACGAATAACTTCAAGACGGTGCTCGGCCGGGGAGGGTTCGGCTCCGTGTACGATGGCT	TRITD1Av1G199870	524215631	524221090	biotype=protein_coding.description=Protein
SNP	DArTSeqDW-12691304	TGCAGGTCATGACGAACAACTTCAAGACGGTGCTCGGCCGGGGAGGGTTTGGCTCCGTGTACGATGGCT	TGCAGGTCATGACGAACAACTTCAAGACGGTGCTCGGCCGGGGAGGGTTTGGCTCCGTGTACGATGGCT	TRITD1Av1G199870	524215631	524221090	biotype=protein_coding.description=Protein
PAV	DArTSeqDW-1073719	TGCAGTCTGCAACACGGCAGATGGTGCGTGGAGGCGGAGGCTGCCGATATTCTCTTGGACCTTCTCCTT	TGCAGTCTGCAACACGGCAGATGGTGCGTGGAGGCGGAGGCTGCCGATATTCTCTTGGACCTTCTCCTT	TRITD1Av1G199880	524222238	524226674	biotype=protein_coding;description=Receptor-like
PAV	DArTSeqDW-2310479	TGCAGTCACGGCGCTCAACGACTCCGAGTCCAAGACCGTCGAGTTGTCATGGAAGACGGAGCTGGACCA	TGCAGTCACGGCGCTCAACGACTCCGAGTCCAAGACCGTCGAGTTGTCATGGAAGACGGAGCTGGACCA	TRITD1Av1G199880	524222238	524226674	biotype=protein_coding;description=Receptor-like
PAV	DArTSeqDW-1203543	TGCAGCTATCAAGGCGCTACCACGACGTGCGCAGCTTCCCTGATGGCACGCGCAACTGCTACACACTCC	TGCAGCTATCAAGGCGCTACCACGACGTGCGCAGCTTCCCTGATGGCACGCGCAACTGCTACACACTCC	TRITD1Av1G199890	524228101	524252352	biotype=protein_coding;description=Receptor-like
PAV	DArTSeqDW-1281539	TGCAGCTCGCTCCTCCCGAGCAACGCCCTACGCGAGTTTGACATCAACATCAACGGCGTGAGGTTGTCC	TGCAGCTCGCTCCTCCCGAGCAACGCCCTACGCGAGTTTGACATCAACATCAACGGCGTGAGGTTGTCC	TRITD1Av1G199890	524228101	524252352	biotype=protein_coding;description=Receptor-like
PAV	DArTSeqDW-26672115	TGCAGCTCCTTCCAAGCAACGCCCTGCGCCAGTTTGACATCAACATCAACGGCGTGAGGTTGTCCGATG	TGCAGCTCCTTCCAAGCAACGCCCTGCGCCAGTTTGACATCAACATCAACGGCGTGAGGTTGTCCGATG	TRITD1Av1G199890	524228101	524252352	biotype=protein_coding;description=Receptor-like
PAV	DArTSeqDW-3951661	TGCAGTCGAATGTACTGGCCCGAGATGTTGTGGTTGGCGCCGAGATCGGAAGAGCGGTTCAGCAGGAAT	TGCAGTCGAATGTACTGGCCCGAGATGTTGTGGTTGGCGCCG	TRITD1Av1G199890	524228101	524252352	biotype=protein_coding;description=Receptor-like
SNP	DArTSeqDW-1167568	TGCAGATCCTCCCCAGCAGCGCCGTGCGCCAGTTCTATGTCAGCATCAACGGCATGGAGTTGAACATGA	TGCAGATCCTCCCCAGCAGCGCCGTGCGCCAGTTCTATGTCAGCATCAACGGCATGGAGTTGAACATGA	TRITD1Av1G199890	524228101	524252352	biotype=protein_coding.description=Receptor-like
SNP	DArTSeqDW-26672115	TGCAGCTCCTTCCAAGCAACGCCCTGCGCCAGTTTGACATCAACATCAACGGCGTGAGGTTGTCCGATG	TGCAGCTCCTTCCAAGCAACGCCCTGCGCCAGTTTGACATCAACATCAACGGCGTGAGGTTGTCCGATG	TRITD1Av1G199890	524228101	524252352	biotype=protein_coding.description=Receptor-like
SNP	DArTSeqDW-3034488	TGCAGCTCAGAGAAATGCATGATCATGAAGTATCCCGAGATCGGAAGAGCGGTTCAGCAGGAATGCCGA	TGCAGCTCAGAGAAATGCATGATCATGAAGTATCCCG	TRITD1Av1G199890	524228101	524252352	biotype=protein_coding.description=Receptor-like
SNP	DArTSeqDW-3942843	TGCAGGATTCATAAGCATAGACTGCGGGCTGCCGAGATCGGAAGAGCGGTTCAGCAGGAATGCCGAGAC	TGCAGGATTCATAAGCATAGACTGCGGGCTGCCG	TRITD1Av1G199890	524228101	524252352	biotype=protein_coding.description=Receptor-like
SNP	DArTSeqDW-989937	TGCAGCTCGGCCGTATACAGGATGGCAATGCATCTACAACGGGTATTATATGCTCTCATTAGCTTACTG	TGCAGCTCGGCCGTATACAGGATGGCAATGCATCTACAACGGGTATTATATGCTCTCATTAGCTTACTG	TRITD1Av1G199890	524228101	524252352	biotype=protein_coding.description=Receptor-like
SNP	DArTSeqDW-989937	TGCAGCTCGGCCGTATACAGGATGGCAATGCATCTACAACGGGTATTATATGCTCTCATTAGCTTACTG	TGCAGCTCGGCCGTATACAGGATGGCAATGCATCTACAACGGGTATTATATGCTCTCATTAGCTTACTG	TRITD1Av1G199890	524228101	524252352	biotype=protein_coding.description=Receptor-like
SNP	DArTSeqDW-989937	TGCAGCTCGGCCGTATACAGGATGGCAATGCATCTACAACGGGTATTAGATGCTCTCATTAGCTTACTG	TGCAGCTCGGCCGTATACAGGATGGCAATGCATCTACAACGGGTATTAGATGCTCTCATTAGCTTACTG	TRITD1Av1G199890	524228101	524252352	biotype=protein_coding.description=Receptor-like
SNP	DArTSeqDW-989937	TGCAGCTCGGCCGTATACAGGATGGCAATGCATCTACAACGGGTATTATATGCTCTCATTAGCTTACTG	TGCAGCTCGGCCGTATACAGGATGGCAATGCATCTACAACGGGTATTATATGCTCTCATTAGCTTACTG	TRITD1Av1G199890	524228101	524252352	biotype=protein_coding.description=Receptor-like
SNP	DArTSeqDW-1128680	TGCAGCGTGGGCAGAAAAGCCATGGCCTCGCCGTCAATGGCGAGAGTCTCCTCATCGTCCGTGAAGCAC	TGCAGCGTGGGCAGAAAAGCCATGGCCTCGCCGTCAATGGCGAGAGTCTCCTCATCGTCCGTGAAGCAC	TRITD1Av1G199900	524235203	524255210	biotype=protein_coding.description=(R)-specific
PAV	DArTSeqDW-5009023	TGCAGCGCGCCCCAGTGCAGCGCGAGCGCCCCGCCGAGATCGGAAGAGCGGTTCAGCAGGAATGCCGAG	TGCAGCGCGCCCCAGTGCAGCGCGAGCGCCCCGCCG	TRITD1Av1G199930	524264731	524275325	biotype=protein_coding;description=Alpha-glucan
SNP	DArTSeqDW-5009023	TGCAGCGCGCCCCAGTGCAGCGCGAGCGCCCCGCCGAGATCGGAAGAGCGGTTCAGCAGGAATGCCGAG	TGCAGCGCGCCCCAGTGCAGCGCGAGCGCCCCGCCG	TRITD1Av1G199930	524264731	524275325	biotype=protein_coding.description=Alpha-glucan
PAV	DArTSeqDW-1212844	TGCAGAGGACGCCGTGCGCGGGTTCTACATCACCACCAACGGCGAGCTCTCGTACCCGCACGTCATGAC	TGCAGAGGACGCCGTGCGCGGGTTCTACATCACCACCAACGGCGAGCTCTCGTACCCGCACGTCATGAC	TRITD1Av1G200000	524343119	524347879	biotype=protein_coding;description=Receptor-like
SNP	DArTSeqDW-1131994	TGCAGGAATCTGTCTTCAATGGGTCTGAGTGGCAGTATCTCTTCTTCTTTTGGGAATCTCAAAGGTTTA	TGCAGGAATCTGTCTTCAATGGGTCTGAGTGGCAGTATCTCTTCTTCTTTTGGGAATCTCAAAGGTTTA	TRITD1Av1G200000	524343119	524347879	biotype=protein_coding.description=Receptor-like
SNP	DArTSeqDW-13880633	TGCAGCTTCGCGAAGTAGAGCATCCAGGAGTACCCGAGATCGGAAGAGCGGTTCAGCAGGAATGCCGAG	TGCAGCTTCGCGAAGTAGAGCATCCAGGAGTACCCG	TRITD1Av1G200000	524343119	524347879	biotype=protein_coding.description=Receptor-like
SNP	DArTSeqDW-992867	TGCAGGAATCTGTCTTCAATGGGTCTGAGTGGCAATATCTCGTCTTCTTTTGGGGACCTCAAAGGTTTA	TGCAGGAATCTGTCTTCAATGGGTCTGAGTGGCAATATCTCGTCTTCTTTTGGGGACCTCAAAGGTTTA	TRITD1Av1G200000	524343119	524347879	biotype=protein_coding.description=Receptor-like
SNP	DArTSeqDW-992867	TGCAGGAATCTGTCTTCAATGGGTCTGAGTGGCAATATCTCGTCTTCTTTTGGGGATCTCAAAGGTTTA	TGCAGGAATCTGTCTTCAATGGGTCTGAGTGGCAATATCTCGTCTTCTTTTGGGGATCTCAAAGGTTTA	TRITD1Av1G200000	524343119	524347879	biotype=protein_coding.description=Receptor-like
PAV	DArTSeqDW-100002261	TGCAGATCGGGTCCGCGCGGTCCATCACGGTGTGCGGCATGTCGGACGCCGAGATCGGAAGAGCGGTTC	TGCAGATCGGGTCCGCGCGGTCCATCACGGTGTGCGGCATGTCGGACGCCG	TRITD1Av1G200200	524688363	524690008	biotype=protein_coding;description=Glycosyltransferase;gene_id=TRITD1Av1G200200;logic_name=gff3_hc_genes
SNP	DArTSeqDW-5354416	TGCAGATGCTCGACCTGCTCCGCCTCACCGTGCCGTCCCTGCTGGCCTTCCTCCGCTCCCTCCCCTCCG	TGCAGATGCTCGACCTGCTCCGCCTCACCGTGCCGTCCCTGCTGGCCTTCCTCCGCTCCCTCCCCTCCG	TRITD1Av1G200200	524688363	524690008	biotype=protein_coding.description=Glycosyltransferase.gene_id=TRITD1Av1G200200.logic_name=gff3_hc_genes
SNP	DArTSeqDW-5354416	TGCAGATGCTCGACCTGCTCCGCCTCACCGTGCCGTCCCTGCTGGCCTTCCTCCGCTCCCTCCCCTCCG	TGCAGATGCTCGACCTGCTCCGCCTCACCGTGCCGTCCCTGCTGGCCTTCCTCCGCTCCCTCCCCTCCG	TRITD1Av1G200200	524688363	524690008	biotype=protein_coding.description=Glycosyltransferase.gene_id=TRITD1Av1G200200.logic_name=gff3_hc_genes
SNP	DArTSeqDW-1155807	TGCAGCCGCGCCCGCGGCCCCAGGCGTCGCAGGACTCGCGCAACGTCTGCGGCATCCCCTGGAACTGGT	TGCAGCCGCGCCCGCGGCCCCAGGCGTCGCAGGACTCGCGCAACGTCTGCGGCATCCCCTGGAACTGGT	TRITD1Av1G200520	525166799	525171783	biotype=protein_coding.description=DNA
SNP	DArTSeqDW-1155807	TGCAGCCGCGCCCGCGGCCCCAGGCGTCGCAGGACTCGCGCAACGTCTGCGGCATCCCCTGGAACTGGT	TGCAGCCGCGCCCGCGGCCCCAGGCGTCGCAGGACTCGCGCAACGTCTGCGGCATCCCCTGGAACTGGT	TRITD1Av1G200520	525166799	525171783	biotype=protein_coding.description=DNA
SNP	DArTSeqDW-1046301	TGCAGCTGAAAAATCCTTCTCCCTTCCAGGTAACTGCTGCCGAATGCCGTCTGCGAGATGACATCTCCG	TGCAGCTGAAAAATCCTTCTCCCTTCCAGGTAACTGCTGCCGAATGCCGTCTGCGAGATGACATCTCCG	TRITD1Av1G200750	525353276	525355348	biotype=protein_coding.description=Cytochrome
SNP	DArTSeqDW-1046301	TGCAGCTGAAAAATCCTTCTCCCTTCCAGGTAACTGCTGCCGAATGCCGTCTGCGAGATGACATCTCCG	TGCAGCTGAAAAATCCTTCTCCCTTCCAGGTAACTGCTGCCGAATGCCGTCTGCGAGATGACATCTCCG	TRITD1Av1G200750	525353276	525355348	biotype=protein_coding.description=Cytochrome
SNP	DArTSeqDW-1116797	TGCAGACTGAGCAAATTGGGCGATTCATGGCAGCGATCAGCAAGATTATGATTCCCGAGATCGGAAGAG	TGCAGACTGAGCAAATTGGGCGATTCATGGCAGCGATCAGCAAGATTATGATTCCCG	TRITD1Av1G200750	525353276	525355348	biotype=protein_coding.description=Cytochrome
SNP	DArTSeqDW-6048234	TGCAGGGGGACGACGCAGGCTGGGTTCGACAGGATCTGGAAGGCCGAGATCGGAAGAGCGGTTCAGCAG	TGCAGGGGGACGACGCAGGCTGGGTTCGACAGGATCTGGAAGGCCG	TRITD1Av1G200950	525719756	525724776	biotype=protein_coding.description=26S
PAV	DArTSeqDW-1104610	TGCAGTTGGTGTAGGTGCATGTGGCAACGGGTCAGGGTCAGAAACTGTGCCCATGGAGGCCAACGGCGT	TGCAGTTGGTGTAGGTGCATGTGGCAACGGGTCAGGGTCAGAAACTGTGCCCATGGAGGCCAACGGCGT	TRITD1Av1G200970	525729225	525746841	biotype=protein_coding;description=Zinc
SNP	DArTSeqDW-3022704	TGCAGCCACCTTCGCCTTGTTGGTGTGCTTCCTTCCGAGATCGGAAGAGCGGTTCAGCAGGAATGCCGA	TGCAGCCACCTTCGCCTTGTTGGTGTGCTTCCTTCCG	TRITD1Av1G200970	525729225	525746841	biotype=protein_coding.description=Zinc
[truncated: 34,160 more rows]

## Sheet: Table S2
	Avila et al. Supplementary Table S1. List of accessions analysed in this work.
[truncated: 151 more rows]

## Sheet: Table S3
Avila et al. Location of markers within the confidence intervals of selected QTLs reported by Varella et al. (2019) in Svevo genome
[truncated: 155 more rows]

[truncated: 1 more sheets: Table S4]
